# Supplementary material for: Phylogenomic framework and virulence gene boundaries of emerging Shiga toxin-producing Escherichia coli O118 informed by the comprehensive profiling of 359 O118 genomes
Source: Virulence. 2026 May 15;17(1):2672206. doi: 10.1080/21505594.2026.2672206 (PMC13182975; doi:10.1080/21505594.2026.2672206)
Supplement: Table_S4_ST_Achtman_MLST.xlsx [file KVIR_A_2672206_SM2579.xlsx]

## Sheet: Sheet1
Sample ID	Serotype	Pathovar	adk	fumC	gyrB	icd	mdh	purA	recA	ST
YA00447842	O118:H6	STEC	15	24	13	15	23	14	36	14659
01199922	O118:H28	UPEC	12	193	176	30	1	1	2	4225
24SC05GT06	O118:H28	UPEC	12	193	176	30	1	1	2	4225
BCW_4185	O118:H10	ETEC	64	844	188	1	24	266	6	6382
NCTC10958	O118:H10	ETEC	64	844	188	1	24	266	6	6382
BCW_4155	O118:H10	UPEC	136	11	5	1	12	8	6	6071
01494626	O118:H5	EPEC	6	7	5	1	8	8	2	3288
01195442	O118:H5	EPEC	6	7	5	1	8	18	2	206
01202409	O118:H12	UPEC	10	11	4	8	8	8	2	10
01419801	O118:H12	STEC	10	11	4	8	8	8	2	10
01171691	O118:H12	STEC	10	11	4	8	8	8	2	10
231984	O118:H11	UPEC	6	11	4	8	8	8	2	48
245100	O118:H11	UPEC	6	11	4	8	504	8	2	6262
244430	O118:H11	UPEC	6	11	4	8	504	8	2	6262
1901517	O118:H11	unclassified	6	11	4	8	8	8	2	48
01450536	O118:H11	unclassified	6	11	4	8	8	8	2	48
01304300	O118:H11	unclassified	6	11	4	8	8	8	2	48
01346623	O118:H11	unclassified	6	11	4	8	8	8	2	48
01234387	O118:H11	unclassified	6	11	4	8	8	8	2	48
186592	O118:H11	unclassified	6	11	4	8	8	8	2	48
01185970	O118:H11	unclassified	6	11	4	8	8	8	2	48
01302478	O118:H11	unclassified	6	11	4	8	8	8	2	48
PSU_4524	O118:H51	ETEC	6	4	4	18	24	5	14	56
01195439	O118:H8	EPEC/ETEC	6	4	12	16	66	1425	7	15924
PNUSAE108040	O118:H16	STEC	16	4	12	16	9	7	7	21
PNUSAE002163	O118:H16	STEC	16	4	12	16	9	7	7	21
PNUSAE002187	O118:H16	STEC	16	4	12	16	9	7	7	21
2013C_3308	O118:H16	STEC	16	4	12	16	9	7	7	21
07_4255	O118:H16	STEC	16	4	12	16	9	7	7	21
PNUSAE171734	O118:H16	STEC	16	4	12	16	9	7	7	21
PNUSAE174129	O118:H16	STEC	16	4	12	16	9	7	7	21
PNUSAE170722	O118:H16	STEC	16	4	12	16	9	7	7	21
PNUSAE174361	O118:H16	STEC	16	4	12	16	9	7	7	21
PNUSAE076853	O118:H16	STEC	16	4	12	16	9	7	7	21
2014C_3050	O118:H16	STEC	16	4	12	16	9	7	7	21
PNUSAE000846	O118:H16	STEC	16	4	12	16	9	7	7	21
PNUSAE002687	O118:H16	STEC	16	703	12	16	9	7	7	5555
PNUSAE000544	O118:H16	STEC	16	703	12	16	9	7	7	5555
2013C_3313	O118:H16	STEC	16	703	12	16	9	7	7	5555
PNUSAE000760	O118:H16	STEC	16	738	12	16	9	7	7	5732
PNUSAE002254	O118:H16	STEC	16	738	12	16	9	7	7	5732
PNUSAE001723	O118:H16	STEC	16	738	12	16	9	7	7	5732
12867	O118:H16	STEC	16	4	12	16	9	67	7	unknown
06_3612	O118:H16	STEC	16	4	12	16	9	7	7	21
22593	O118:H16	STEC	16	4	12	16	9	7	7	21
PNUSAE000250	O118:H16	STEC	16	4	12	16	9	7	7	21
PNUSAE075405	O118:H16	STEC	16	4	12	16	9	7	7	21
PNUSAE002026	O118:H16	STEC	16	4	12	16	9	7	7	21
PNUSAE174082	O118:H16	STEC	16	4	12	16	9	7	7	21
PNUSAE158892	O118:H16	STEC	16	4	12	16	9	7	7	21
PNUSAE088849	O118:H16	STEC	16	4	12	16	9	7	7	21
12089	O118:H16	STEC	16	4	12	16	9	7	7	21
PNUSAE188785	O118:H16	STEC	16	4	12	16	9	7	7	21
PNUSAE002445	O118:H16	STEC	16	4	12	16	9	7	7	21
2009C_4446	O118:H16	STEC	16	4	12	16	9	7	7	21
PNUSAE001446	O118:H16	STEC	16	4	12	16	9	7	7	21
06_3256	O118:H16	STEC	16	4	12	16	9	7	7	21
PNUSAE166330	O118:H16	STEC	16	4	12	16	9	7	7	21
PNUSAE178973	O118:H16	STEC	16	4	12	16	9	7	7	21
PNUSAE121226	O118:H16	STEC	16	4	12	16	9	7	7	21
PNUSAE096322	O118:H16	STEC	16	4	12	16	9	7	7	21
PNUSAE120222	O118:H16	STEC	16	4	12	16	9	7	7	21
PNUSAE099737	O118:H16	STEC	16	4	12	16	9	7	7	21
PNUSAE188069	O118:H16	STEC	16	4	12	16	9	7	7	21
PNUSAE001638	O118:H16	STEC	16	4	12	16	9	7	7	21
PNUSAE001383	O118:H16	STEC	16	4	12	16	9	7	7	21
PNUSAE000831	O118:H16	STEC	16	4	12	16	9	7	7	21
PNUSAE001885	O118:H16	STEC	16	4	12	16	9	7	7	21
PNUSAE085557	O118:H16	STEC	16	4	12	16	9	7	7	21
PNUSAE001350	O118:H16	STEC	16	4	12	16	9	7	7	21
PNUSAE001898	O118:H16	STEC	16	4	12	16	9	7	7	21
PNUSAE098102	O118:H16	STEC	16	4	12	16	9	7	7	21
PNUSAE123805	O118:H16	STEC	16	4	12	16	9	7	7	21
PNUSAE126869	O118:H16	STEC	16	4	12	16	9	7	7	21
PNUSAE163749	O118:H16	STEC	16	4	12	16	9	7	7	21
PNUSAE000512	O118:H16	STEC	16	4	12	16	9	7	7	21
PNUSAE180798	O118:H16	STEC	16	4	12	16	9	7	7	21
PNUSAE000720	O118:H16	STEC	16	4	12	16	9	7	7	21
PNUSAE001163	O118:H16	STEC	16	4	12	16	9	7	7	21
PNUSAE001555	O118:H16	STEC	16	4	12	16	9	7	7	21
PNUSAE001097	O118:H16	STEC	16	4	12	16	9	7	7	21
PNUSAE000496	O118:H16	STEC	16	4	12	16	9	7	7	21
PNUSAE000497	O118:H16	STEC	16	4	12	16	9	7	7	21
PNUSAE000489	O118:H16	STEC	16	4	12	16	9	7	7	21
PNUSAE003025	O118:H16	STEC	16	4	12	16	9	7	7	21
2013C_4538	O118:H16	STEC	16	4	12	16	9	7	7	21
PNUSAE118004	O118:H16	STEC	16	4	12	16	9	7	7	21
PNUSAE132259	O118:H16	STEC	16	4	12	16	9	7	7	21
PNUSAE075459	O118:H16	STEC	16	4	12	16	9	7	7	21
PNUSAE070299	O118:H16	STEC	16	4	12	16	9	7	7	21
PNUSAE001105	O118:H16	STEC	16	4	12	16	9	7	7	21
PNUSAE169936	O118:H16	STEC	16	4	12	16	9	7	7	21
PNUSAE121661	O118:H16	STEC	16	4	12	16	9	7	7	21
PNUSAE171397	O118:H16	STEC	16	4	12	16	9	7	7	21
PNUSAE099159	O118:H16	STEC	16	4	12	16	9	7	7	21
PNUSAE071602	O118:H16	STEC	16	4	12	16	9	7	7	21
PNUSAE105311	O118:H16	STEC	16	4	12	16	9	7	7	21
PNUSAE129521	O118:H16	STEC	16	4	12	16	9	7	7	21
PNUSAE067683	O118:H16	STEC	16	4	12	16	9	7	7	21
PNUSAE083106	O118:H16	STEC	16	4	12	16	9	7	7	21
PNUSAE108933	O118:H16	STEC	16	4	12	16	9	7	7	21
PNUSAE000990	O118:H16	STEC	16	4	12	16	9	7	7	21
PNUSAE000474	O118:H16	STEC	16	4	12	16	9	7	7	21
PNUSAE088514	O118:H16	STEC	16	4	12	16	9	7	7	21
PNUSAE080230	O118:H16	STEC	16	4	12	16	9	7	7	21
PNUSAE015636	O118:H16	STEC	16	4	12	16	9	7	7	21
PNUSAE105250	O118:H16	STEC	16	4	12	16	9	7	7	21
PNUSAE131298	O118:H16	STEC	16	4	12	16	9	7	7	21
PNUSAE189233	O118:H16	STEC	16	4	12	16	9	7	7	21
PNUSAE188903	O118:H16	STEC	16	4	12	16	9	7	7	21
PNUSAE181799	O118:H16	STEC	16	4	12	16	9	7	7	21
PNUSAE126073	O118:H16	STEC	16	4	12	16	9	7	7	21
PNUSAE172044	O118:H16	STEC	16	4	12	16	9	7	7	21
PNUSAE122484	O118:H16	STEC	16	4	12	16	9	7	7	21
PNUSAE100673	O118:H16	STEC	16	4	12	16	9	7	7	21
PNUSAE117834	O118:H16	STEC	16	4	12	16	9	7	7	21
PNUSAE079799	O118:H16	STEC	16	4	12	16	9	7	7	21
PNUSAE001895	O118:H2	STEC	6	4	3	17	7	204	6	1967
PNUSAE174852	O118:H2	STEC	6	4	3	17	7	204	6	1967
PNUSAE110690	O118:H2	STEC	6	4	3	17	7	204	6	1967
PNUSAE149617	O118:H2	STEC	6	4	3	17	7	7	6	17
PNUSAE111364	O118:H2	STEC	6	4	3	17	7	7	6	17
01343371	O118:H2	STEC	6	4	3	17	7	7	6	17
01137642	O118:H2	STEC	6	4	3	17	7	7	6	17
01462143	O118:H2	STEC	6	4	3	17	7	7	6	17
01228819	O118:H2	STEC	6	4	3	17	7	7	6	17
01199900	O118:H2	STEC	6	4	3	17	7	7	6	17
01192085	O118:H2	STEC	6	4	3	17	7	7	6	17
01191476	O118:H2	STEC	6	4	3	17	7	7	6	17
01541988	O118:H2	STEC	6	4	3	17	7	7	6	17
01524690	O118:H2	STEC	6	4	3	17	7	7	6	17
PNUSAE002549	O118:H2	STEC	6	4	3	17	7	7	6	17
PNUSAE002478	O118:H2	STEC	6	4	3	17	7	7	6	17
PNUSAE002550	O118:H2	STEC	6	4	3	17	7	7	6	17
PNUSAE002527	O118:H2	STEC	6	4	3	17	7	7	6	17
PNUSAE002593	O118:H2	STEC	6	4	3	17	7	7	6	17
2013C_3452	O118:H2	STEC	6	4	3	17	7	7	6	17
PNUSAE132106	O118:H2	STEC	6	4	3	17	7	7	6	17
PNUSAE189193	O118:H2	STEC	6	4	3	17	7	7	6	17
PNUSAE161436	O118:H2	STEC	6	4	3	17	7	7	6	17
PNUSAE166725	O118:H2	STEC	6	4	3	17	7	7	6	17
PNUSAE163772	O118:H2	STEC	6	4	3	17	7	7	6	17
PNUSAE109713	O118:H2	STEC	6	4	3	17	7	7	6	17
PNUSAE075414	O118:H2	STEC	6	4	3	17	7	7	6	17
EC20017429	O118:H2	STEC	6	4	3	17	7	7	6	17
PNUSAE001358	O118:H2	STEC	6	4	3	17	7	7	6	17
PNUSAE164200	O118:H2	STEC	6	4	3	17	7	7	6	17
PNUSAE129006	O118:H2	STEC	6	4	3	17	7	7	6	17
PNUSAE189239	O118:H2	STEC	6	4	3	17	7	7	6	17
PNUSAE072291	O118:H2	STEC	6	4	3	17	7	7	6	17
PNUSAE087831	O118:H2	STEC	6	4	3	17	7	7	6	17
PNUSAE161071	O118:H2	STEC	6	4	3	17	7	7	6	17
PNUSAE076212	O118:H2	STEC	6	4	3	17	7	7	6	17
PNUSAE132381	O118:H2	STEC	6	4	3	17	7	7	6	17
PNUSAE096995	O118:H2	STEC	6	4	3	17	7	7	6	17
PNUSAE102985	O118:H2	STEC	6	4	3	17	7	7	6	17
PNUSAE122757	O118:H2	STEC	6	4	3	17	7	7	6	17
PNUSAE082291	O118:H2	STEC	6	4	3	17	7	7	6	17
PNUSAE100668	O118:H2	STEC	6	4	3	17	7	7	6	17
PNUSAE150336	O118:H2	STEC	6	4	3	17	7	7	6	17
PNUSAE084680	O118:H2	STEC	6	4	3	17	7	7	6	17
PNUSAE079613	O118:H2	STEC	6	4	3	17	7	7	6	17
PNUSAE069991	O118:H2	STEC	6	4	3	17	7	7	6	17
PNUSAE001271	O118:H2	STEC	6	4	3	17	7	7	6	17
PNUSAE000302	O118:H2	STEC	6	4	3	17	7	7	6	17
PNUSAE000448	O118:H2	STEC	6	4	3	17	7	7	6	17
PNUSAE002360	O118:H2	STEC	6	4	3	17	7	7	6	17
PNUSAE095241	O118:H2	STEC	6	4	3	17	7	7	6	17
PNUSAE096064	O118:H2	STEC	6	4	3	17	7	7	6	17
PNUSAE181410	O118:H2	STEC	6	4	3	17	7	7	6	17
PNUSAE102447	O118:H2	STEC	6	4	3	17	7	7	6	17
PNUSAE114323	O118:H2	STEC	6	4	3	17	7	7	6	17
01251870	O118:H2	STEC	6	4	3	17	7	7	6	17
PNUSAE096644	O118:H2	STEC	6	4	3	17	7	7	6	17
PNUSAE149674	O118:H2	STEC	6	4	3	17	7	7	6	17
PNUSAE097702	O118:H2	STEC	6	4	3	17	7	7	6	17
PNUSAE106812	O118:H2	STEC	6	4	3	17	7	7	6	17
PNUSAE083919	O118:H2	STEC	6	4	3	17	7	7	6	17
PNUSAE069020	O118:H2	STEC	6	4	3	17	7	7	6	17
1847045	O118:H2	STEC	6	4	3	17	7	7	6	17
PNUSAE183287	O118:H2	STEC	6	4	3	17	7	7	6	17
PNUSAE079268	O118:H2	STEC	6	4	3	17	7	7	6	17
PNUSAE001006	O118:H2	STEC	6	4	3	17	7	7	6	17
PNUSAE184147	O118:H2	STEC	6	4	3	17	7	7	6	17
PNUSAE001054	O118:H2	STEC	6	4	3	17	7	7	6	17
PNUSAE168465	O118:H2	STEC	6	4	3	17	7	7	6	17
PNUSAE000554	O118:H2	STEC	6	4	3	17	7	7	6	17
PNUSAE002421	O118:H2	STEC	6	4	3	17	7	7	6	17
PNUSAE003152	O118:H2	STEC	6	4	3	17	7	7	6	17
PNUSAE003002	O118:H2	STEC	6	4	3	17	7	7	6	17
PNUSAE119480	O118:H2	STEC	6	4	3	17	7	7	6	17
PNUSAE141092	O118:H2	STEC	6	1029	3	17	7	7	6	7492
PNUSAE002194	O118:H2	STEC	6	4	3	17	7	7	6	17
PNUSAE075574	O118:H2	STEC	6	4	3	17	7	7	6	17
PNUSAE084274	O118:H2	STEC	6	4	3	17	7	7	6	17
PNUSAE164504	O118:H2	STEC	6	4	3	17	7	7	6	17
PNUSAE072677	O118:H2	STEC	6	4	3	17	7	7	6	17
PNUSAE003193	O118:H2	STEC	6	4	3	17	7	7	6	17
PNUSAE084977	O118:H2	STEC	6	4	3	17	7	7	6	17
PNUSAE131300	O118:H2	STEC	6	4	3	17	7	7	6	17
PNUSAE067294	O118:H2	STEC	6	4	3	17	7	7	6	17
PNUSAE070297	O118:H2	STEC	6	4	3	17	7	7	6	17
PNUSAE067991	O118:H2	STEC	6	4	3	17	7	7	6	17
PNUSAE156082	O118:H2	STEC	6	2137	3	17	7	7	6	13647
PNUSAE090102	O118:H2	STEC	6	2137	3	17	7	7	6	13647
PNUSAE108819	O118:H2	STEC	6	2137	3	17	7	7	6	13647
PNUSAE164374	O118:H2	STEC	6	2137	3	17	7	7	6	13647
PNUSAE170382	O118:H2	STEC	6	2137	3	17	7	7	6	13647
PNUSAE083580	O118:H2	STEC	6	4	3	17	7	7	6	17
PNUSAE177186	O118:H2	STEC	6	4	3	17	7	7	6	17
PNUSAE092699	O118:H2	STEC	6	4	3	17	7	7	6	17
PNUSAE167192	O118:H2	STEC	6	4	3	17	7	7	6	17
PNUSAE119777	O118:H2	STEC	6	4	3	17	7	7	6	17
PNUSAE156336	O118:H2	STEC	6	4	3	17	7	7	6	17
PNUSAE152308	O118:H2	STEC	6	4	3	17	7	7	6	17
PNUSAE177918	O118:H2	STEC	6	4	3	17	7	7	6	17
PNUSAE177817	O118:H2	STEC	6	4	3	17	7	7	6	17
PNUSAE175346	O118:H2	STEC	6	4	3	17	7	7	6	17
PNUSAE161722	O118:H2	STEC	6	4	3	17	7	7	6	17
PNUSAE155696	O118:H2	STEC	6	4	3	17	7	7	6	17
PNUSAE155400	O118:H2	STEC	6	4	3	17	7	7	6	17
PNUSAE126871	O118:H2	STEC	6	4	3	17	7	7	6	17
PNUSAE179387	O118:H2	STEC	6	4	3	17	7	7	6	17
PNUSAE172047	O118:H2	STEC	6	4	3	17	7	7	6	17
PNUSAE098446	O118:H2	STEC	6	4	3	17	7	7	6	17
PNUSAE071604	O118:H2	STEC	6	4	3	17	7	7	6	17
PNUSAE174164	O118:H2	STEC	6	4	3	17	7	7	6	17
PNUSAE152623	O118:H2	STEC	6	4	3	17	7	7	6	17
PNUSAE107316	O118:H2	STEC	6	4	3	17	7	7	6	17
PNUSAE171398	O118:H2	STEC	6	4	3	17	7	7	6	17
PNUSAE132382	O118:H2	STEC	6	4	3	17	7	7	6	17
PNUSAE098448	O118:H2	STEC	6	4	3	17	7	7	6	17
PNUSAE074741	O118:H2	STEC	6	4	3	17	7	7	6	17
PNUSAE093338	O118:H2	STEC	6	4	3	17	1232	7	6	12923
PNUSAE156906	O118:H2	STEC	6	4	3	17	7	7	6	17
PNUSAE171839	O118:H2	STEC	6	4	3	17	7	7	6	17
PNUSAE002594	O118:H2	STEC	6	4	3	17	7	7	6	17
PNUSAE172608	O118:H2	STEC	6	4	3	17	7	7	6	17
PNUSAE180693	O118:H2	STEC	6	4	3	17	7	7	6	17
PNUSAE131612	O118:H2	STEC	6	4	3	17	7	7	6	17
PNUSAE108935	O118:H2	STEC	6	4	3	17	7	7	6	17
PNUSAE169771	O118:H2	STEC	6	4	3	17	7	7	6	17
PNUSAE130298	O118:H2	STEC	6	4	3	17	7	7	6	17
2013C_3610	O118:H2	STEC	6	4	3	17	7	7	6	17
PNUSAE084996	O118:H2	STEC	6	4	3	17	7	7	6	17
PNUSAE121227	O118:H2	STEC	6	4	3	17	7	7	6	17
PNUSAE118347	O118:H2	STEC	6	4	3	17	7	7	6	17
PNUSAE000518	O118:H2	STEC	6	4	3	17	7	7	6	17
PNUSAE001082	O118:H2	STEC	6	4	3	17	7	7	6	17
PNUSAE182876	O118:H2	STEC	6	4	3	17	7	7	6	17
PNUSAE171400	O118:H2	STEC	6	4	3	17	7	7	6	17
PNUSAE112819	O118:H2	STEC	6	4	3	17	7	7	6	17
PNUSAE070498	O118:H2	STEC	6	4	3	17	7	7	6	17
01340722	O118:H2	STEC	6	4	3	17	7	7	6	17
PNUSAE126961	O118:H2	STEC	6	4	3	17	7	7	6	17
PNUSAE099171	O118:H2	STEC	6	4	3	17	7	7	6	17
01553870	O118:H2	STEC	6	4	3	17	7	7	6	17
PNUSAE119318	O118:H2	STEC	6	4	3	17	7	7	6	17
PNUSAE145134	O118:H2	STEC	6	4	3	17	7	7	6	17
PNUSAE152596	O118:H2	STEC	6	4	3	17	7	7	6	17
PNUSAE108281	O118:H2	STEC	6	4	3	17	7	7	6	17
PNUSAE115826	O118:H2	STEC	6	4	3	17	7	7	6	17
PNUSAE183435	O118:H2	STEC	6	4	3	17	7	7	6	17
PNUSAE159593	O118:H2	STEC	6	4	3	17	7	7	6	17
PNUSAE019503	O118:H2	STEC	6	4	3	17	7	7	6	17
PNUSAE084740	O118:H2	STEC	6	4	3	17	7	7	6	17
PNUSAE164571	O118:H2	STEC	6	4	3	17	7	7	6	17
PNUSAE078248	O118:H2	STEC	6	4	3	17	7	7	6	17
PNUSAE131814	O118:H2	STEC	6	4	3	1801	7	7	6	14449
PNUSAE131318	O118:H2	STEC	6	4	3	1801	7	7	6	14449
PNUSAE150819	O118:H2	STEC	6	4	3	17	7	7	6	17
PNUSAE150592	O118:H2	STEC	6	4	3	17	7	7	6	17
PNUSAE185494	O118:H2	STEC	6	4	3	17	7	7	6	17
PNUSAE186109	O118:H2	STEC	6	4	3	17	7	7	6	17
PNUSAE165895	O118:H2	STEC	6	4	3	17	7	7	6	17
PNUSAE155397	O118:H2	STEC	6	4	3	17	7	7	6	17
PNUSAE098608	O118:H2	STEC	6	4	3	17	7	7	6	17
PNUSAE158102	O118:H2	STEC	6	4	3	17	7	7	6	17
PNUSAE165894	O118:H2	STEC	6	4	3	17	7	7	6	17
PNUSAE163170	O118:H2	STEC	6	4	3	17	7	7	6	17
PNUSAE002832	O118:H2	STEC	6	4	3	17	7	7	6	17
PNUSAE002197	O118:H2	STEC	6	4	3	17	7	7	6	17
PNUSAE000452	O118:H2	STEC	6	4	3	17	7	7	6	17
PNUSAE003391	O118:H2	STEC	6	4	3	17	7	7	6	17
PNUSAE000899	O118:H2	STEC	6	4	3	17	7	7	6	17
PNUSAE095444	O118:H2	STEC	6	4	3	17	7	7	6	17
01233720	O118:H2	STEC	6	4	3	17	7	7	6	17
PNUSAE130297	O118:H2	STEC	6	4	3	17	7	7	6	17
PNUSAE166729	O118:H2	STEC	6	4	3	17	7	7	6	17
PNUSAE124771	O118:H2	STEC	6	4	3	17	7	7	6	17
01171700	O118:H2	STEC	6	4	3	17	7	7	6	17
01104696	O118:H2	STEC	6	4	3	17	7	7	6	17
PNUSAE173867	O118:H2	STEC	6	4	3	17	7	7	6	17
PNUSAE118987	O118:H2	STEC	6	4	3	17	7	7	6	17
PNUSAE099890	O118:H2	STEC	6	4	3	17	7	7	6	17
01462027	O118:H2	STEC	6	4	3	17	7	7	6	17
PNUSAE123479	O118:H2	STEC	6	4	3	17	7	7	6	17
PNUSAE130773	O118:H2	STEC	6	4	3	17	7	7	6	17
PNUSAE173285	O118:H2	STEC	6	4	3	17	7	7	6	17
PNUSAE105308	O118:H2	STEC	6	4	3	17	7	7	6	17
01226437	O118:H2	STEC	6	4	3	17	7	7	6	17
PNUSAE151946	O118:H2	STEC	6	4	3	17	7	7	6	17
PNUSAE149234	O118:H2	STEC	6	4	3	17	7	7	6	17
PNUSAE091522	O118:H2	STEC	6	4	3	17	7	7	6	17
PNUSAE169005	O118:H2	STEC	6	4	3	17	7	7	6	17
1841192	O118:H2	STEC	6	4	3	17	7	7	6	17
PNUSAE118348	O118:H2	STEC	6	4	3	17	7	7	6	17
PNUSAE169037	O118:H2	STEC	6	4	3	17	7	7	6	17
PNUSAE169941	O118:H2	STEC	6	4	3	17	7	7	6	17
PNUSAE131460	O118:H2	STEC	6	4	3	17	7	7	6	17
PNUSAE172606	O118:H2	STEC	6	4	3	17	7	7	6	17
PNUSAE108704	O118:H2	STEC	6	4	3	17	7	7	6	17
PNUSAE106629	O118:H2	STEC	6	4	3	17	7	7	6	17
PNUSAE104632	O118:H2	STEC	6	4	3	17	7	7	6	17
PNUSAE163684	O118:H2	STEC	6	4	3	17	7	7	6	17
PNUSAE178448	O118:H2	STEC	6	4	3	17	7	7	6	17
PNUSAE149286	O118:H2	STEC	6	4	3	17	7	7	6	17
PNUSAE073018	O118:H2	STEC	6	4	3	17	7	7	6	17
PNUSAE170321	O118:H2	STEC	6	4	3	17	7	7	6	17
PNUSAE107465	O118:H2	STEC	6	4	3	17	7	7	6	17
PNUSAE125921	O118:H2	STEC	6	4	3	17	7	7	6	17
PNUSAE127410	O118:H2	STEC	6	4	3	17	7	7	6	17
PNUSAE085436	O118:H2	STEC	6	4	3	17	7	7	6	17
PNUSAE098607	O118:H2	STEC	6	4	3	17	7	7	6	17
PNUSAE099160	O118:H2	STEC	6	4	3	17	7	7	6	17
PNUSAE163259	O118:H2	STEC	6	4	3	17	7	7	6	17
01223854	O118:H2	STEC	6	4	3	17	7	7	6	17
PNUSAE187024	O118:H2	STEC	6	4	3	17	7	7	6	17
PNUSAE149609	O118:H2	STEC	6	4	3	17	7	7	6	17
01277567	O118:H2	STEC	6	4	3	17	7	7	6	17
01566087	O118:H2	STEC	6	4	3	17	7	7	6	17
01181061	O118:H2	STEC	6	4	3	17	7	7	6	17
PNUSAE102383	O118:H2	STEC	6	4	3	17	7	7	6	17
PNUSAE128917	O118:H2	STEC	6	4	3	17	7	7	6	17
PNUSAE172872	O118:H2	STEC	6	4	3	17	7	7	6	17
PNUSAE180714	O118:H2	STEC	6	4	3	17	7	7	6	17
PNUSAE092043	O118:H2	STEC	6	4	3	17	7	7	6	17
PNUSAE122761	O118:H2	STEC	6	4	3	17	7	7	6	17
PNUSAE152113	O118:H2	STEC	6	4	3	17	7	7	6	17
PNUSAE130294	O118:H2	STEC	6	4	3	17	7	7	6	17
PNUSAE155535	O118:H2	STEC	6	4	3	17	7	7	6	17
PNUSAE163255	O118:H2	STEC	6	4	3	17	7	7	6	17
PNUSAE159630	O118:H2	STEC	6	4	3	17	7	7	6	17
PNUSAE106081	O118:H2	STEC	6	4	3	17	7	7	6	17
PNUSAE182902	O118:H2	STEC	6	4	3	17	7	7	6	17
PNUSAE159632	O118:H2	STEC	6	4	3	17	7	7	6	17
PNUSAE149873	O118:H2	STEC	6	4	3	17	7	7	6	17
PNUSAE123808	O118:H2	STEC	6	4	3	17	7	7	6	17
PNUSAE155541	O118:H2	STEC	6	4	3	17	7	7	6	17
PNUSAE190150	O118:H2	STEC	6	4	3	17	7	7	6	17
PNUSAE127406	O118:H2	STEC	6	4	3	17	7	7	6	17
PNUSAE182355	O118:H2	STEC	6	4	3	17	7	7	6	17
PNUSAE131021	O118:H2	STEC	6	4	3	17	7	7	6	17
PNUSAE179219	O118:H2	STEC	6	4	3	17	7	7	6	17
PNUSAE187021	O118:H2	STEC	6	4	3	17	7	7	6	17
PNUSAE122264	O118:H2	STEC	6	4	3	17	7	7	6	17
PNUSAE179388	O118:H2	STEC	6	4	3	17	7	7	6	17
PNUSAE183286	O118:H2	STEC	6	4	3	17	7	7	6	17
PNUSAE149613	O118:H2	STEC	6	4	3	17	7	7	6	17
