# Supplementary material for: Phylogenomic framework and virulence gene boundaries of emerging Shiga toxin-producing Escherichia coli O118 informed by the comprehensive profiling of 359 O118 genomes
Source: Virulence. 2026 May 15;17(1):2672206. doi: 10.1080/21505594.2026.2672206 (PMC13182975; doi:10.1080/21505594.2026.2672206)
Supplement: Table_S3_Virulence_and_antimicrobial_resistance_gene_content.xlsx [file KVIR_A_2672206_SM2578.xlsx]

## Sheet: ST_3_1_Chromosome_virulence
2013C_4538 (O118:H16)
Total: 111 virulence genes have been identified
GENE	START	END	STRAND		COVERAGE	COVERAGE_MAP	GAPS	%COVERAGE	%IDENTITY	DATABASE	ACCESSION	PRODUCT
nleA/espI	465144	466466	-		1-1326/1326	========/======	1/3	99.77	91.03	vfdb	NP_287961	(nleA/espI) Type III secretion system effector NleA [NleA/EspI (VF0338)] [Escherichia coli O157:H7 str. EDL933]
fyuA	767081	769102	-		1-2022/2022	===============	0/0	100	99.95	vfdb	NP_405467	(fyuA) pesticin/yersiniabactin receptor protein [Yersiniabactin (VF0136)] [Yersinia pestis CO92]
ybtE	769233	770810	-		1-1578/1578	===============	0/0	100	99.81	vfdb	NP_405468	(ybtE) yersiniabactin siderophore biosynthetic protein [Yersiniabactin (VF0136)] [Yersinia pestis CO92]
ybtT	770814	771617	-		1-804/804	===============	0/0	100	99.75	vfdb	NP_405469	(ybtT) yersiniabactin biosynthetic protein YbtT [Yersiniabactin (VF0136)] [Yersinia pestis CO92]
ybtU	771614	772714	-		1-1101/1101	===============	0/0	100	99.91	vfdb	NP_405470	(ybtU) yersiniabactin biosynthetic protein YbtU [Yersiniabactin (VF0136)] [Yersinia pestis CO92]
irp1	772711	782202	-		1-9492/9492	===============	0/0	100	99.7	vfdb	NP_405471	(irp1) yersiniabactin biosynthetic protein Irp1 [Yersiniabactin (VF0136)] [Yersinia pestis CO92]
irp2	782290	788397	-		1-6108/6108	===============	0/0	100	99.62	vfdb	NP_405472	(irp2) yersiniabactin biosynthetic protein Irp2 [Yersiniabactin (VF0136)] [Yersinia pestis CO92]
ybtA	788588	789547	-		1-960/960	===============	0/0	100	99.48	vfdb	NP_405473	(ybtA) transcriptional regulator YbtA [Yersiniabactin (VF0136)] [Yersinia pestis CO92]
ybtP	789714	791516	+		1-1803/1803	===============	0/0	100	99.61	vfdb	NP_405474	(ybtP) lipoprotein inner membrane ABC-transporter [Yersiniabactin (VF0136)] [Yersinia pestis CO92]
ybtQ	791503	793305	+		1-1803/1803	===============	0/0	100	99.67	vfdb	NP_405475	(ybtQ) inner membrane ABC-transporter YbtQ [Yersiniabactin (VF0136)] [Yersinia pestis CO92]
ybtX	793298	794578	+		1-1281/1281	===============	0/0	100	99.53	vfdb	NP_405476	(ybtX) putative signal transducer [Yersiniabactin (VF0136)] [Yersinia pestis CO92]
ybtS	794606	795910	+		1-1305/1305	===============	0/0	100	99.69	vfdb	NP_405477	(ybtS) salicylate synthase Irp9 [Yersiniabactin (VF0136)] [Yersinia pestis CO92]
nleG7'	1017335	1017981	-		1-648/648	========/======	1/1	99.85	99.38	vfdb	NP_287535	(nleG7') Type III secretion system effector NleG7 E3 Ubiquitin Ligase [LEE encoded T3SS (SS020)] [Escherichia coli O157:H7 str. EDL933]
espL1	1131164	1133063	-		1-1899/1899	========/======	1/1	100	96.11	vfdb	NP_288154	(espL1) Type III secretion system effector espL1 [LEE encoded T3SS (SS020)] [Escherichia coli O157:H7 str. EDL933]
nleC	1326697	1327684	+		1-988/993	===============	0/0	99.5	94.53	vfdb	NP_286533	(nleC) Type III secretion system effector NleC zinc metalloprotease [NleC (VF0340)] [Escherichia coli O157:H7 str. EDL933]
espR1	1424418	1425473	+		198-1253/1260	..=============	0/0	83.81	94.13	vfdb	NP_287686	(espR1) Type III secretion system effector espR1 [LEE encoded T3SS (SS020)] [Escherichia coli O157:H7 str. EDL933]
espM1	1678549	1679139	-		1-591/591	===============	0/0	100	100	vfdb	NP_287949	(espM1) Type III secretion system effector EspM1 Rho guanine exchange factor [LEE encoded T3SS (SS020)] [Escherichia coli O157:H7 str. EDL933]
east1	1681611	1681707	+		21-117/117	..=============	0/0	82.91	97.94	vfdb	AHY03744	(east1) EAST1 [EAST1 (VF0188)] [Escherichia coli ONT:HND str. A16]
nleF	1682127	1682696	-		1-570/570	===============	0/0	100	100	vfdb	NP_287958	(nleF) Type III secretion system effector NleF caspase inhibitor [LEE encoded T3SS (SS020)] [Escherichia coli O157:H7 str. EDL933]
nleH2	1682762	1683673	-		1-912/912	===============	0/0	100	100	vfdb	NP_287959	(nleH2) Type III secretion system effector NleH2 [LEE encoded T3SS (SS020)] [Escherichia coli O157:H7 str. EDL933]
nleA/espI	1685498	1686822	+		1-1326/1326	========/======	1/1	99.92	99.85	vfdb	NP_287961	(nleA/espI) Type III secretion system effector NleA [NleA/EspI (VF0338)] [Escherichia coli O157:H7 str. EDL933]
paa	1726009	1726767	-		1-759/759	===============	0/0	100	100	vfdb	NP_287515	(paa) outer membrane adhesin Paa [Paa (VF0194)] [Escherichia coli O157:H7 str. EDL933]
espM2	1867733	1868321	-		1-589/591	===============	0/0	99.66	94.57	vfdb	NP_289175	(espM2) Type III secretion system effector EspM2 Rho guanine exchange factor [LEE encoded T3SS (SS020)] [Escherichia coli O157:H7 str. EDL933]
espW	1869229	1870287	+		1-1059/1059	===============	0/0	100	98.49	vfdb	NP_289177	(espW) Type III secretion system effector EspW [LEE encoded T3SS (SS020)] [Escherichia coli O157:H7 str. EDL933]
csgB	2016205	2016660	-		1-456/456	========/======	2/2	99.78	83.81	vfdb	NP_460114	(csgB) minor curlin subunit precursor curli nucleator protein CsgB [Agf (VF0103)] [Salmonella enterica subsp. enterica serovar Typhimurium str. LT2]
csgD	2017414	2018064	+		1-651/651	===============	0/0	100	81.11	vfdb	NP_460113	(csgD) DNA-binding transcriptional regulator CsgD [curli fibers/thin aggregative fimbriae (AGF) (AI094)] [Salmonella enterica subsp. enterica serovar Typhimurium str. LT2]
csgF	2018483	2018899	+		1-417/417	========/======	3/8	99.04	81.23	vfdb	NP_460111	(csgF) curli production assembly/transport protein CsgF [Agf (VF0103)] [Salmonella enterica subsp. enterica serovar Typhimurium str. LT2]
csgG	2018926	2019759	+		1-834/834	===============	0/0	100	83.09	vfdb	NP_460110	(csgG) curli production assembly/transport protein CsgG [Agf (VF0103)] [Salmonella enterica subsp. enterica serovar Typhimurium str. LT2]
iutA	2038640	2040919	-		1-2280/2280	===============	0/0	100	99.74	vfdb	NP_755498	(iutA) ferric aerobactin receptor precusor IutA [Aerobactin (VF0229)] [Escherichia coli CFT073]
iucD	2040841	2042178	-		1-1338/1338	===============	0/0	100	100	vfdb	NP_755499	(iucD) L-lysine 6-monooxygenase IucD [Aerobactin (VF0229)] [Escherichia coli CFT073]
iucC	2042175	2043917	-		1-1743/1743	===============	0/0	100	99.94	vfdb	NP_755500	(iucC) aerobactin siderophore biosynthesis protein IucC [Aerobactin (VF0229)] [Escherichia coli CFT073]
iucB	2043917	2044864	-		1-948/948	===============	0/0	100	99.89	vfdb	NP_755501	(iucB) aerobactin siderophore biosynthesis protein IucB [Aerobactin (VF0229)] [Escherichia coli CFT073]
iucA	2044865	2046652	-		1-1788/1788	===============	0/0	100	99.89	vfdb	NP_755502	(iucA) aerobactin siderophore biosynthesis protein IucD [Aerobactin (VF0229)] [Escherichia coli CFT073]
stx1B	2183052	2183321	-		1-270/270	===============	0/0	100	100	vfdb	NP_288672	(stx1B) shiga-like toxin 1 subunit B encoded within prophage CP-933V [Stx (VF0206)] [Escherichia coli O157:H7 str. EDL933]
stxA	2183331	2184278	-		1-948/948	===============	0/0	100	99.79	vfdb	YP_403025	(stxA) Shiga toxin subunit A; RNA-N-glycosidase; catalytic subunit [Shiga toxin (VF0117)] [Shigella dysenteriae Sd197]
espK	2229836	2231197	+		1-1362/1362	===============	0/0	100	95.81	vfdb	NP_287316	(espK) Type III secretion system effector EspK [LEE encoded T3SS (SS020)] [Escherichia coli O157:H7 str. EDL933]
ompA	2293761	2294801	+		1-1041/1041	===============	0/0	100	98.08	vfdb	AAF37887	(ompA) outer membrane protein A [OmpA (VF0236)] [Escherichia coli O18:K1:H7 str. RS218]
cif	2577072	2577919	-		1-849/849	========/======	1/1	99.88	99.88	vfdb	AAN07916	(cif) Type III secretion system effector Cif cyclomodulin [Cif (VF0205)] [Escherichia coli O26 str. C/15333]
nleH1	2578143	2579024	-		1-882/882	===============	0/0	100	93.42	vfdb	NP_286534	(nleH1) Type III secretion system effector NleH1 [LEE encoded T3SS (SS020)] [Escherichia coli O157:H7 str. EDL933]
entA	2798868	2799614	-		1-747/747	===============	0/0	100	95.85	vfdb	NP_752614	(entA) 23-dihydro-23-dihydroxybenzoate dehydrogenase [Enterobactin (VF0228)] [Escherichia coli CFT073]
entB	2799614	2800471	-		1-858/858	===============	0/0	100	97.44	vfdb	NP_752613	(entB) isochorismatase [Enterobactin (VF0228)] [Escherichia coli CFT073]
entE	2800485	2802095	-		1-1611/1611	===============	0/0	100	96.03	vfdb	NP_752612	(entE) 23-dihydroxybenzoate-AMP ligase component of enterobactin synthase multienzyme complex [Enterobactin (VF0228)] [Escherichia coli CFT073]
entC	2802105	2803292	-		1-1188/1188	===============	0/0	100	97.56	vfdb	NP_752611	(entC) isochorismate synthase 1 [Enterobactin (VF0228)] [Escherichia coli CFT073]
fepB	2803649	2804605	+		1-957/957	===============	0/0	100	97.28	vfdb	NP_752610	(fepB) ferrienterobactin ABC transporter periplasmic binding protein [Enterobactin (VF0228)] [Escherichia coli CFT073]
entS	2804609	2805859	-		1-1251/1251	===============	0/0	100	95.6	vfdb	NP_752609	(entS) enterobactin exporter iron-regulated [enterobactin (IA019)] [Escherichia coli CFT073]
fepD	2805958	2806974	+		1-1017/1017	===============	0/0	100	96.36	vfdb	NP_752608	(fepD) ferrienterobactin ABC transporter permease [Enterobactin (VF0228)] [Escherichia coli CFT073]
fepG	2806971	2807963	+		1-993/993	===============	0/0	100	94.76	vfdb	NP_752607	(fepG) iron-enterobactin ABC transporter permease [Enterobactin (VF0228)] [Escherichia coli CFT073]
fepC	2807960	2808775	+		1-816/816	===============	0/0	100	97.18	vfdb	NP_752606	(fepC) ferrienterobactin ABC transporter ATPase [Enterobactin (VF0228)] [Escherichia coli CFT073]
entF	2810173	2814002	-		1-3830/3882	===============	0/0	98.66	95.46	vfdb	NP_752604	(entF) enterobactin synthase multienzyme complex component ATP-dependent [Enterobactin (VF0228)] [Escherichia coli CFT073]
fes	2814220	2815421	-		1-1203/1203	========/======	1/1	99.92	96.67	vfdb	NP_752602	(fes) enterobactin/ferric enterobactin esterase [enterobactin (IA019)] [Escherichia coli CFT073]
fepA	2815664	2817904	+		1-2241/2241	===============	0/0	100	96.65	vfdb	NP_752600	(fepA) ferrienterobactin outer membrane transporter [Enterobactin (VF0228)] [Escherichia coli CFT073]
entD	2817929	2818699	+		1-771/771	===============	0/0	100	94.03	vfdb	NP_752599	(entD) phosphopantetheinyl transferase component of enterobactin synthase multienzyme complex [Enterobactin (VF0228)] [Escherichia coli CFT073]
fdeC	3157785	3162010	-		1-4229/4251	========/======	1/3	99.41	90.97	vfdb	YP_002390132	(fdeC) adhesin FdeC [FdeC (VF0506)] [Escherichia coli O45:K1:H7 str. S88]
ykgK/ecpR	3165029	3165619	+		1-591/591	===============	0/0	100	97.63	vfdb	NP_286011	(ykgK/ecpR) regulator protein EcpR [ECP (VF0404)] [Escherichia coli O157:H7 str. EDL933]
yagZ/ecpA	3165693	3166280	+		1-588/588	===============	0/0	100	99.49	vfdb	NP_286010	(yagZ/ecpA) E. coli common pilus structural subunit EcpA [ECP (VF0404)] [Escherichia coli O157:H7 str. EDL933]
yagY/ecpB	3166338	3167006	+		1-669/669	===============	0/0	100	98.36	vfdb	NP_286009	(yagY/ecpB) E. coli common pilus chaperone EcpB [ECP (VF0404)] [Escherichia coli O157:H7 str. EDL933]
yagX/ecpC	3167032	3169557	+		1-2526/2526	===============	0/0	100	98.69	vfdb	NP_286008	(yagX/ecpC) E. coli common pilus usher EcpC [ECP (VF0404)] [Escherichia coli O157:H7 str. EDL933]
yagW/ecpD	3169547	3171190	+		1-1644/1644	===============	0/0	100	98.66	vfdb	NP_286007	(yagW/ecpD) polymerized tip adhesin of ECP fibers [ECP (VF0404)] [Escherichia coli O157:H7 str. EDL933]
yagV/ecpE	3171114	3171867	+		1-754/756	===============	0/0	99.74	96.68	vfdb	NP_286006	(yagV/ecpE) E. coli common pilus chaperone EcpE [ECP (VF0404)] [Escherichia coli O157:H7 str. EDL933]
espX1	3490584	3492005	+		1-1422/1422	===============	0/0	100	94.37	vfdb	NP_285716	(espX1) Type III secretion system effector EspX1 [LEE encoded T3SS (SS020)] [Escherichia coli O157:H7 str. EDL933]
fimH	3611846	3612757	-		1-912/912	===============	0/0	100	97.15	vfdb	NP_757248	(fimH) FimH protein precursor [Type 1 fimbriae (VF0221)] [Escherichia coli CFT073]
fimG	3612768	3613271	-		1-504/504	===============	0/0	100	98.41	vfdb	NP_757247	(fimG) FimG protein precursor [Type 1 fimbriae (VF0221)] [Escherichia coli CFT073]
fimF	3613284	3613817	-		1-534/534	===============	0/0	100	97.38	vfdb	NP_757245	(fimF) FimF protein precursor [Type 1 fimbriae (VF0221)] [Escherichia coli CFT073]
fimD	3613824	3616460	-		1-2637/2637	===============	0/0	100	98.56	vfdb	NP_757244	(fimD) Outer membrane usher protein fimD precursor [Type 1 fimbriae (VF0221)] [Escherichia coli CFT073]
fimC	3616527	3617252	-		1-726/726	===============	0/0	100	98.35	vfdb	NP_757243	(fimC) Chaperone protein fimC precursor [Type 1 fimbriae (VF0221)] [Escherichia coli CFT073]
fimI	3617289	3617828	-		1-540/540	===============	0/0	100	98.89	vfdb	NP_757242	(fimI) Fimbrin-like protein fimI precursor [Type 1 fimbriae (VF0221)] [Escherichia coli CFT073]
fimA	3617893	3618498	-		1-606/606	===============	0/0	100	90.1	vfdb	NP_757241	(fimA) Type-1 fimbrial protein A chain precursor [Type 1 fimbriae (VF0221)] [Escherichia coli CFT073]
fimE	3618922	3619518	-		1-597/597	===============	0/0	100	99	vfdb	NP_757240	(fimE) Type 1 fimbriae Regulatory protein fimE [Type 1 fimbriae (VF0221)] [Escherichia coli CFT073]
fimB	3619996	3620598	-		1-603/603	===============	0/0	100	97.84	vfdb	NP_757239	(fimB) Type 1 fimbriae Regulatory protein fimB [Type 1 fimbriae (VF0221)] [Escherichia coli CFT073]
espL2	3826433	3828082	+		1-1650/1650	===============	0/0	100	99.82	vfdb	NP_289551	(espL2) Type III secretion system effector espL2 [LEE encoded T3SS (SS020)] [Escherichia coli O157:H7 str. EDL933]
nleB1	3828690	3829679	+		1-990/990	===============	0/0	100	99.7	vfdb	NP_289553	(nleB1) Type III secretion system effector nleB1 [LEE encoded T3SS (SS020)] [Escherichia coli O157:H7 str. EDL933]
nleE	3829728	3830402	+		1-675/675	===============	0/0	100	100	vfdb	NP_289554	(nleE) Type III secretion system effector NleE [LEE encoded T3SS (SS020)] [Escherichia coli O157:H7 str. EDL933]
efa1	3832280	3841951	+		1-9672/9672	===============	0/0	100	98.68	vfdb	AAD49229	(efa1) EHEC factor for adherence [Efa-1/LifA (VF0204)] [Escherichia coli O111:H- str. E45035]
espF	3842895	3843509	-		1-615/747	=============..	0/0	82.33	83.25	vfdb	NP_290250	(espF) Type III secretion system effector EspF [EspF (VF0196)] [Escherichia coli O157:H7 str. EDL933]
escG	3843740	3844003	-		1-264/279	===============	0/0	94.62	90.91	vfdb	NP_290251	(escG) chaperone for EscF [LEE encoded T3SS (SS020)] [Escherichia coli O157:H7 str. EDL933]
escF	3844009	3844230	-		1-222/222	===============	0/0	100	96.85	vfdb	NP_290252	(escF) Type III secretion system needle filament protein EscF [TTSS (VF0191)] [Escherichia coli O157:H7 str. EDL933]
cesD2	3844268	3844674	-		1-407/408	===============	0/0	99.75	96.56	vfdb	NP_290253	(cesD2) chaperone for EspD [LEE encoded T3SS (SS020)] [Escherichia coli O157:H7 str. EDL933]
espD	3845646	3846788	-		1-1143/1143	===============	0/0	100	89.24	vfdb	AAC38395	(espD) EspD [EspD (VF0180)] [Escherichia coli O127:H6 str. E2348/69]
espA	3846801	3847379	-		1-579/579	===============	0/0	100	87.56	vfdb	NP_290256	(espA) Type III secretion system translocator protein EspA [EspA (VF0198)] [Escherichia coli O157:H7 str. EDL933]
sepL	3847437	3848492	-		1-1056/1056	===============	0/0	100	92.05	vfdb	NP_290257	(sepL) Type III secretion system secretion gatekeeper SepL [TTSS (VF0191)] [Escherichia coli O157:H7 str. EDL933]
escD	3848635	3849855	+		1-1221/1221	===============	0/0	100	95.25	vfdb	NP_290258	(escD) Type III secretion system outer MS ring protein EscD [TTSS (VF0191)] [Escherichia coli O157:H7 str. EDL933]
eae	3850229	3852889	-		1-2661/2820	========/======	8/20	94.01	85.4	vfdb	AAC38392	(eae) intimin [Intimin (VF0177)] [Escherichia coli O127:H6 str. E2348/69]
cesT	3852950	3853420	-		1-471/471	===============	0/0	100	94.9	vfdb	NP_290260	(cesT) multieffector chaperone [LEE encoded T3SS (SS020)] [Escherichia coli O157:H7 str. EDL933]
map	3855616	3856227	-		1-612/612	===============	0/0	100	83.82	vfdb	NP_290262	(map) Type III secretion system effector Map Rho guanine exchange factor [Map (VF0195)] [Escherichia coli O157:H7 str. EDL933]
cesF	3856479	3856834	+		1-356/384	==============.	0/0	92.71	84.27	vfdb	NP_290263	(cesF) CesF chaperone for EspF [TTSS (VF0191)] [Escherichia coli O157:H7 str. EDL933]
espH	3857100	3857563	-		4-467/507	==============.	0/0	91.52	83.41	vfdb	NP_290264	(espH) Type III secretion system effector EspH RhoGEF Inhibitor [EspH (VF0197)] [Escherichia coli O157:H7 str. EDL933]
sepQ/escQ	3857603	3858520	-		1-918/918	===============	0/0	100	88.78	vfdb	NP_290265	(sepQ/escQ) Type III secetion system C ring protein EscQ [TTSS (VF0191)] [Escherichia coli O157:H7 str. EDL933]
escP	3858483	3858758	-		1-276/276	===============	0/0	100	84.78	vfdb	NP_290266	(escP) Type III secretion system needle length regulator EscP [LEE encoded T3SS (SS020)] [Escherichia coli O157:H7 str. EDL933]
escO	3858892	3859269	-		1-378/378	===============	0/0	100	96.3	vfdb	NP_290267	(escO) positive regulator EscO [LEE encoded T3SS (SS020)] [Escherichia coli O157:H7 str. EDL933]
escN	3859272	3860612	-		1-1341/1341	===============	0/0	100	93.29	vfdb	NP_290268	(escN) ATPase EscN [TTSS (VF0191)] [Escherichia coli O157:H7 str. EDL933]
escV	3860596	3862623	-		1-2028/2028	===============	0/0	100	95.12	vfdb	NP_290269	(escV) Type III secretion system major export apparatus protein [TTSS (VF0191)] [Escherichia coli O157:H7 str. EDL933]
cesL	3862620	3862973	-		1-354/354	===============	0/0	100	92.09	vfdb	NP_290270	(cesL) chaperone for SepL [LEE encoded T3SS (SS020)] [Escherichia coli O157:H7 str. EDL933]
escI	3863492	3863920	+		1-429/429	===============	0/0	100	90.21	vfdb	NP_290272	(escI) Type III secretion system inner rod component EscI [LEE encoded T3SS (SS020)] [Escherichia coli O157:H7 str. EDL933]
escJ	3863922	3864494	+		1-573/573	===============	0/0	100	91.27	vfdb	NP_290273	(escJ) Type III secretion system inner MS ring protein EscJ [TTSS (VF0191)] [Escherichia coli O157:H7 str. EDL933]
sepD	3864500	3864955	+		1-456/456	===============	0/0	100	89.47	vfdb	NP_290274	(sepD) Type III secretion system secretion switch protein SepD [LEE encoded T3SS (SS020)] [Escherichia coli O157:H7 str. EDL933]
escC	3864955	3866493	+		1-1539/1539	===============	0/0	100	91.55	vfdb	NP_290275	(escC) Type III secretion system secretin EscC [TTSS (VF0191)] [Escherichia coli O157:H7 str. EDL933]
cesD	3866507	3866962	+		1-456/456	===============	0/0	100	94.08	vfdb	NP_290276	(cesD) chaperone for EspB and EspD [TTSS (VF0191)] [Escherichia coli O157:H7 str. EDL933]
etgA	3868389	3868847	+		1-459/459	===============	0/0	100	94.12	vfdb	NP_290279	(etgA) T3SS-associated peptidoglycan lytic enzyme [LEE encoded T3SS (SS020)] [Escherichia coli O157:H7 str. EDL933]
escU	3868844	3869881	-		1-1038/1038	===============	0/0	100	95.95	vfdb	NP_290280	(escU) Type III secretion system export apparatus switch protein EscU [TTSS (VF0191)] [Escherichia coli O157:H7 str. EDL933]
escT	3869874	3870650	-		1-777/777	===============	0/0	100	94.85	vfdb	NP_290281	(escT) Type III secretion system minor export apparatus protein EscT [TTSS (VF0191)] [Escherichia coli O157:H7 str. EDL933]
escS	3870650	3870919	-		1-270/270	===============	0/0	100	96.67	vfdb	NP_290282	(escS) Type III secretion systemminor export apparatus protein EscS [TTSS (VF0191)] [Escherichia coli O157:H7 str. EDL933]
escR	3870919	3871572	-		1-654/654	===============	0/0	100	97.4	vfdb	NP_290283	(escR) Type III secretion systemminor export apparatus protein EscR [TTSS (VF0191)] [Escherichia coli O157:H7 str. EDL933]
escL	3871577	3872191	-		1-615/615	===============	0/0	100	92.85	vfdb	NP_290284	(escL) negative regulator EscL stator protein [LEE encoded T3SS (SS020)] [Escherichia coli O157:H7 str. EDL933]
cesAB	3872813	3873134	-		3-324/324	===============	0/0	99.38	94.72	vfdb	NP_290286	(cesAB) chaperone for EspA and EspB [LEE encoded T3SS (SS020)] [Escherichia coli O157:H7 str. EDL933]
escE	3873140	3873358	-		1-219/219	===============	0/0	100	94.52	vfdb	NP_290287	(escE) chaperone for EscF [LEE encoded T3SS (SS020)] [Escherichia coli O157:H7 str. EDL933]
espG	3874901	3876097	+		1-1197/1197	===============	0/0	100	90.14	vfdb	NP_290289	(espG) Type III secretion system effector EspG GTPase activating protein [EspG (VF0201)] [Escherichia coli O157:H7 str. EDL933]
espX5	3950484	3951776	+		1-1293/1293	===============	0/0	100	95.51	vfdb	NP_290699	(espX5) Type III secretion system effector EspX5 [LEE encoded T3SS (SS020)] [Escherichia coli O157:H7 str. EDL933]
espX4	3981296	3982876	-		1-1581/1581	========/======	2/2	99.94	93.05	vfdb	NP_290672	(espX4) Type III secretion system effector EspX4 [LEE encoded T3SS (SS020)] [Escherichia coli O157:H7 str. EDL933]
espX7/nleL	5624396	5626345	+		1-1950/1950	===============	0/0	100	99.85	vfdb	NP_287310	(espX7/nleL) Type III secretion system effector NleL putative E3 ubiquitin ligase [LEE encoded T3SS (SS020)] [Escherichia coli O157:H7 str. EDL933]
espN	5627525	5630338	+		1-2814/2814	===============	0/0	100	99.89	vfdb	NP_287312	(espN) Type III secretion system effector EspN [LEE encoded T3SS (SS020)] [Escherichia coli O157:H7 str. EDL933]
espK	5630715	5632076	-		1-1362/1362	===============	0/0	100	92.22	vfdb	NP_287316	(espK) Type III secretion system effector EspK [LEE encoded T3SS (SS020)] [Escherichia coli O157:H7 str. EDL933]
2014C_3050 (O118:H16)
Total: 111 virulence genes have been identified
GENE	START	END	STRAND		COVERAGE	COVERAGE_MAP	GAPS	%COVERAGE	%IDENTITY	DATABASE	ACCESSION	PRODUCT
nleA/espI	470417	471739	-		1-1326/1326	========/======	1/3	99.77	90.95	vfdb	NP_287961	(nleA/espI) Type III secretion system effector NleA [NleA/EspI (VF0338)] [Escherichia coli O157:H7 str. EDL933]
fyuA	772281	774302	-		1-2022/2022	===============	0/0	100	99.95	vfdb	NP_405467	(fyuA) pesticin/yersiniabactin receptor protein [Yersiniabactin (VF0136)] [Yersinia pestis CO92]
ybtE	774433	776010	-		1-1578/1578	===============	0/0	100	99.81	vfdb	NP_405468	(ybtE) yersiniabactin siderophore biosynthetic protein [Yersiniabactin (VF0136)] [Yersinia pestis CO92]
ybtT	776014	776817	-		1-804/804	===============	0/0	100	99.75	vfdb	NP_405469	(ybtT) yersiniabactin biosynthetic protein YbtT [Yersiniabactin (VF0136)] [Yersinia pestis CO92]
ybtU	776814	777914	-		1-1101/1101	===============	0/0	100	99.91	vfdb	NP_405470	(ybtU) yersiniabactin biosynthetic protein YbtU [Yersiniabactin (VF0136)] [Yersinia pestis CO92]
irp1	777911	787402	-		1-9492/9492	===============	0/0	100	99.69	vfdb	NP_405471	(irp1) yersiniabactin biosynthetic protein Irp1 [Yersiniabactin (VF0136)] [Yersinia pestis CO92]
irp2	787490	793597	-		1-6108/6108	===============	0/0	100	99.62	vfdb	NP_405472	(irp2) yersiniabactin biosynthetic protein Irp2 [Yersiniabactin (VF0136)] [Yersinia pestis CO92]
ybtA	793788	794747	-		1-960/960	===============	0/0	100	99.48	vfdb	NP_405473	(ybtA) transcriptional regulator YbtA [Yersiniabactin (VF0136)] [Yersinia pestis CO92]
ybtP	794914	796717	+		1-1803/1803	========/======	1/1	100	99.56	vfdb	NP_405474	(ybtP) lipoprotein inner membrane ABC-transporter [Yersiniabactin (VF0136)] [Yersinia pestis CO92]
ybtQ	796704	798506	+		1-1803/1803	===============	0/0	100	99.67	vfdb	NP_405475	(ybtQ) inner membrane ABC-transporter YbtQ [Yersiniabactin (VF0136)] [Yersinia pestis CO92]
ybtX	798499	799779	+		1-1281/1281	===============	0/0	100	99.53	vfdb	NP_405476	(ybtX) putative signal transducer [Yersiniabactin (VF0136)] [Yersinia pestis CO92]
ybtS	799807	801111	+		1-1305/1305	===============	0/0	100	99.69	vfdb	NP_405477	(ybtS) salicylate synthase Irp9 [Yersiniabactin (VF0136)] [Yersinia pestis CO92]
nleG7'	1022545	1023191	-		1-648/648	========/======	1/1	99.85	99.38	vfdb	NP_287535	(nleG7') Type III secretion system effector NleG7 E3 Ubiquitin Ligase [LEE encoded T3SS (SS020)] [Escherichia coli O157:H7 str. EDL933]
espL1	1135097	1136996	-		1-1899/1899	========/======	1/1	100	96.11	vfdb	NP_288154	(espL1) Type III secretion system effector espL1 [LEE encoded T3SS (SS020)] [Escherichia coli O157:H7 str. EDL933]
nleC	1330489	1331476	+		1-988/993	===============	0/0	99.5	94.53	vfdb	NP_286533	(nleC) Type III secretion system effector NleC zinc metalloprotease [NleC (VF0340)] [Escherichia coli O157:H7 str. EDL933]
espR1	1429501	1430556	+		198-1253/1260	..=============	0/0	83.81	94.13	vfdb	NP_287686	(espR1) Type III secretion system effector espR1 [LEE encoded T3SS (SS020)] [Escherichia coli O157:H7 str. EDL933]
espM1	1683634	1684224	-		1-591/591	===============	0/0	100	100	vfdb	NP_287949	(espM1) Type III secretion system effector EspM1 Rho guanine exchange factor [LEE encoded T3SS (SS020)] [Escherichia coli O157:H7 str. EDL933]
east1	1686696	1686792	+		21-117/117	..=============	0/0	82.91	97.94	vfdb	AHY03744	(east1) EAST1 [EAST1 (VF0188)] [Escherichia coli ONT:HND str. A16]
nleF	1687212	1687781	-		1-570/570	===============	0/0	100	100	vfdb	NP_287958	(nleF) Type III secretion system effector NleF caspase inhibitor [LEE encoded T3SS (SS020)] [Escherichia coli O157:H7 str. EDL933]
nleH2	1687847	1688758	-		1-912/912	===============	0/0	100	100	vfdb	NP_287959	(nleH2) Type III secretion system effector NleH2 [LEE encoded T3SS (SS020)] [Escherichia coli O157:H7 str. EDL933]
nleA/espI	1690583	1691907	+		1-1326/1326	========/======	1/1	99.92	99.85	vfdb	NP_287961	(nleA/espI) Type III secretion system effector NleA [NleA/EspI (VF0338)] [Escherichia coli O157:H7 str. EDL933]
paa	1731096	1731854	-		1-759/759	===============	0/0	100	100	vfdb	NP_287515	(paa) outer membrane adhesin Paa [Paa (VF0194)] [Escherichia coli O157:H7 str. EDL933]
espM2	1872810	1873398	-		1-589/591	===============	0/0	99.66	94.57	vfdb	NP_289175	(espM2) Type III secretion system effector EspM2 Rho guanine exchange factor [LEE encoded T3SS (SS020)] [Escherichia coli O157:H7 str. EDL933]
espW	1874306	1875364	+		1-1059/1059	===============	0/0	100	98.49	vfdb	NP_289177	(espW) Type III secretion system effector EspW [LEE encoded T3SS (SS020)] [Escherichia coli O157:H7 str. EDL933]
csgB	2021453	2021908	-		1-456/456	========/======	2/2	99.78	83.81	vfdb	NP_460114	(csgB) minor curlin subunit precursor curli nucleator protein CsgB [Agf (VF0103)] [Salmonella enterica subsp. enterica serovar Typhimurium str. LT2]
csgD	2022662	2023312	+		1-651/651	===============	0/0	100	81.11	vfdb	NP_460113	(csgD) DNA-binding transcriptional regulator CsgD [curli fibers/thin aggregative fimbriae (AGF) (AI094)] [Salmonella enterica subsp. enterica serovar Typhimurium str. LT2]
csgF	2023731	2024147	+		1-417/417	========/======	3/8	99.04	81.23	vfdb	NP_460111	(csgF) curli production assembly/transport protein CsgF [Agf (VF0103)] [Salmonella enterica subsp. enterica serovar Typhimurium str. LT2]
csgG	2024174	2025007	+		1-834/834	===============	0/0	100	83.09	vfdb	NP_460110	(csgG) curli production assembly/transport protein CsgG [Agf (VF0103)] [Salmonella enterica subsp. enterica serovar Typhimurium str. LT2]
iutA	2043890	2046169	-		1-2280/2280	===============	0/0	100	99.74	vfdb	NP_755498	(iutA) ferric aerobactin receptor precusor IutA [Aerobactin (VF0229)] [Escherichia coli CFT073]
iucD	2046091	2047428	-		1-1338/1338	===============	0/0	100	100	vfdb	NP_755499	(iucD) L-lysine 6-monooxygenase IucD [Aerobactin (VF0229)] [Escherichia coli CFT073]
iucC	2047425	2049167	-		1-1743/1743	===============	0/0	100	100	vfdb	NP_755500	(iucC) aerobactin siderophore biosynthesis protein IucC [Aerobactin (VF0229)] [Escherichia coli CFT073]
iucB	2049167	2050114	-		1-948/948	===============	0/0	100	99.89	vfdb	NP_755501	(iucB) aerobactin siderophore biosynthesis protein IucB [Aerobactin (VF0229)] [Escherichia coli CFT073]
iucA	2050115	2051902	-		1-1788/1788	===============	0/0	100	99.89	vfdb	NP_755502	(iucA) aerobactin siderophore biosynthesis protein IucD [Aerobactin (VF0229)] [Escherichia coli CFT073]
stx1B	2188418	2188687	-		1-270/270	===============	0/0	100	100	vfdb	NP_288672	(stx1B) shiga-like toxin 1 subunit B encoded within prophage CP-933V [Stx (VF0206)] [Escherichia coli O157:H7 str. EDL933]
stxA	2188697	2189644	-		1-948/948	===============	0/0	100	99.79	vfdb	YP_403025	(stxA) Shiga toxin subunit A; RNA-N-glycosidase; catalytic subunit [Shiga toxin (VF0117)] [Shigella dysenteriae Sd197]
espK	2235202	2236563	+		1-1362/1362	===============	0/0	100	95.81	vfdb	NP_287316	(espK) Type III secretion system effector EspK [LEE encoded T3SS (SS020)] [Escherichia coli O157:H7 str. EDL933]
ompA	2299282	2300322	+		1-1041/1041	===============	0/0	100	97.98	vfdb	AAF37887	(ompA) outer membrane protein A [OmpA (VF0236)] [Escherichia coli O18:K1:H7 str. RS218]
cif	2582602	2583449	-		1-849/849	========/======	1/1	99.88	99.88	vfdb	AAN07916	(cif) Type III secretion system effector Cif cyclomodulin [Cif (VF0205)] [Escherichia coli O26 str. C/15333]
nleH1	2583673	2584554	-		1-882/882	===============	0/0	100	93.42	vfdb	NP_286534	(nleH1) Type III secretion system effector NleH1 [LEE encoded T3SS (SS020)] [Escherichia coli O157:H7 str. EDL933]
entA	2804401	2805147	-		1-747/747	===============	0/0	100	95.85	vfdb	NP_752614	(entA) 23-dihydro-23-dihydroxybenzoate dehydrogenase [Enterobactin (VF0228)] [Escherichia coli CFT073]
entB	2805147	2806004	-		1-858/858	===============	0/0	100	97.44	vfdb	NP_752613	(entB) isochorismatase [Enterobactin (VF0228)] [Escherichia coli CFT073]
entE	2806018	2807628	-		1-1611/1611	===============	0/0	100	96.03	vfdb	NP_752612	(entE) 23-dihydroxybenzoate-AMP ligase component of enterobactin synthase multienzyme complex [Enterobactin (VF0228)] [Escherichia coli CFT073]
entC	2807638	2808825	-		1-1188/1188	===============	0/0	100	97.56	vfdb	NP_752611	(entC) isochorismate synthase 1 [Enterobactin (VF0228)] [Escherichia coli CFT073]
fepB	2809182	2810138	+		1-957/957	===============	0/0	100	97.28	vfdb	NP_752610	(fepB) ferrienterobactin ABC transporter periplasmic binding protein [Enterobactin (VF0228)] [Escherichia coli CFT073]
entS	2810142	2811392	-		1-1251/1251	===============	0/0	100	95.6	vfdb	NP_752609	(entS) enterobactin exporter iron-regulated [enterobactin (IA019)] [Escherichia coli CFT073]
fepD	2811491	2812507	+		1-1017/1017	===============	0/0	100	96.36	vfdb	NP_752608	(fepD) ferrienterobactin ABC transporter permease [Enterobactin (VF0228)] [Escherichia coli CFT073]
fepG	2812504	2813496	+		1-993/993	===============	0/0	100	94.76	vfdb	NP_752607	(fepG) iron-enterobactin ABC transporter permease [Enterobactin (VF0228)] [Escherichia coli CFT073]
fepC	2813493	2814308	+		1-816/816	===============	0/0	100	97.18	vfdb	NP_752606	(fepC) ferrienterobactin ABC transporter ATPase [Enterobactin (VF0228)] [Escherichia coli CFT073]
entF	2815706	2819535	-		1-3830/3882	===============	0/0	98.66	95.46	vfdb	NP_752604	(entF) enterobactin synthase multienzyme complex component ATP-dependent [Enterobactin (VF0228)] [Escherichia coli CFT073]
fes	2819753	2820954	-		1-1203/1203	========/======	1/1	99.92	96.67	vfdb	NP_752602	(fes) enterobactin/ferric enterobactin esterase [enterobactin (IA019)] [Escherichia coli CFT073]
fepA	2821197	2823437	+		1-2241/2241	===============	0/0	100	96.65	vfdb	NP_752600	(fepA) ferrienterobactin outer membrane transporter [Enterobactin (VF0228)] [Escherichia coli CFT073]
entD	2823462	2824232	+		1-771/771	===============	0/0	100	94.03	vfdb	NP_752599	(entD) phosphopantetheinyl transferase component of enterobactin synthase multienzyme complex [Enterobactin (VF0228)] [Escherichia coli CFT073]
fdeC	3164592	3168812	-		1-4229/4251	========/======	2/8	99.29	90.87	vfdb	YP_002390132	(fdeC) adhesin FdeC [FdeC (VF0506)] [Escherichia coli O45:K1:H7 str. S88]
ykgK/ecpR	3171831	3172421	+		1-591/591	===============	0/0	100	97.63	vfdb	NP_286011	(ykgK/ecpR) regulator protein EcpR [ECP (VF0404)] [Escherichia coli O157:H7 str. EDL933]
yagZ/ecpA	3172495	3173082	+		1-588/588	===============	0/0	100	99.49	vfdb	NP_286010	(yagZ/ecpA) E. coli common pilus structural subunit EcpA [ECP (VF0404)] [Escherichia coli O157:H7 str. EDL933]
yagY/ecpB	3173140	3173808	+		1-669/669	===============	0/0	100	98.36	vfdb	NP_286009	(yagY/ecpB) E. coli common pilus chaperone EcpB [ECP (VF0404)] [Escherichia coli O157:H7 str. EDL933]
yagX/ecpC	3173834	3176359	+		1-2526/2526	===============	0/0	100	98.65	vfdb	NP_286008	(yagX/ecpC) E. coli common pilus usher EcpC [ECP (VF0404)] [Escherichia coli O157:H7 str. EDL933]
yagW/ecpD	3176349	3177992	+		1-1644/1644	===============	0/0	100	98.66	vfdb	NP_286007	(yagW/ecpD) polymerized tip adhesin of ECP fibers [ECP (VF0404)] [Escherichia coli O157:H7 str. EDL933]
yagV/ecpE	3177916	3178669	+		1-754/756	===============	0/0	99.74	96.68	vfdb	NP_286006	(yagV/ecpE) E. coli common pilus chaperone EcpE [ECP (VF0404)] [Escherichia coli O157:H7 str. EDL933]
espX1	3497391	3498812	+		1-1422/1422	===============	0/0	100	94.37	vfdb	NP_285716	(espX1) Type III secretion system effector EspX1 [LEE encoded T3SS (SS020)] [Escherichia coli O157:H7 str. EDL933]
fimH	3618651	3619562	-		1-912/912	===============	0/0	100	97.15	vfdb	NP_757248	(fimH) FimH protein precursor [Type 1 fimbriae (VF0221)] [Escherichia coli CFT073]
fimG	3619573	3620076	-		1-504/504	===============	0/0	100	98.41	vfdb	NP_757247	(fimG) FimG protein precursor [Type 1 fimbriae (VF0221)] [Escherichia coli CFT073]
fimF	3620089	3620622	-		1-534/534	===============	0/0	100	97.38	vfdb	NP_757245	(fimF) FimF protein precursor [Type 1 fimbriae (VF0221)] [Escherichia coli CFT073]
fimD	3620629	3623265	-		1-2637/2637	===============	0/0	100	98.56	vfdb	NP_757244	(fimD) Outer membrane usher protein fimD precursor [Type 1 fimbriae (VF0221)] [Escherichia coli CFT073]
fimC	3623332	3624057	-		1-726/726	===============	0/0	100	98.35	vfdb	NP_757243	(fimC) Chaperone protein fimC precursor [Type 1 fimbriae (VF0221)] [Escherichia coli CFT073]
fimI	3624094	3624633	-		1-540/540	===============	0/0	100	98.89	vfdb	NP_757242	(fimI) Fimbrin-like protein fimI precursor [Type 1 fimbriae (VF0221)] [Escherichia coli CFT073]
fimA	3624698	3625303	-		1-606/606	===============	0/0	100	90.1	vfdb	NP_757241	(fimA) Type-1 fimbrial protein A chain precursor [Type 1 fimbriae (VF0221)] [Escherichia coli CFT073]
fimE	3625727	3626323	-		1-597/597	===============	0/0	100	99	vfdb	NP_757240	(fimE) Type 1 fimbriae Regulatory protein fimE [Type 1 fimbriae (VF0221)] [Escherichia coli CFT073]
fimB	3626801	3627403	-		1-603/603	===============	0/0	100	97.84	vfdb	NP_757239	(fimB) Type 1 fimbriae Regulatory protein fimB [Type 1 fimbriae (VF0221)] [Escherichia coli CFT073]
espL2	3833253	3834902	+		1-1650/1650	===============	0/0	100	99.82	vfdb	NP_289551	(espL2) Type III secretion system effector espL2 [LEE encoded T3SS (SS020)] [Escherichia coli O157:H7 str. EDL933]
nleB1	3835510	3836499	+		1-990/990	===============	0/0	100	99.7	vfdb	NP_289553	(nleB1) Type III secretion system effector nleB1 [LEE encoded T3SS (SS020)] [Escherichia coli O157:H7 str. EDL933]
nleE	3836548	3837222	+		1-675/675	===============	0/0	100	100	vfdb	NP_289554	(nleE) Type III secretion system effector NleE [LEE encoded T3SS (SS020)] [Escherichia coli O157:H7 str. EDL933]
efa1	3839100	3848772	+		1-9672/9672	========/======	1/1	100	98.67	vfdb	AAD49229	(efa1) EHEC factor for adherence [Efa-1/LifA (VF0204)] [Escherichia coli O111:H- str. E45035]
espF	3849716	3850330	-		1-615/747	=============..	0/0	82.33	83.25	vfdb	NP_290250	(espF) Type III secretion system effector EspF [EspF (VF0196)] [Escherichia coli O157:H7 str. EDL933]
escG	3850561	3850824	-		1-264/279	===============	0/0	94.62	90.91	vfdb	NP_290251	(escG) chaperone for EscF [LEE encoded T3SS (SS020)] [Escherichia coli O157:H7 str. EDL933]
escF	3850830	3851051	-		1-222/222	===============	0/0	100	96.85	vfdb	NP_290252	(escF) Type III secretion system needle filament protein EscF [TTSS (VF0191)] [Escherichia coli O157:H7 str. EDL933]
cesD2	3851089	3851495	-		1-407/408	===============	0/0	99.75	96.56	vfdb	NP_290253	(cesD2) chaperone for EspD [LEE encoded T3SS (SS020)] [Escherichia coli O157:H7 str. EDL933]
espD	3852467	3853609	-		1-1143/1143	===============	0/0	100	89.24	vfdb	AAC38395	(espD) EspD [EspD (VF0180)] [Escherichia coli O127:H6 str. E2348/69]
espA	3853622	3854200	-		1-579/579	===============	0/0	100	87.56	vfdb	NP_290256	(espA) Type III secretion system translocator protein EspA [EspA (VF0198)] [Escherichia coli O157:H7 str. EDL933]
sepL	3854258	3855313	-		1-1056/1056	===============	0/0	100	92.14	vfdb	NP_290257	(sepL) Type III secretion system secretion gatekeeper SepL [TTSS (VF0191)] [Escherichia coli O157:H7 str. EDL933]
escD	3855456	3856676	+		1-1221/1221	===============	0/0	100	95.25	vfdb	NP_290258	(escD) Type III secretion system outer MS ring protein EscD [TTSS (VF0191)] [Escherichia coli O157:H7 str. EDL933]
eae	3857050	3859710	-		1-2661/2820	========/======	8/20	94.01	85.44	vfdb	AAC38392	(eae) intimin [Intimin (VF0177)] [Escherichia coli O127:H6 str. E2348/69]
cesT	3859771	3860241	-		1-471/471	===============	0/0	100	94.9	vfdb	NP_290260	(cesT) multieffector chaperone [LEE encoded T3SS (SS020)] [Escherichia coli O157:H7 str. EDL933]
map	3862437	3863048	-		1-612/612	===============	0/0	100	83.82	vfdb	NP_290262	(map) Type III secretion system effector Map Rho guanine exchange factor [Map (VF0195)] [Escherichia coli O157:H7 str. EDL933]
cesF	3863300	3863655	+		1-356/384	==============.	0/0	92.71	84.55	vfdb	NP_290263	(cesF) CesF chaperone for EspF [TTSS (VF0191)] [Escherichia coli O157:H7 str. EDL933]
espH	3863921	3864384	-		4-467/507	==============.	0/0	91.52	83.41	vfdb	NP_290264	(espH) Type III secretion system effector EspH RhoGEF Inhibitor [EspH (VF0197)] [Escherichia coli O157:H7 str. EDL933]
sepQ/escQ	3864424	3865341	-		1-918/918	===============	0/0	100	88.78	vfdb	NP_290265	(sepQ/escQ) Type III secetion system C ring protein EscQ [TTSS (VF0191)] [Escherichia coli O157:H7 str. EDL933]
escP	3865304	3865579	-		1-276/276	===============	0/0	100	84.78	vfdb	NP_290266	(escP) Type III secretion system needle length regulator EscP [LEE encoded T3SS (SS020)] [Escherichia coli O157:H7 str. EDL933]
escO	3865713	3866090	-		1-378/378	===============	0/0	100	96.3	vfdb	NP_290267	(escO) positive regulator EscO [LEE encoded T3SS (SS020)] [Escherichia coli O157:H7 str. EDL933]
escN	3866093	3867433	-		1-1341/1341	===============	0/0	100	93.29	vfdb	NP_290268	(escN) ATPase EscN [TTSS (VF0191)] [Escherichia coli O157:H7 str. EDL933]
escV	3867417	3869444	-		1-2028/2028	===============	0/0	100	95.12	vfdb	NP_290269	(escV) Type III secretion system major export apparatus protein [TTSS (VF0191)] [Escherichia coli O157:H7 str. EDL933]
cesL	3869441	3869794	-		1-354/354	===============	0/0	100	92.09	vfdb	NP_290270	(cesL) chaperone for SepL [LEE encoded T3SS (SS020)] [Escherichia coli O157:H7 str. EDL933]
escI	3870313	3870741	+		1-429/429	===============	0/0	100	90.21	vfdb	NP_290272	(escI) Type III secretion system inner rod component EscI [LEE encoded T3SS (SS020)] [Escherichia coli O157:H7 str. EDL933]
escJ	3870743	3871315	+		1-573/573	===============	0/0	100	91.27	vfdb	NP_290273	(escJ) Type III secretion system inner MS ring protein EscJ [TTSS (VF0191)] [Escherichia coli O157:H7 str. EDL933]
sepD	3871321	3871776	+		1-456/456	===============	0/0	100	89.47	vfdb	NP_290274	(sepD) Type III secretion system secretion switch protein SepD [LEE encoded T3SS (SS020)] [Escherichia coli O157:H7 str. EDL933]
escC	3871776	3873314	+		1-1539/1539	===============	0/0	100	91.55	vfdb	NP_290275	(escC) Type III secretion system secretin EscC [TTSS (VF0191)] [Escherichia coli O157:H7 str. EDL933]
cesD	3873328	3873783	+		1-456/456	===============	0/0	100	94.08	vfdb	NP_290276	(cesD) chaperone for EspB and EspD [TTSS (VF0191)] [Escherichia coli O157:H7 str. EDL933]
etgA	3875210	3875668	+		1-459/459	===============	0/0	100	94.12	vfdb	NP_290279	(etgA) T3SS-associated peptidoglycan lytic enzyme [LEE encoded T3SS (SS020)] [Escherichia coli O157:H7 str. EDL933]
escU	3875665	3876702	-		1-1038/1038	===============	0/0	100	95.95	vfdb	NP_290280	(escU) Type III secretion system export apparatus switch protein EscU [TTSS (VF0191)] [Escherichia coli O157:H7 str. EDL933]
escT	3876695	3877471	-		1-777/777	===============	0/0	100	94.85	vfdb	NP_290281	(escT) Type III secretion system minor export apparatus protein EscT [TTSS (VF0191)] [Escherichia coli O157:H7 str. EDL933]
escS	3877471	3877740	-		1-270/270	===============	0/0	100	96.67	vfdb	NP_290282	(escS) Type III secretion systemminor export apparatus protein EscS [TTSS (VF0191)] [Escherichia coli O157:H7 str. EDL933]
escR	3877740	3878393	-		1-654/654	===============	0/0	100	97.4	vfdb	NP_290283	(escR) Type III secretion systemminor export apparatus protein EscR [TTSS (VF0191)] [Escherichia coli O157:H7 str. EDL933]
escL	3878398	3879012	-		1-615/615	===============	0/0	100	92.85	vfdb	NP_290284	(escL) negative regulator EscL stator protein [LEE encoded T3SS (SS020)] [Escherichia coli O157:H7 str. EDL933]
cesAB	3879634	3879955	-		3-324/324	===============	0/0	99.38	94.41	vfdb	NP_290286	(cesAB) chaperone for EspA and EspB [LEE encoded T3SS (SS020)] [Escherichia coli O157:H7 str. EDL933]
escE	3879961	3880179	-		1-219/219	===============	0/0	100	94.52	vfdb	NP_290287	(escE) chaperone for EscF [LEE encoded T3SS (SS020)] [Escherichia coli O157:H7 str. EDL933]
espG	3881722	3882918	+		1-1197/1197	===============	0/0	100	90.14	vfdb	NP_290289	(espG) Type III secretion system effector EspG GTPase activating protein [EspG (VF0201)] [Escherichia coli O157:H7 str. EDL933]
espX5	3957305	3958597	+		1-1293/1293	===============	0/0	100	95.51	vfdb	NP_290699	(espX5) Type III secretion system effector EspX5 [LEE encoded T3SS (SS020)] [Escherichia coli O157:H7 str. EDL933]
espX4	3988117	3989697	-		1-1581/1581	========/======	2/2	99.94	92.98	vfdb	NP_290672	(espX4) Type III secretion system effector EspX4 [LEE encoded T3SS (SS020)] [Escherichia coli O157:H7 str. EDL933]
espX7/nleL	5661345	5663293	+		1-1950/1950	========/======	1/1	99.95	99.8	vfdb	NP_287310	(espX7/nleL) Type III secretion system effector NleL putative E3 ubiquitin ligase [LEE encoded T3SS (SS020)] [Escherichia coli O157:H7 str. EDL933]
espN	5664473	5667285	+		1-2814/2814	========/======	1/1	99.96	99.86	vfdb	NP_287312	(espN) Type III secretion system effector EspN [LEE encoded T3SS (SS020)] [Escherichia coli O157:H7 str. EDL933]
espK	5667662	5669023	-		1-1362/1362	===============	0/0	100	92.22	vfdb	NP_287316	(espK) Type III secretion system effector EspK [LEE encoded T3SS (SS020)] [Escherichia coli O157:H7 str. EDL933]
EC20017429 (O118:H2)
Total: 107 virulence genes have been identified
GENE	START	END	STRAND		COVERAGE	COVERAGE_MAP	GAPS	%COVERAGE	%IDENTITY	DATABASE	ACCESSION	PRODUCT
nleD	24489	25187	+		1-699/699	===============	0/0	100	97	vfdb	YP_003498587	(nleD) Type III secretion system effector NleD [NleD (VF0342)] [Escherichia coli O55:H7 str. CB9615]
nleG7'	27242	27888	-		1-648/648	========/======	1/1	99.85	99.54	vfdb	NP_287535	(nleG7') Type III secretion system effector NleG7 E3 Ubiquitin Ligase [LEE encoded T3SS (SS020)] [Escherichia coli O157:H7 str. EDL933]
espR1	126028	127083	+		198-1253/1260	..=============	0/0	83.81	94.22	vfdb	NP_287686	(espR1) Type III secretion system effector espR1 [LEE encoded T3SS (SS020)] [Escherichia coli O157:H7 str. EDL933]
espK	498536	499897	+		1-1362/1362	===============	0/0	100	92.14	vfdb	NP_287316	(espK) Type III secretion system effector EspK [LEE encoded T3SS (SS020)] [Escherichia coli O157:H7 str. EDL933]
espN	500274	503087	-		1-2814/2814	===============	0/0	100	99.86	vfdb	NP_287312	(espN) Type III secretion system effector EspN [LEE encoded T3SS (SS020)] [Escherichia coli O157:H7 str. EDL933]
espX7/nleL	504267	506216	-		1-1950/1950	===============	0/0	100	99.85	vfdb	NP_287310	(espX7/nleL) Type III secretion system effector NleL putative E3 ubiquitin ligase [LEE encoded T3SS (SS020)] [Escherichia coli O157:H7 str. EDL933]
csgB	630089	630544	-		1-456/456	========/======	2/2	99.78	83.81	vfdb	NP_460114	(csgB) minor curlin subunit precursor curli nucleator protein CsgB [Agf (VF0103)] [Salmonella enterica subsp. enterica serovar Typhimurium str. LT2]
csgD	631298	631948	+		1-651/651	===============	0/0	100	80.95	vfdb	NP_460113	(csgD) DNA-binding transcriptional regulator CsgD [curli fibers/thin aggregative fimbriae (AGF) (AI094)] [Salmonella enterica subsp. enterica serovar Typhimurium str. LT2]
csgF	632367	632783	+		1-417/417	========/======	3/8	99.04	81.23	vfdb	NP_460111	(csgF) curli production assembly/transport protein CsgF [Agf (VF0103)] [Salmonella enterica subsp. enterica serovar Typhimurium str. LT2]
csgG	632810	633643	+		1-834/834	===============	0/0	100	83.09	vfdb	NP_460110	(csgG) curli production assembly/transport protein CsgG [Agf (VF0103)] [Salmonella enterica subsp. enterica serovar Typhimurium str. LT2]
iutA	652525	654804	-		1-2280/2280	===============	0/0	100	99.74	vfdb	NP_755498	(iutA) ferric aerobactin receptor precusor IutA [Aerobactin (VF0229)] [Escherichia coli CFT073]
iucD	654726	656063	-		1-1338/1338	===============	0/0	100	100	vfdb	NP_755499	(iucD) L-lysine 6-monooxygenase IucD [Aerobactin (VF0229)] [Escherichia coli CFT073]
iucC	656060	657802	-		1-1743/1743	===============	0/0	100	100	vfdb	NP_755500	(iucC) aerobactin siderophore biosynthesis protein IucC [Aerobactin (VF0229)] [Escherichia coli CFT073]
iucB	657802	658749	-		1-948/948	===============	0/0	100	99.79	vfdb	NP_755501	(iucB) aerobactin siderophore biosynthesis protein IucB [Aerobactin (VF0229)] [Escherichia coli CFT073]
iucA	658750	660537	-		1-1788/1788	===============	0/0	100	99.83	vfdb	NP_755502	(iucA) aerobactin siderophore biosynthesis protein IucD [Aerobactin (VF0229)] [Escherichia coli CFT073]
stx1B	810280	810549	-		1-270/270	===============	0/0	100	100	vfdb	NP_288672	(stx1B) shiga-like toxin 1 subunit B encoded within prophage CP-933V [Stx (VF0206)] [Escherichia coli O157:H7 str. EDL933]
stxA	810559	811506	-		1-948/948	===============	0/0	100	99.79	vfdb	YP_403025	(stxA) Shiga toxin subunit A; RNA-N-glycosidase; catalytic subunit [Shiga toxin (VF0117)] [Shigella dysenteriae Sd197]
ompA	917094	918134	+		1-1041/1041	===============	0/0	100	98.08	vfdb	AAF37887	(ompA) outer membrane protein A [OmpA (VF0236)] [Escherichia coli O18:K1:H7 str. RS218]
nleA	1143293	1144513	+		1-1221/1221	===============	0/0	100	99.92	vfdb	EIQ72111	(nleA) non-LEE-encoded effector NleA [NleA/EspI (VF0339)] [Escherichia coli C342-62]
cif	1145952	1146801	-		1-849/849	========/======	1/1	100	99.65	vfdb	AAN07916	(cif) Type III secretion system effector Cif cyclomodulin [Cif (VF0205)] [Escherichia coli O26 str. C/15333]
nleH1	1147025	1147906	-		1-882/882	===============	0/0	100	93.2	vfdb	NP_286534	(nleH1) Type III secretion system effector NleH1 [LEE encoded T3SS (SS020)] [Escherichia coli O157:H7 str. EDL933]
nleB2	1148548	1149528	-		1-981/981	===============	0/0	100	99.19	vfdb	NP_286532	(nleB2) Type III secretion system effector NleB2 [LEE encoded T3SS (SS020)] [Escherichia coli O157:H7 str. EDL933]
entA	1369458	1370204	-		1-747/747	===============	0/0	100	95.85	vfdb	NP_752614	(entA) 23-dihydro-23-dihydroxybenzoate dehydrogenase [Enterobactin (VF0228)] [Escherichia coli CFT073]
entB	1370204	1371061	-		1-858/858	===============	0/0	100	97.44	vfdb	NP_752613	(entB) isochorismatase [Enterobactin (VF0228)] [Escherichia coli CFT073]
entE	1371075	1372685	-		1-1611/1611	===============	0/0	100	95.59	vfdb	NP_752612	(entE) 23-dihydroxybenzoate-AMP ligase component of enterobactin synthase multienzyme complex [Enterobactin (VF0228)] [Escherichia coli CFT073]
entC	1372695	1373882	-		1-1188/1188	===============	0/0	100	97.56	vfdb	NP_752611	(entC) isochorismate synthase 1 [Enterobactin (VF0228)] [Escherichia coli CFT073]
fepB	1374245	1375201	+		1-957/957	===============	0/0	100	97.49	vfdb	NP_752610	(fepB) ferrienterobactin ABC transporter periplasmic binding protein [Enterobactin (VF0228)] [Escherichia coli CFT073]
entS	1375205	1376455	-		1-1251/1251	===============	0/0	100	95.6	vfdb	NP_752609	(entS) enterobactin exporter iron-regulated [enterobactin (IA019)] [Escherichia coli CFT073]
fepD	1376554	1377570	+		1-1017/1017	===============	0/0	100	96.46	vfdb	NP_752608	(fepD) ferrienterobactin ABC transporter permease [Enterobactin (VF0228)] [Escherichia coli CFT073]
fepG	1377567	1378559	+		1-993/993	===============	0/0	100	93.96	vfdb	NP_752607	(fepG) iron-enterobactin ABC transporter permease [Enterobactin (VF0228)] [Escherichia coli CFT073]
fepC	1378556	1379371	+		1-816/816	===============	0/0	100	97.3	vfdb	NP_752606	(fepC) ferrienterobactin ABC transporter ATPase [Enterobactin (VF0228)] [Escherichia coli CFT073]
entF	1380745	1384598	-		1-3854/3882	===============	0/0	99.28	95.46	vfdb	NP_752604	(entF) enterobactin synthase multienzyme complex component ATP-dependent [Enterobactin (VF0228)] [Escherichia coli CFT073]
fes	1384816	1386018	-		1-1203/1203	===============	0/0	100	96.34	vfdb	NP_752602	(fes) enterobactin/ferric enterobactin esterase [enterobactin (IA019)] [Escherichia coli CFT073]
fepA	1386261	1388501	+		1-2241/2241	===============	0/0	100	96.97	vfdb	NP_752600	(fepA) ferrienterobactin outer membrane transporter [Enterobactin (VF0228)] [Escherichia coli CFT073]
entD	1388526	1389296	+		1-771/771	===============	0/0	100	94.03	vfdb	NP_752599	(entD) phosphopantetheinyl transferase component of enterobactin synthase multienzyme complex [Enterobactin (VF0228)] [Escherichia coli CFT073]
fdeC	1720325	1724550	-		1-4229/4251	========/======	1/3	99.41	90.99	vfdb	YP_002390132	(fdeC) adhesin FdeC [FdeC (VF0506)] [Escherichia coli O45:K1:H7 str. S88]
ykgK/ecpR	1727570	1728160	+		1-591/591	===============	0/0	100	99.49	vfdb	NP_286011	(ykgK/ecpR) regulator protein EcpR [ECP (VF0404)] [Escherichia coli O157:H7 str. EDL933]
yagZ/ecpA	1728235	1728822	+		1-588/588	===============	0/0	100	99.32	vfdb	NP_286010	(yagZ/ecpA) E. coli common pilus structural subunit EcpA [ECP (VF0404)] [Escherichia coli O157:H7 str. EDL933]
yagY/ecpB	1728884	1729552	+		1-669/669	===============	0/0	100	98.95	vfdb	NP_286009	(yagY/ecpB) E. coli common pilus chaperone EcpB [ECP (VF0404)] [Escherichia coli O157:H7 str. EDL933]
yagX/ecpC	1729578	1732103	+		1-2526/2526	===============	0/0	100	99.01	vfdb	NP_286008	(yagX/ecpC) E. coli common pilus usher EcpC [ECP (VF0404)] [Escherichia coli O157:H7 str. EDL933]
yagW/ecpD	1732093	1733736	+		1-1644/1644	===============	0/0	100	99.21	vfdb	NP_286007	(yagW/ecpD) polymerized tip adhesin of ECP fibers [ECP (VF0404)] [Escherichia coli O157:H7 str. EDL933]
yagV/ecpE	1733660	1734413	+		1-754/756	===============	0/0	99.74	96.82	vfdb	NP_286006	(yagV/ecpE) E. coli common pilus chaperone EcpE [ECP (VF0404)] [Escherichia coli O157:H7 str. EDL933]
fimH	2126401	2127312	-		1-912/912	===============	0/0	100	97.26	vfdb	NP_757248	(fimH) FimH protein precursor [Type 1 fimbriae (VF0221)] [Escherichia coli CFT073]
fimG	2127323	2127826	-		1-504/504	===============	0/0	100	97.82	vfdb	NP_757247	(fimG) FimG protein precursor [Type 1 fimbriae (VF0221)] [Escherichia coli CFT073]
fimF	2127839	2128372	-		1-534/534	===============	0/0	100	97.38	vfdb	NP_757245	(fimF) FimF protein precursor [Type 1 fimbriae (VF0221)] [Escherichia coli CFT073]
fimD	2128379	2131015	-		1-2637/2637	===============	0/0	100	98.67	vfdb	NP_757244	(fimD) Outer membrane usher protein fimD precursor [Type 1 fimbriae (VF0221)] [Escherichia coli CFT073]
fimC	2131082	2131807	-		1-726/726	===============	0/0	100	98.21	vfdb	NP_757243	(fimC) Chaperone protein fimC precursor [Type 1 fimbriae (VF0221)] [Escherichia coli CFT073]
fimI	2131844	2132383	-		1-540/540	===============	0/0	100	98.33	vfdb	NP_757242	(fimI) Fimbrin-like protein fimI precursor [Type 1 fimbriae (VF0221)] [Escherichia coli CFT073]
fimA	2132448	2133053	-		1-606/606	===============	0/0	100	90.26	vfdb	NP_757241	(fimA) Type-1 fimbrial protein A chain precursor [Type 1 fimbriae (VF0221)] [Escherichia coli CFT073]
fimE	2133477	2134073	-		1-597/597	===============	0/0	100	99.16	vfdb	NP_757240	(fimE) Type 1 fimbriae Regulatory protein fimE [Type 1 fimbriae (VF0221)] [Escherichia coli CFT073]
fimB	2134551	2135153	-		1-603/603	===============	0/0	100	97.84	vfdb	NP_757239	(fimB) Type 1 fimbriae Regulatory protein fimB [Type 1 fimbriae (VF0221)] [Escherichia coli CFT073]
espX5	2446027	2447318	+		1-1293/1293	========/======	1/1	99.92	95.75	vfdb	NP_290699	(espX5) Type III secretion system effector EspX5 [LEE encoded T3SS (SS020)] [Escherichia coli O157:H7 str. EDL933]
espX4	2476836	2478416	-		1-1581/1581	===============	0/0	100	93.55	vfdb	NP_290672	(espX4) Type III secretion system effector EspX4 [LEE encoded T3SS (SS020)] [Escherichia coli O157:H7 str. EDL933]
gspC	3637134	3637964	+		1-831/831	===============	0/0	100	94.7	vfdb	YP_404599	(gspC) general secretion pathway protein C [T2SS (VF0333)] [Shigella dysenteriae Sd197]
gspD	3638204	3640054	+		1-1836/1836	========/======	1/15	100	97.62	vfdb	YP_404600	(gspD) general secretion pathway protein D [T2SS (VF0333)] [Shigella dysenteriae Sd197]
gspE	3640054	3641547	+		1-1494/1494	===============	0/0	100	96.52	vfdb	YP_404601	(gspE) general secretion pathway protein E [T2SS (VF0333)] [Shigella dysenteriae Sd197]
gspF	3641547	3642746	+		1-1200/1200	===============	0/0	100	96.58	vfdb	YP_404602	(gspF) general secretion pathway protein F [T2SS (VF0333)] [Shigella dysenteriae Sd197]
gspG	3642787	3643242	+		1-456/456	===============	0/0	100	95.61	vfdb	YP_404603	(gspG) general secretion pathway protein G [T2SS (VF0333)] [Shigella dysenteriae Sd197]
gspH	3643279	3643809	+		1-531/531	===============	0/0	100	96.23	vfdb	YP_404604	(gspH) general secretion pathway protein H [T2SS (VF0333)] [Shigella dysenteriae Sd197]
gspI	3643806	3644177	+		1-372/372	===============	0/0	100	94.62	vfdb	YP_404605	(gspI) general secretion pathway protein I [T2SS (VF0333)] [Shigella dysenteriae Sd197]
gspJ	3644210	3644779	+		1-570/570	===============	0/0	100	97.37	vfdb	YP_404606	(gspJ) general secretion pathway protein J [T2SS (VF0333)] [Shigella dysenteriae Sd197]
gspK	3644776	3645753	+		1-978/978	===============	0/0	100	96.22	vfdb	YP_404607	(gspK) general secretion pathway protein K [T2SS (VF0333)] [Shigella dysenteriae Sd197]
gspL	3646068	3646928	+		1-861/861	===============	0/0	100	96.75	vfdb	YP_404608	(gspL) general secretion pathway protein L [T2SS (VF0333)] [Shigella dysenteriae Sd197]
gspM	3647044	3647466	+		1-423/423	===============	0/0	100	96.45	vfdb	YP_404609	(gspM) general secretion pathway protein M [T2SS (VF0333)] [Shigella dysenteriae Sd197]
espG	3657798	3658994	-		1-1197/1197	===============	0/0	100	90.23	vfdb	NP_290289	(espG) Type III secretion system effector EspG GTPase activating protein [EspG (VF0201)] [Escherichia coli O157:H7 str. EDL933]
escE	3660537	3660755	+		1-219/219	===============	0/0	100	94.52	vfdb	NP_290287	(escE) chaperone for EscF [LEE encoded T3SS (SS020)] [Escherichia coli O157:H7 str. EDL933]
cesAB	3660761	3661082	+		3-324/324	===============	0/0	99.38	94.72	vfdb	NP_290286	(cesAB) chaperone for EspA and EspB [LEE encoded T3SS (SS020)] [Escherichia coli O157:H7 str. EDL933]
escL	3661704	3662318	+		1-615/615	===============	0/0	100	92.85	vfdb	NP_290284	(escL) negative regulator EscL stator protein [LEE encoded T3SS (SS020)] [Escherichia coli O157:H7 str. EDL933]
escR	3662323	3662976	+		1-654/654	===============	0/0	100	97.4	vfdb	NP_290283	(escR) Type III secretion systemminor export apparatus protein EscR [TTSS (VF0191)] [Escherichia coli O157:H7 str. EDL933]
escS	3662976	3663245	+		1-270/270	===============	0/0	100	96.67	vfdb	NP_290282	(escS) Type III secretion systemminor export apparatus protein EscS [TTSS (VF0191)] [Escherichia coli O157:H7 str. EDL933]
escT	3663245	3664021	+		1-777/777	===============	0/0	100	94.85	vfdb	NP_290281	(escT) Type III secretion system minor export apparatus protein EscT [TTSS (VF0191)] [Escherichia coli O157:H7 str. EDL933]
escU	3664014	3665051	+		1-1038/1038	===============	0/0	100	96.05	vfdb	NP_290280	(escU) Type III secretion system export apparatus switch protein EscU [TTSS (VF0191)] [Escherichia coli O157:H7 str. EDL933]
etgA	3665048	3665506	-		1-459/459	===============	0/0	100	94.34	vfdb	NP_290279	(etgA) T3SS-associated peptidoglycan lytic enzyme [LEE encoded T3SS (SS020)] [Escherichia coli O157:H7 str. EDL933]
cesD	3666934	3667389	-		1-456/456	===============	0/0	100	94.08	vfdb	NP_290276	(cesD) chaperone for EspB and EspD [TTSS (VF0191)] [Escherichia coli O157:H7 str. EDL933]
escC	3667403	3668941	-		1-1539/1539	===============	0/0	100	91.62	vfdb	NP_290275	(escC) Type III secretion system secretin EscC [TTSS (VF0191)] [Escherichia coli O157:H7 str. EDL933]
sepD	3668941	3669396	-		1-456/456	===============	0/0	100	89.47	vfdb	NP_290274	(sepD) Type III secretion system secretion switch protein SepD [LEE encoded T3SS (SS020)] [Escherichia coli O157:H7 str. EDL933]
escJ	3669402	3669974	-		1-573/573	===============	0/0	100	91.27	vfdb	NP_290273	(escJ) Type III secretion system inner MS ring protein EscJ [TTSS (VF0191)] [Escherichia coli O157:H7 str. EDL933]
escI	3669976	3670404	-		1-429/429	===============	0/0	100	89.98	vfdb	NP_290272	(escI) Type III secretion system inner rod component EscI [LEE encoded T3SS (SS020)] [Escherichia coli O157:H7 str. EDL933]
cesL	3670917	3671270	+		1-354/354	===============	0/0	100	91.53	vfdb	NP_290270	(cesL) chaperone for SepL [LEE encoded T3SS (SS020)] [Escherichia coli O157:H7 str. EDL933]
escV	3671267	3673294	+		1-2028/2028	===============	0/0	100	95.07	vfdb	NP_290269	(escV) Type III secretion system major export apparatus protein [TTSS (VF0191)] [Escherichia coli O157:H7 str. EDL933]
escN	3673278	3674618	+		1-1341/1341	===============	0/0	100	94.18	vfdb	NP_290268	(escN) ATPase EscN [TTSS (VF0191)] [Escherichia coli O157:H7 str. EDL933]
escO	3674621	3674998	+		1-378/378	===============	0/0	100	96.03	vfdb	NP_290267	(escO) positive regulator EscO [LEE encoded T3SS (SS020)] [Escherichia coli O157:H7 str. EDL933]
escP	3675132	3675407	+		1-276/276	===============	0/0	100	84.78	vfdb	NP_290266	(escP) Type III secretion system needle length regulator EscP [LEE encoded T3SS (SS020)] [Escherichia coli O157:H7 str. EDL933]
sepQ/escQ	3675370	3676287	+		1-918/918	===============	0/0	100	89.22	vfdb	NP_290265	(sepQ/escQ) Type III secetion system C ring protein EscQ [TTSS (VF0191)] [Escherichia coli O157:H7 str. EDL933]
espH	3676327	3676790	+		4-467/507	==============.	0/0	91.52	82.76	vfdb	NP_290264	(espH) Type III secretion system effector EspH RhoGEF Inhibitor [EspH (VF0197)] [Escherichia coli O157:H7 str. EDL933]
cesF	3677056	3677411	-		1-356/384	==============.	0/0	92.71	83.71	vfdb	NP_290263	(cesF) CesF chaperone for EspF [TTSS (VF0191)] [Escherichia coli O157:H7 str. EDL933]
map	3677662	3678273	+		1-612/612	===============	0/0	100	83.99	vfdb	NP_290262	(map) Type III secretion system effector Map Rho guanine exchange factor [Map (VF0195)] [Escherichia coli O157:H7 str. EDL933]
cesT	3680469	3680939	+		1-471/471	===============	0/0	100	95.12	vfdb	NP_290260	(cesT) multieffector chaperone [LEE encoded T3SS (SS020)] [Escherichia coli O157:H7 str. EDL933]
eae	3681000	3683526	+		1-2518/2820	========/=====.	4/15	89.18	86.8	vfdb	AAC38392	(eae) intimin [Intimin (VF0177)] [Escherichia coli O127:H6 str. E2348/69]
escD	3684120	3685340	-		1-1221/1221	===============	0/0	100	95.17	vfdb	NP_290258	(escD) Type III secretion system outer MS ring protein EscD [TTSS (VF0191)] [Escherichia coli O157:H7 str. EDL933]
sepL	3685483	3686538	+		1-1056/1056	===============	0/0	100	92.05	vfdb	NP_290257	(sepL) Type III secretion system secretion gatekeeper SepL [TTSS (VF0191)] [Escherichia coli O157:H7 str. EDL933]
espA	3686596	3687174	+		1-579/579	===============	0/0	100	85.49	vfdb	NP_290256	(espA) Type III secretion system translocator protein EspA [EspA (VF0198)] [Escherichia coli O157:H7 str. EDL933]
espD	3687187	3688329	+		1-1143/1143	===============	0/0	100	89.33	vfdb	AAC38395	(espD) EspD [EspD (VF0180)] [Escherichia coli O127:H6 str. E2348/69]
cesD2	3689301	3689707	+		1-407/408	===============	0/0	99.75	96.31	vfdb	NP_290253	(cesD2) chaperone for EspD [LEE encoded T3SS (SS020)] [Escherichia coli O157:H7 str. EDL933]
escF	3689745	3689966	+		1-222/222	===============	0/0	100	96.85	vfdb	NP_290252	(escF) Type III secretion system needle filament protein EscF [TTSS (VF0191)] [Escherichia coli O157:H7 str. EDL933]
escG	3689972	3690235	+		1-264/279	===============	0/0	94.62	90.91	vfdb	NP_290251	(escG) chaperone for EscF [LEE encoded T3SS (SS020)] [Escherichia coli O157:H7 str. EDL933]
espF	3690466	3691220	+		1-737/747	========/======	3/18	98.66	81.33	vfdb	NP_290250	(espF) Type III secretion system effector EspF [EspF (VF0196)] [Escherichia coli O157:H7 str. EDL933]
efa1	3738905	3748576	-		1-9672/9672	===============	0/0	100	98.68	vfdb	AAD49229	(efa1) EHEC factor for adherence [Efa-1/LifA (VF0204)] [Escherichia coli O111:H- str. E45035]
nleE	3750454	3751128	-		1-675/675	===============	0/0	100	100	vfdb	NP_289554	(nleE) Type III secretion system effector NleE [LEE encoded T3SS (SS020)] [Escherichia coli O157:H7 str. EDL933]
nleB1	3751177	3752166	-		1-990/990	===============	0/0	100	99.7	vfdb	NP_289553	(nleB1) Type III secretion system effector nleB1 [LEE encoded T3SS (SS020)] [Escherichia coli O157:H7 str. EDL933]
espL2	3752773	3754422	-		1-1650/1650	===============	0/0	100	99.88	vfdb	NP_289551	(espL2) Type III secretion system effector espL2 [LEE encoded T3SS (SS020)] [Escherichia coli O157:H7 str. EDL933]
nleB2	4973705	4974685	+		1-981/981	===============	0/0	100	99.69	vfdb	NP_286532	(nleB2) Type III secretion system effector NleB2 [LEE encoded T3SS (SS020)] [Escherichia coli O157:H7 str. EDL933]
nleH2	4975327	4976238	+		1-912/912	========/======	2/2	99.89	91.46	vfdb	NP_287959	(nleH2) Type III secretion system effector NleH2 [LEE encoded T3SS (SS020)] [Escherichia coli O157:H7 str. EDL933]
nleF	4976293	4976862	+		1-570/570	===============	0/0	100	94.91	vfdb	NP_287958	(nleF) Type III secretion system effector NleF caspase inhibitor [LEE encoded T3SS (SS020)] [Escherichia coli O157:H7 str. EDL933]
espW	5151030	5152088	-		1-1059/1059	===============	0/0	100	96.69	vfdb	NP_289177	(espW) Type III secretion system effector EspW [LEE encoded T3SS (SS020)] [Escherichia coli O157:H7 str. EDL933]
espM2	5153001	5153589	+		1-589/591	===============	0/0	99.66	91	vfdb	NP_289175	(espM2) Type III secretion system effector EspM2 Rho guanine exchange factor [LEE encoded T3SS (SS020)] [Escherichia coli O157:H7 str. EDL933]
12089 (O118:H16)
Total: 117 virulence genes have been identified
GENE	START	END	STRAND		COVERAGE	COVERAGE_MAP	GAPS	%COVERAGE	%IDENTITY	DATABASE	ACCESSION	PRODUCT
cesAB	416775	417096	+		3-324/324	===============	0/0	99.38	94.72	vfdb	NP_290286	(cesAB) chaperone for EspA and EspB [LEE encoded T3SS (SS020)] [Escherichia coli O157:H7 str. EDL933]
cesD	422947	423402	-		1-456/456	===============	0/0	100	94.08	vfdb	NP_290276	(cesD) chaperone for EspB and EspD [TTSS (VF0191)] [Escherichia coli O157:H7 str. EDL933]
cesD2	445235	445641	+		1-407/408	===============	0/0	99.75	96.56	vfdb	NP_290253	(cesD2) chaperone for EspD [LEE encoded T3SS (SS020)] [Escherichia coli O157:H7 str. EDL933]
cesF	433075	433430	-		1-356/384	==============.	0/0	92.71	84.55	vfdb	NP_290263	(cesF) CesF chaperone for EspF [TTSS (VF0191)] [Escherichia coli O157:H7 str. EDL933]
cesL	426936	427289	+		1-354/354	===============	0/0	100	92.09	vfdb	NP_290270	(cesL) chaperone for SepL [LEE encoded T3SS (SS020)] [Escherichia coli O157:H7 str. EDL933]
cesT	436489	436959	+		1-471/471	===============	0/0	100	94.9	vfdb	NP_290260	(cesT) multieffector chaperone [LEE encoded T3SS (SS020)] [Escherichia coli O157:H7 str. EDL933]
cif	1751961	1752807	+		1-849/849	========/======	2/2	99.76	99.76	vfdb	AAN07916	(cif) Type III secretion system effector Cif cyclomodulin [Cif (VF0205)] [Escherichia coli O26 str. C/15333]
csgB	2327048	2327503	+		1-456/456	========/======	2/2	99.78	83.81	vfdb	NP_460114	(csgB) minor curlin subunit precursor curli nucleator protein CsgB [Agf (VF0103)] [Salmonella enterica subsp. enterica serovar Typhimurium str. LT2]
csgD	2325644	2326294	-		1-651/651	===============	0/0	100	81.11	vfdb	NP_460113	(csgD) DNA-binding transcriptional regulator CsgD [curli fibers/thin aggregative fimbriae (AGF) (AI094)] [Salmonella enterica subsp. enterica serovar Typhimurium str. LT2]
csgF	2324809	2325225	-		1-417/417	========/======	3/8	99.04	81.23	vfdb	NP_460111	(csgF) curli production assembly/transport protein CsgF [Agf (VF0103)] [Salmonella enterica subsp. enterica serovar Typhimurium str. LT2]
csgG	2323949	2324782	-		1-834/834	===============	0/0	100	83.09	vfdb	NP_460110	(csgG) curli production assembly/transport protein CsgG [Agf (VF0103)] [Salmonella enterica subsp. enterica serovar Typhimurium str. LT2]
eae	437020	439680	+		1-2661/2820	========/======	8/20	94.01	85.4	vfdb	AAC38392	(eae) intimin [Intimin (VF0177)] [Escherichia coli O127:H6 str. E2348/69]
east1	2661213	2661309	-		21-117/117	..=============	0/0	82.91	97.94	vfdb	AHY03744	(east1) EAST1 [EAST1 (VF0188)] [Escherichia coli ONT:HND str. A16]
efa1	447958	457629	-		1-9672/9672	===============	0/0	100	98.68	vfdb	AAD49229	(efa1) EHEC factor for adherence [Efa-1/LifA (VF0204)] [Escherichia coli O111:H- str. E45035]
entA	1530303	1531049	+		1-747/747	===============	0/0	100	95.85	vfdb	NP_752614	(entA) 23-dihydro-23-dihydroxybenzoate dehydrogenase [Enterobactin (VF0228)] [Escherichia coli CFT073]
entB	1529446	1530303	+		1-858/858	===============	0/0	100	97.44	vfdb	NP_752613	(entB) isochorismatase [Enterobactin (VF0228)] [Escherichia coli CFT073]
entC	1526625	1527812	+		1-1188/1188	===============	0/0	100	97.56	vfdb	NP_752611	(entC) isochorismate synthase 1 [Enterobactin (VF0228)] [Escherichia coli CFT073]
entD	1511218	1511988	-		1-771/771	===============	0/0	100	94.03	vfdb	NP_752599	(entD) phosphopantetheinyl transferase component of enterobactin synthase multienzyme complex [Enterobactin (VF0228)] [Escherichia coli CFT073]
entE	1527822	1529432	+		1-1611/1611	===============	0/0	100	96.03	vfdb	NP_752612	(entE) 23-dihydroxybenzoate-AMP ligase component of enterobactin synthase multienzyme complex [Enterobactin (VF0228)] [Escherichia coli CFT073]
entF	1515915	1519744	+		1-3830/3882	===============	0/0	98.66	95.46	vfdb	NP_752604	(entF) enterobactin synthase multienzyme complex component ATP-dependent [Enterobactin (VF0228)] [Escherichia coli CFT073]
entS	1524058	1525308	+		1-1251/1251	===============	0/0	100	95.6	vfdb	NP_752609	(entS) enterobactin exporter iron-regulated [enterobactin (IA019)] [Escherichia coli CFT073]
escC	423416	424954	-		1-1539/1539	===============	0/0	100	91.55	vfdb	NP_290275	(escC) Type III secretion system secretin EscC [TTSS (VF0191)] [Escherichia coli O157:H7 str. EDL933]
escD	440054	441274	-		1-1221/1221	===============	0/0	100	95.25	vfdb	NP_290258	(escD) Type III secretion system outer MS ring protein EscD [TTSS (VF0191)] [Escherichia coli O157:H7 str. EDL933]
escE	416551	416769	+		1-219/219	===============	0/0	100	94.52	vfdb	NP_290287	(escE) chaperone for EscF [LEE encoded T3SS (SS020)] [Escherichia coli O157:H7 str. EDL933]
escF	445679	445900	+		1-222/222	===============	0/0	100	96.85	vfdb	NP_290252	(escF) Type III secretion system needle filament protein EscF [TTSS (VF0191)] [Escherichia coli O157:H7 str. EDL933]
escG	445906	446169	+		1-264/279	===============	0/0	94.62	90.91	vfdb	NP_290251	(escG) chaperone for EscF [LEE encoded T3SS (SS020)] [Escherichia coli O157:H7 str. EDL933]
escI	425989	426417	-		1-429/429	===============	0/0	100	90.21	vfdb	NP_290272	(escI) Type III secretion system inner rod component EscI [LEE encoded T3SS (SS020)] [Escherichia coli O157:H7 str. EDL933]
escJ	425415	425987	-		1-573/573	===============	0/0	100	91.27	vfdb	NP_290273	(escJ) Type III secretion system inner MS ring protein EscJ [TTSS (VF0191)] [Escherichia coli O157:H7 str. EDL933]
escL	417718	418332	+		1-615/615	===============	0/0	100	92.85	vfdb	NP_290284	(escL) negative regulator EscL stator protein [LEE encoded T3SS (SS020)] [Escherichia coli O157:H7 str. EDL933]
escN	429297	430637	+		1-1341/1341	===============	0/0	100	93.29	vfdb	NP_290268	(escN) ATPase EscN [TTSS (VF0191)] [Escherichia coli O157:H7 str. EDL933]
escO	430640	431017	+		1-378/378	===============	0/0	100	96.3	vfdb	NP_290267	(escO) positive regulator EscO [LEE encoded T3SS (SS020)] [Escherichia coli O157:H7 str. EDL933]
escP	431151	431426	+		1-276/276	===============	0/0	100	84.78	vfdb	NP_290266	(escP) Type III secretion system needle length regulator EscP [LEE encoded T3SS (SS020)] [Escherichia coli O157:H7 str. EDL933]
escR	418337	418990	+		1-654/654	===============	0/0	100	97.4	vfdb	NP_290283	(escR) Type III secretion systemminor export apparatus protein EscR [TTSS (VF0191)] [Escherichia coli O157:H7 str. EDL933]
escS	418990	419259	+		1-270/270	===============	0/0	100	96.67	vfdb	NP_290282	(escS) Type III secretion systemminor export apparatus protein EscS [TTSS (VF0191)] [Escherichia coli O157:H7 str. EDL933]
escT	419259	420035	+		1-777/777	===============	0/0	100	94.85	vfdb	NP_290281	(escT) Type III secretion system minor export apparatus protein EscT [TTSS (VF0191)] [Escherichia coli O157:H7 str. EDL933]
escU	420028	421065	+		1-1038/1038	===============	0/0	100	95.95	vfdb	NP_290280	(escU) Type III secretion system export apparatus switch protein EscU [TTSS (VF0191)] [Escherichia coli O157:H7 str. EDL933]
escV	427286	429313	+		1-2028/2028	===============	0/0	100	95.07	vfdb	NP_290269	(escV) Type III secretion system major export apparatus protein [TTSS (VF0191)] [Escherichia coli O157:H7 str. EDL933]
espA	442530	443108	+		1-579/579	===============	0/0	100	87.56	vfdb	NP_290256	(espA) Type III secretion system translocator protein EspA [EspA (VF0198)] [Escherichia coli O157:H7 str. EDL933]
espD	443121	444263	+		1-1143/1143	===============	0/0	100	89.24	vfdb	AAC38395	(espD) EspD [EspD (VF0180)] [Escherichia coli O127:H6 str. E2348/69]
espF	446400	447014	+		1-615/747	=============..	0/0	82.33	83.25	vfdb	NP_290250	(espF) Type III secretion system effector EspF [EspF (VF0196)] [Escherichia coli O157:H7 str. EDL933]
espG	413812	415008	-		1-1197/1197	===============	0/0	100	90.14	vfdb	NP_290289	(espG) Type III secretion system effector EspG GTPase activating protein [EspG (VF0201)] [Escherichia coli O157:H7 str. EDL933]
espH	432346	432809	+		4-467/507	==============.	0/0	91.52	83.41	vfdb	NP_290264	(espH) Type III secretion system effector EspH RhoGEF Inhibitor [EspH (VF0197)] [Escherichia coli O157:H7 str. EDL933]
espK	2112466	2113827	-		1-1362/1362	===============	0/0	100	95.81	vfdb	NP_287316	(espK) Type III secretion system effector EspK [LEE encoded T3SS (SS020)] [Escherichia coli O157:H7 str. EDL933]
espK	4472813	4474174	+		1-1362/1362	===============	0/0	100	92.14	vfdb	NP_287316	(espK) Type III secretion system effector EspK [LEE encoded T3SS (SS020)] [Escherichia coli O157:H7 str. EDL933]
espL1	3250582	3252481	+		1-1899/1899	========/======	1/1	100	96.11	vfdb	NP_288154	(espL1) Type III secretion system effector espL1 [LEE encoded T3SS (SS020)] [Escherichia coli O157:H7 str. EDL933]
espL2	461827	463476	-		1-1650/1650	===============	0/0	100	99.82	vfdb	NP_289551	(espL2) Type III secretion system effector espL2 [LEE encoded T3SS (SS020)] [Escherichia coli O157:H7 str. EDL933]
espM1	2663781	2664371	+		1-591/591	===============	0/0	100	100	vfdb	NP_287949	(espM1) Type III secretion system effector EspM1 Rho guanine exchange factor [LEE encoded T3SS (SS020)] [Escherichia coli O157:H7 str. EDL933]
espM2	2474597	2475185	+		1-589/591	===============	0/0	99.66	94.57	vfdb	NP_289175	(espM2) Type III secretion system effector EspM2 Rho guanine exchange factor [LEE encoded T3SS (SS020)] [Escherichia coli O157:H7 str. EDL933]
espN	4474551	4477364	-		1-2814/2814	===============	0/0	100	99.89	vfdb	NP_287312	(espN) Type III secretion system effector EspN [LEE encoded T3SS (SS020)] [Escherichia coli O157:H7 str. EDL933]
espP	50535	54437	-		1-3903/3903	===============	0/0	100	99.87	vfdb	YP_325580	(espP) autotransporter serine protease [EspP (VF0208)] [Escherichia coli O157:H7 str. EDL933]
espR1	2955659	2956714	-		198-1253/1260	..=============	0/0	83.81	94.13	vfdb	NP_287686	(espR1) Type III secretion system effector espR1 [LEE encoded T3SS (SS020)] [Escherichia coli O157:H7 str. EDL933]
espW	2472631	2473689	-		1-1059/1059	===============	0/0	100	98.49	vfdb	NP_289177	(espW) Type III secretion system effector EspW [LEE encoded T3SS (SS020)] [Escherichia coli O157:H7 str. EDL933]
espX1	836688	838109	-		1-1422/1422	===============	0/0	100	94.37	vfdb	NP_285716	(espX1) Type III secretion system effector EspX1 [LEE encoded T3SS (SS020)] [Escherichia coli O157:H7 str. EDL933]
espX4	307033	308613	+		1-1581/1581	========/======	2/2	99.94	93.05	vfdb	NP_290672	(espX4) Type III secretion system effector EspX4 [LEE encoded T3SS (SS020)] [Escherichia coli O157:H7 str. EDL933]
espX5	338133	339425	-		1-1293/1293	===============	0/0	100	95.51	vfdb	NP_290699	(espX5) Type III secretion system effector EspX5 [LEE encoded T3SS (SS020)] [Escherichia coli O157:H7 str. EDL933]
espX7/nleL	4478544	4480493	-		1-1950/1950	===============	0/0	100	99.85	vfdb	NP_287310	(espX7/nleL) Type III secretion system effector NleL putative E3 ubiquitin ligase [LEE encoded T3SS (SS020)] [Escherichia coli O157:H7 str. EDL933]
etgA	421062	421520	-		1-459/459	===============	0/0	100	94.12	vfdb	NP_290279	(etgA) T3SS-associated peptidoglycan lytic enzyme [LEE encoded T3SS (SS020)] [Escherichia coli O157:H7 str. EDL933]
fdeC	1166643	1170868	+		1-4229/4251	========/======	1/3	99.41	90.99	vfdb	YP_002390132	(fdeC) adhesin FdeC [FdeC (VF0506)] [Escherichia coli O45:K1:H7 str. S88]
fepA	1512013	1514253	-		1-2241/2241	===============	0/0	100	96.65	vfdb	NP_752600	(fepA) ferrienterobactin outer membrane transporter [Enterobactin (VF0228)] [Escherichia coli CFT073]
fepB	1525312	1526268	-		1-957/957	===============	0/0	100	97.28	vfdb	NP_752610	(fepB) ferrienterobactin ABC transporter periplasmic binding protein [Enterobactin (VF0228)] [Escherichia coli CFT073]
fepC	1521142	1521957	-		1-816/816	===============	0/0	100	97.18	vfdb	NP_752606	(fepC) ferrienterobactin ABC transporter ATPase [Enterobactin (VF0228)] [Escherichia coli CFT073]
fepD	1522943	1523959	-		1-1017/1017	===============	0/0	100	96.36	vfdb	NP_752608	(fepD) ferrienterobactin ABC transporter permease [Enterobactin (VF0228)] [Escherichia coli CFT073]
fepG	1521954	1522946	-		1-993/993	===============	0/0	100	94.76	vfdb	NP_752607	(fepG) iron-enterobactin ABC transporter permease [Enterobactin (VF0228)] [Escherichia coli CFT073]
fes	1514496	1515697	+		1-1203/1203	========/======	1/1	99.92	96.67	vfdb	NP_752602	(fes) enterobactin/ferric enterobactin esterase [enterobactin (IA019)] [Escherichia coli CFT073]
fimA	710194	710799	+		1-606/606	===============	0/0	100	90.1	vfdb	NP_757241	(fimA) Type-1 fimbrial protein A chain precursor [Type 1 fimbriae (VF0221)] [Escherichia coli CFT073]
fimB	708094	708696	+		1-603/603	===============	0/0	100	97.84	vfdb	NP_757239	(fimB) Type 1 fimbriae Regulatory protein fimB [Type 1 fimbriae (VF0221)] [Escherichia coli CFT073]
fimC	711440	712165	+		1-726/726	===============	0/0	100	98.35	vfdb	NP_757243	(fimC) Chaperone protein fimC precursor [Type 1 fimbriae (VF0221)] [Escherichia coli CFT073]
fimD	712232	714868	+		1-2637/2637	===============	0/0	100	98.56	vfdb	NP_757244	(fimD) Outer membrane usher protein fimD precursor [Type 1 fimbriae (VF0221)] [Escherichia coli CFT073]
fimE	709174	709770	+		1-597/597	===============	0/0	100	99	vfdb	NP_757240	(fimE) Type 1 fimbriae Regulatory protein fimE [Type 1 fimbriae (VF0221)] [Escherichia coli CFT073]
fimF	714875	715408	+		1-534/534	===============	0/0	100	97.38	vfdb	NP_757245	(fimF) FimF protein precursor [Type 1 fimbriae (VF0221)] [Escherichia coli CFT073]
fimG	715421	715924	+		1-504/504	===============	0/0	100	98.41	vfdb	NP_757247	(fimG) FimG protein precursor [Type 1 fimbriae (VF0221)] [Escherichia coli CFT073]
fimH	715935	716846	+		1-912/912	===============	0/0	100	97.15	vfdb	NP_757248	(fimH) FimH protein precursor [Type 1 fimbriae (VF0221)] [Escherichia coli CFT073]
fimI	710864	711403	+		1-540/540	===============	0/0	100	98.89	vfdb	NP_757242	(fimI) Fimbrin-like protein fimI precursor [Type 1 fimbriae (VF0221)] [Escherichia coli CFT073]
fyuA	3656513	3658534	+		1-2022/2022	===============	0/0	100	99.95	vfdb	NP_405467	(fyuA) pesticin/yersiniabactin receptor protein [Yersiniabactin (VF0136)] [Yersinia pestis CO92]
hlyA	70603	73599	+		1-2997/2997	===============	0/0	100	99.63	vfdb	YP_325608	(hlyA) hemolysin toxin protein [Hemolysin (VF0207)] [Escherichia coli O157:H7 str. EDL933]
hlyB	73649	75769	+		1-2121/2121	===============	0/0	100	99.67	vfdb	YP_325609	(hlyB) hemolysin transport protein [Hemolysin (VF0207)] [Escherichia coli O157:H7 str. EDL933]
hlyC	70086	70601	+		1-516/516	===============	0/0	100	100	vfdb	YP_325607	(hlyC) hemolysin transport protein [Hemolysin (VF0207)] [Escherichia coli O157:H7 str. EDL933]
hlyD	75773	77212	+		1-1440/1440	===============	0/0	100	99.93	vfdb	YP_325610	(hlyD) hemolysin transport protein [Hemolysin (VF0207)] [Escherichia coli O157:H7 str. EDL933]
irp1	3643413	3652904	+		1-9492/9492	===============	0/0	100	99.7	vfdb	NP_405471	(irp1) yersiniabactin biosynthetic protein Irp1 [Yersiniabactin (VF0136)] [Yersinia pestis CO92]
irp2	3637218	3643325	+		1-6108/6108	===============	0/0	100	99.62	vfdb	NP_405472	(irp2) yersiniabactin biosynthetic protein Irp2 [Yersiniabactin (VF0136)] [Yersinia pestis CO92]
iucA	2297056	2298843	+		1-1788/1788	===============	0/0	100	99.89	vfdb	NP_755502	(iucA) aerobactin siderophore biosynthesis protein IucD [Aerobactin (VF0229)] [Escherichia coli CFT073]
iucB	2298844	2299791	+		1-948/948	===============	0/0	100	99.89	vfdb	NP_755501	(iucB) aerobactin siderophore biosynthesis protein IucB [Aerobactin (VF0229)] [Escherichia coli CFT073]
iucC	2299791	2301533	+		1-1743/1743	===============	0/0	100	100	vfdb	NP_755500	(iucC) aerobactin siderophore biosynthesis protein IucC [Aerobactin (VF0229)] [Escherichia coli CFT073]
iucD	2301530	2302867	+		1-1338/1338	===============	0/0	100	100	vfdb	NP_755499	(iucD) L-lysine 6-monooxygenase IucD [Aerobactin (VF0229)] [Escherichia coli CFT073]
iutA	2302789	2305068	+		1-2280/2280	===============	0/0	100	99.74	vfdb	NP_755498	(iutA) ferric aerobactin receptor precusor IutA [Aerobactin (VF0229)] [Escherichia coli CFT073]
map	433682	434293	+		1-612/612	===============	0/0	100	83.82	vfdb	NP_290262	(map) Type III secretion system effector Map Rho guanine exchange factor [Map (VF0195)] [Escherichia coli O157:H7 str. EDL933]
nleA/espI	2656098	2657422	-		1-1326/1326	========/======	1/1	99.92	99.85	vfdb	NP_287961	(nleA/espI) Type III secretion system effector NleA [NleA/EspI (VF0338)] [Escherichia coli O157:H7 str. EDL933]
nleA/espI	3959153	3960475	+		1-1326/1326	========/======	1/3	99.77	90.95	vfdb	NP_287961	(nleA/espI) Type III secretion system effector NleA [NleA/EspI (VF0338)] [Escherichia coli O157:H7 str. EDL933]
nleB1	460230	461219	-		1-990/990	===============	0/0	100	99.7	vfdb	NP_289553	(nleB1) Type III secretion system effector nleB1 [LEE encoded T3SS (SS020)] [Escherichia coli O157:H7 str. EDL933]
nleC	3054737	3055724	-		1-988/993	===============	0/0	99.5	94.53	vfdb	NP_286533	(nleC) Type III secretion system effector NleC zinc metalloprotease [NleC (VF0340)] [Escherichia coli O157:H7 str. EDL933]
nleE	459507	460181	-		1-675/675	===============	0/0	100	100	vfdb	NP_289554	(nleE) Type III secretion system effector NleE [LEE encoded T3SS (SS020)] [Escherichia coli O157:H7 str. EDL933]
nleF	2660224	2660793	+		1-570/570	===============	0/0	100	100	vfdb	NP_287958	(nleF) Type III secretion system effector NleF caspase inhibitor [LEE encoded T3SS (SS020)] [Escherichia coli O157:H7 str. EDL933]
nleG7'	3365664	3366310	+		1-648/648	========/======	1/1	99.85	99.38	vfdb	NP_287535	(nleG7') Type III secretion system effector NleG7 E3 Ubiquitin Ligase [LEE encoded T3SS (SS020)] [Escherichia coli O157:H7 str. EDL933]
nleH1	1750856	1751737	+		1-882/882	===============	0/0	100	93.42	vfdb	NP_286534	(nleH1) Type III secretion system effector NleH1 [LEE encoded T3SS (SS020)] [Escherichia coli O157:H7 str. EDL933]
nleH2	2659247	2660158	+		1-912/912	===============	0/0	100	100	vfdb	NP_287959	(nleH2) Type III secretion system effector NleH2 [LEE encoded T3SS (SS020)] [Escherichia coli O157:H7 str. EDL933]
ompA	2048028	2049068	-		1-1041/1041	===============	0/0	100	98.08	vfdb	AAF37887	(ompA) outer membrane protein A [OmpA (VF0236)] [Escherichia coli O18:K1:H7 str. RS218]
paa	2616151	2616909	+		1-759/759	===============	0/0	100	100	vfdb	NP_287515	(paa) outer membrane adhesin Paa [Paa (VF0194)] [Escherichia coli O157:H7 str. EDL933]
sepD	424954	425409	-		1-456/456	===============	0/0	100	89.47	vfdb	NP_290274	(sepD) Type III secretion system secretion switch protein SepD [LEE encoded T3SS (SS020)] [Escherichia coli O157:H7 str. EDL933]
sepL	441417	442472	+		1-1056/1056	===============	0/0	100	92.14	vfdb	NP_290257	(sepL) Type III secretion system secretion gatekeeper SepL [TTSS (VF0191)] [Escherichia coli O157:H7 str. EDL933]
sepQ/escQ	431389	432306	+		1-918/918	===============	0/0	100	88.78	vfdb	NP_290265	(sepQ/escQ) Type III secetion system C ring protein EscQ [TTSS (VF0191)] [Escherichia coli O157:H7 str. EDL933]
stx1B	2160342	2160611	+		1-270/270	===============	0/0	100	100	vfdb	NP_288672	(stx1B) shiga-like toxin 1 subunit B encoded within prophage CP-933V [Stx (VF0206)] [Escherichia coli O157:H7 str. EDL933]
stxA	2159385	2160332	+		1-948/948	===============	0/0	100	99.79	vfdb	YP_403025	(stxA) Shiga toxin subunit A; RNA-N-glycosidase; catalytic subunit [Shiga toxin (VF0117)] [Shigella dysenteriae Sd197]
toxB	2012	11492	-		1-9487/9510	========/======	1/6	99.7	91.31	vfdb	YP_325655	(toxB) cytotoxin [ToxB (VF0203)] [Escherichia coli O157:H7 str. EDL933]
yagV/ecpE	1156787	1157540	-		1-754/756	===============	0/0	99.74	96.68	vfdb	NP_286006	(yagV/ecpE) E. coli common pilus chaperone EcpE [ECP (VF0404)] [Escherichia coli O157:H7 str. EDL933]
yagW/ecpD	1157464	1159107	-		1-1644/1644	===============	0/0	100	98.66	vfdb	NP_286007	(yagW/ecpD) polymerized tip adhesin of ECP fibers [ECP (VF0404)] [Escherichia coli O157:H7 str. EDL933]
yagX/ecpC	1159097	1161622	-		1-2526/2526	===============	0/0	100	98.69	vfdb	NP_286008	(yagX/ecpC) E. coli common pilus usher EcpC [ECP (VF0404)] [Escherichia coli O157:H7 str. EDL933]
yagY/ecpB	1161648	1162316	-		1-669/669	===============	0/0	100	98.36	vfdb	NP_286009	(yagY/ecpB) E. coli common pilus chaperone EcpB [ECP (VF0404)] [Escherichia coli O157:H7 str. EDL933]
yagZ/ecpA	1162374	1162961	-		1-588/588	===============	0/0	100	99.49	vfdb	NP_286010	(yagZ/ecpA) E. coli common pilus structural subunit EcpA [ECP (VF0404)] [Escherichia coli O157:H7 str. EDL933]
ybtA	3636068	3637027	+		1-960/960	===============	0/0	100	99.48	vfdb	NP_405473	(ybtA) transcriptional regulator YbtA [Yersiniabactin (VF0136)] [Yersinia pestis CO92]
ybtE	3654805	3656382	+		1-1578/1578	===============	0/0	100	99.75	vfdb	NP_405468	(ybtE) yersiniabactin siderophore biosynthetic protein [Yersiniabactin (VF0136)] [Yersinia pestis CO92]
ybtP	3634099	3635901	-		1-1803/1803	===============	0/0	100	99.61	vfdb	NP_405474	(ybtP) lipoprotein inner membrane ABC-transporter [Yersiniabactin (VF0136)] [Yersinia pestis CO92]
ybtQ	3632310	3634112	-		1-1803/1803	===============	0/0	100	99.67	vfdb	NP_405475	(ybtQ) inner membrane ABC-transporter YbtQ [Yersiniabactin (VF0136)] [Yersinia pestis CO92]
ybtS	3629705	3631009	-		1-1305/1305	===============	0/0	100	99.69	vfdb	NP_405477	(ybtS) salicylate synthase Irp9 [Yersiniabactin (VF0136)] [Yersinia pestis CO92]
ybtT	3653998	3654801	+		1-804/804	===============	0/0	100	99.75	vfdb	NP_405469	(ybtT) yersiniabactin biosynthetic protein YbtT [Yersiniabactin (VF0136)] [Yersinia pestis CO92]
ybtU	3652901	3654001	+		1-1101/1101	===============	0/0	100	99.91	vfdb	NP_405470	(ybtU) yersiniabactin biosynthetic protein YbtU [Yersiniabactin (VF0136)] [Yersinia pestis CO92]
ybtX	3631037	3632317	-		1-1281/1281	===============	0/0	100	99.53	vfdb	NP_405476	(ybtX) putative signal transducer [Yersiniabactin (VF0136)] [Yersinia pestis CO92]
ykgK/ecpR	1163035	1163625	-		1-591/591	===============	0/0	100	97.63	vfdb	NP_286011	(ykgK/ecpR) regulator protein EcpR [ECP (VF0404)] [Escherichia coli O157:H7 str. EDL933]
12867 (O118:H16)
Total: 111 virulence genes have been identified
GENE	START	END	STRAND		COVERAGE	COVERAGE_MAP	GAPS	%COVERAGE	%IDENTITY	DATABASE	ACCESSION	PRODUCT
cesAB	430766	431087	+		3-324/324	===============	0/0	99.38	94.72	vfdb	NP_290286	(cesAB) chaperone for EspA and EspB [LEE encoded T3SS (SS020)] [Escherichia coli O157:H7 str. EDL933]
cesD	436938	437393	-		1-456/456	===============	0/0	100	94.08	vfdb	NP_290276	(cesD) chaperone for EspB and EspD [TTSS (VF0191)] [Escherichia coli O157:H7 str. EDL933]
cesD2	459228	459634	+		1-407/408	===============	0/0	99.75	96.56	vfdb	NP_290253	(cesD2) chaperone for EspD [LEE encoded T3SS (SS020)] [Escherichia coli O157:H7 str. EDL933]
cesF	447066	447421	-		1-356/384	==============.	0/0	92.71	84.55	vfdb	NP_290263	(cesF) CesF chaperone for EspF [TTSS (VF0191)] [Escherichia coli O157:H7 str. EDL933]
cesL	440927	441280	+		1-354/354	===============	0/0	100	92.09	vfdb	NP_290270	(cesL) chaperone for SepL [LEE encoded T3SS (SS020)] [Escherichia coli O157:H7 str. EDL933]
cesT	450482	450952	+		1-471/471	===============	0/0	100	94.9	vfdb	NP_290260	(cesT) multieffector chaperone [LEE encoded T3SS (SS020)] [Escherichia coli O157:H7 str. EDL933]
cif	1728544	1729389	+		1-849/849	========/======	2/3	99.65	99.65	vfdb	AAN07916	(cif) Type III secretion system effector Cif cyclomodulin [Cif (VF0205)] [Escherichia coli O26 str. C/15333]
csgB	2209151	2209606	+		1-456/456	========/======	2/2	99.78	83.81	vfdb	NP_460114	(csgB) minor curlin subunit precursor curli nucleator protein CsgB [Agf (VF0103)] [Salmonella enterica subsp. enterica serovar Typhimurium str. LT2]
csgD	2207747	2208397	-		1-651/651	===============	0/0	100	81.11	vfdb	NP_460113	(csgD) DNA-binding transcriptional regulator CsgD [curli fibers/thin aggregative fimbriae (AGF) (AI094)] [Salmonella enterica subsp. enterica serovar Typhimurium str. LT2]
csgF	2206912	2207328	-		1-417/417	========/======	3/8	99.04	81.23	vfdb	NP_460111	(csgF) curli production assembly/transport protein CsgF [Agf (VF0103)] [Salmonella enterica subsp. enterica serovar Typhimurium str. LT2]
csgG	2206052	2206885	-		1-834/834	===============	0/0	100	83.09	vfdb	NP_460110	(csgG) curli production assembly/transport protein CsgG [Agf (VF0103)] [Salmonella enterica subsp. enterica serovar Typhimurium str. LT2]
eae	451013	453673	+		1-2661/2820	========/======	8/20	94.01	85.4	vfdb	AAC38392	(eae) intimin [Intimin (VF0177)] [Escherichia coli O127:H6 str. E2348/69]
east1	2544181	2544277	-		21-117/117	..=============	0/0	82.91	97.94	vfdb	AHY03744	(east1) EAST1 [EAST1 (VF0188)] [Escherichia coli ONT:HND str. A16]
efa1	461951	471622	-		1-9672/9672	===============	0/0	100	98.68	vfdb	AAD49229	(efa1) EHEC factor for adherence [Efa-1/LifA (VF0204)] [Escherichia coli O111:H- str. E45035]
entA	1506851	1507597	+		1-747/747	===============	0/0	100	95.85	vfdb	NP_752614	(entA) 23-dihydro-23-dihydroxybenzoate dehydrogenase [Enterobactin (VF0228)] [Escherichia coli CFT073]
entB	1505994	1506851	+		1-858/858	===============	0/0	100	97.44	vfdb	NP_752613	(entB) isochorismatase [Enterobactin (VF0228)] [Escherichia coli CFT073]
entC	1503173	1504360	+		1-1188/1188	===============	0/0	100	97.56	vfdb	NP_752611	(entC) isochorismate synthase 1 [Enterobactin (VF0228)] [Escherichia coli CFT073]
entD	1487766	1488536	-		1-771/771	===============	0/0	100	94.03	vfdb	NP_752599	(entD) phosphopantetheinyl transferase component of enterobactin synthase multienzyme complex [Enterobactin (VF0228)] [Escherichia coli CFT073]
entE	1504370	1505980	+		1-1611/1611	===============	0/0	100	96.03	vfdb	NP_752612	(entE) 23-dihydroxybenzoate-AMP ligase component of enterobactin synthase multienzyme complex [Enterobactin (VF0228)] [Escherichia coli CFT073]
entF	1492463	1496292	+		1-3830/3882	===============	0/0	98.66	95.43	vfdb	NP_752604	(entF) enterobactin synthase multienzyme complex component ATP-dependent [Enterobactin (VF0228)] [Escherichia coli CFT073]
entS	1500606	1501856	+		1-1251/1251	===============	0/0	100	95.6	vfdb	NP_752609	(entS) enterobactin exporter iron-regulated [enterobactin (IA019)] [Escherichia coli CFT073]
escC	437407	438945	-		1-1539/1539	===============	0/0	100	91.55	vfdb	NP_290275	(escC) Type III secretion system secretin EscC [TTSS (VF0191)] [Escherichia coli O157:H7 str. EDL933]
escD	454047	455267	-		1-1221/1221	===============	0/0	100	95.25	vfdb	NP_290258	(escD) Type III secretion system outer MS ring protein EscD [TTSS (VF0191)] [Escherichia coli O157:H7 str. EDL933]
escE	430542	430760	+		1-219/219	===============	0/0	100	94.52	vfdb	NP_290287	(escE) chaperone for EscF [LEE encoded T3SS (SS020)] [Escherichia coli O157:H7 str. EDL933]
escF	459672	459893	+		1-222/222	===============	0/0	100	96.85	vfdb	NP_290252	(escF) Type III secretion system needle filament protein EscF [TTSS (VF0191)] [Escherichia coli O157:H7 str. EDL933]
escG	459899	460162	+		1-264/279	===============	0/0	94.62	90.91	vfdb	NP_290251	(escG) chaperone for EscF [LEE encoded T3SS (SS020)] [Escherichia coli O157:H7 str. EDL933]
escI	439980	440408	-		1-429/429	===============	0/0	100	90.21	vfdb	NP_290272	(escI) Type III secretion system inner rod component EscI [LEE encoded T3SS (SS020)] [Escherichia coli O157:H7 str. EDL933]
escJ	439406	439978	-		1-573/573	===============	0/0	100	91.27	vfdb	NP_290273	(escJ) Type III secretion system inner MS ring protein EscJ [TTSS (VF0191)] [Escherichia coli O157:H7 str. EDL933]
escL	431709	432323	+		1-615/615	===============	0/0	100	92.85	vfdb	NP_290284	(escL) negative regulator EscL stator protein [LEE encoded T3SS (SS020)] [Escherichia coli O157:H7 str. EDL933]
escN	443288	444628	+		1-1341/1341	===============	0/0	100	93.29	vfdb	NP_290268	(escN) ATPase EscN [TTSS (VF0191)] [Escherichia coli O157:H7 str. EDL933]
escO	444631	445008	+		1-378/378	===============	0/0	100	96.3	vfdb	NP_290267	(escO) positive regulator EscO [LEE encoded T3SS (SS020)] [Escherichia coli O157:H7 str. EDL933]
escP	445142	445417	+		1-276/276	===============	0/0	100	84.78	vfdb	NP_290266	(escP) Type III secretion system needle length regulator EscP [LEE encoded T3SS (SS020)] [Escherichia coli O157:H7 str. EDL933]
escR	432328	432981	+		1-654/654	===============	0/0	100	97.4	vfdb	NP_290283	(escR) Type III secretion systemminor export apparatus protein EscR [TTSS (VF0191)] [Escherichia coli O157:H7 str. EDL933]
escS	432981	433250	+		1-270/270	===============	0/0	100	96.67	vfdb	NP_290282	(escS) Type III secretion systemminor export apparatus protein EscS [TTSS (VF0191)] [Escherichia coli O157:H7 str. EDL933]
escT	433250	434026	+		1-777/777	===============	0/0	100	94.85	vfdb	NP_290281	(escT) Type III secretion system minor export apparatus protein EscT [TTSS (VF0191)] [Escherichia coli O157:H7 str. EDL933]
escU	434019	435056	+		1-1038/1038	===============	0/0	100	95.95	vfdb	NP_290280	(escU) Type III secretion system export apparatus switch protein EscU [TTSS (VF0191)] [Escherichia coli O157:H7 str. EDL933]
escV	441277	443304	+		1-2028/2028	===============	0/0	100	95.12	vfdb	NP_290269	(escV) Type III secretion system major export apparatus protein [TTSS (VF0191)] [Escherichia coli O157:H7 str. EDL933]
espA	456523	457101	+		1-579/579	===============	0/0	100	87.56	vfdb	NP_290256	(espA) Type III secretion system translocator protein EspA [EspA (VF0198)] [Escherichia coli O157:H7 str. EDL933]
espD	457114	458256	+		1-1143/1143	===============	0/0	100	89.24	vfdb	AAC38395	(espD) EspD [EspD (VF0180)] [Escherichia coli O127:H6 str. E2348/69]
espF	460393	461007	+		1-615/747	=============..	0/0	82.33	83.25	vfdb	NP_290250	(espF) Type III secretion system effector EspF [EspF (VF0196)] [Escherichia coli O157:H7 str. EDL933]
espG	427803	428999	-		1-1197/1197	===============	0/0	100	90.14	vfdb	NP_290289	(espG) Type III secretion system effector EspG GTPase activating protein [EspG (VF0201)] [Escherichia coli O157:H7 str. EDL933]
espH	446337	446800	+		4-467/507	==============.	0/0	91.52	83.41	vfdb	NP_290264	(espH) Type III secretion system effector EspH RhoGEF Inhibitor [EspH (VF0197)] [Escherichia coli O157:H7 str. EDL933]
espK	4235063	4236424	+		1-1362/1362	===============	0/0	100	92.22	vfdb	NP_287316	(espK) Type III secretion system effector EspK [LEE encoded T3SS (SS020)] [Escherichia coli O157:H7 str. EDL933]
espK	4319586	4320947	+		1-1362/1362	===============	0/0	100	95.81	vfdb	NP_287316	(espK) Type III secretion system effector EspK [LEE encoded T3SS (SS020)] [Escherichia coli O157:H7 str. EDL933]
espL1	3094122	3096021	+		1-1899/1899	========/======	1/1	100	96.11	vfdb	NP_288154	(espL1) Type III secretion system effector espL1 [LEE encoded T3SS (SS020)] [Escherichia coli O157:H7 str. EDL933]
espL2	475820	477469	-		1-1650/1650	===============	0/0	100	99.82	vfdb	NP_289551	(espL2) Type III secretion system effector espL2 [LEE encoded T3SS (SS020)] [Escherichia coli O157:H7 str. EDL933]
espM1	2546749	2547339	+		1-591/591	===============	0/0	100	100	vfdb	NP_287949	(espM1) Type III secretion system effector EspM1 Rho guanine exchange factor [LEE encoded T3SS (SS020)] [Escherichia coli O157:H7 str. EDL933]
espM2	2357566	2358154	+		1-589/591	===============	0/0	99.66	94.57	vfdb	NP_289175	(espM2) Type III secretion system effector EspM2 Rho guanine exchange factor [LEE encoded T3SS (SS020)] [Escherichia coli O157:H7 str. EDL933]
espN	4236801	4239614	-		1-2814/2814	===============	0/0	100	99.89	vfdb	NP_287312	(espN) Type III secretion system effector EspN [LEE encoded T3SS (SS020)] [Escherichia coli O157:H7 str. EDL933]
espR1	2791797	2792852	+		198-1253/1260	..=============	0/0	83.81	94.13	vfdb	NP_287686	(espR1) Type III secretion system effector espR1 [LEE encoded T3SS (SS020)] [Escherichia coli O157:H7 str. EDL933]
espW	2355600	2356658	-		1-1059/1059	===============	0/0	100	98.49	vfdb	NP_289177	(espW) Type III secretion system effector EspW [LEE encoded T3SS (SS020)] [Escherichia coli O157:H7 str. EDL933]
espX1	811921	813342	-		1-1422/1422	===============	0/0	100	94.37	vfdb	NP_285716	(espX1) Type III secretion system effector EspX1 [LEE encoded T3SS (SS020)] [Escherichia coli O157:H7 str. EDL933]
espX4	321023	322603	+		1-1581/1581	========/======	2/2	99.94	93.05	vfdb	NP_290672	(espX4) Type III secretion system effector EspX4 [LEE encoded T3SS (SS020)] [Escherichia coli O157:H7 str. EDL933]
espX5	352124	353416	-		1-1293/1293	===============	0/0	100	95.51	vfdb	NP_290699	(espX5) Type III secretion system effector EspX5 [LEE encoded T3SS (SS020)] [Escherichia coli O157:H7 str. EDL933]
espX7/nleL	4240794	4242743	-		1-1950/1950	===============	0/0	100	99.85	vfdb	NP_287310	(espX7/nleL) Type III secretion system effector NleL putative E3 ubiquitin ligase [LEE encoded T3SS (SS020)] [Escherichia coli O157:H7 str. EDL933]
etgA	435053	435511	-		1-459/459	===============	0/0	100	94.12	vfdb	NP_290279	(etgA) T3SS-associated peptidoglycan lytic enzyme [LEE encoded T3SS (SS020)] [Escherichia coli O157:H7 str. EDL933]
fdeC	1143184	1147409	+		1-4229/4251	========/======	1/3	99.41	90.99	vfdb	YP_002390132	(fdeC) adhesin FdeC [FdeC (VF0506)] [Escherichia coli O45:K1:H7 str. S88]
fepA	1488561	1490801	-		1-2241/2241	===============	0/0	100	96.65	vfdb	NP_752600	(fepA) ferrienterobactin outer membrane transporter [Enterobactin (VF0228)] [Escherichia coli CFT073]
fepB	1501860	1502816	-		1-957/957	===============	0/0	100	97.28	vfdb	NP_752610	(fepB) ferrienterobactin ABC transporter periplasmic binding protein [Enterobactin (VF0228)] [Escherichia coli CFT073]
fepC	1497690	1498505	-		1-816/816	===============	0/0	100	97.18	vfdb	NP_752606	(fepC) ferrienterobactin ABC transporter ATPase [Enterobactin (VF0228)] [Escherichia coli CFT073]
fepD	1499491	1500507	-		1-1017/1017	===============	0/0	100	96.36	vfdb	NP_752608	(fepD) ferrienterobactin ABC transporter permease [Enterobactin (VF0228)] [Escherichia coli CFT073]
fepG	1498502	1499494	-		1-993/993	===============	0/0	100	94.76	vfdb	NP_752607	(fepG) iron-enterobactin ABC transporter permease [Enterobactin (VF0228)] [Escherichia coli CFT073]
fes	1491044	1492245	+		1-1203/1203	========/======	1/1	99.92	96.67	vfdb	NP_752602	(fes) enterobactin/ferric enterobactin esterase [enterobactin (IA019)] [Escherichia coli CFT073]
fimA	685427	686032	+		1-606/606	===============	0/0	100	90.1	vfdb	NP_757241	(fimA) Type-1 fimbrial protein A chain precursor [Type 1 fimbriae (VF0221)] [Escherichia coli CFT073]
fimB	683327	683929	+		1-603/603	===============	0/0	100	97.84	vfdb	NP_757239	(fimB) Type 1 fimbriae Regulatory protein fimB [Type 1 fimbriae (VF0221)] [Escherichia coli CFT073]
fimC	686673	687398	+		1-726/726	===============	0/0	100	98.35	vfdb	NP_757243	(fimC) Chaperone protein fimC precursor [Type 1 fimbriae (VF0221)] [Escherichia coli CFT073]
fimD	687465	690101	+		1-2637/2637	===============	0/0	100	98.56	vfdb	NP_757244	(fimD) Outer membrane usher protein fimD precursor [Type 1 fimbriae (VF0221)] [Escherichia coli CFT073]
fimE	684407	685003	+		1-597/597	===============	0/0	100	99	vfdb	NP_757240	(fimE) Type 1 fimbriae Regulatory protein fimE [Type 1 fimbriae (VF0221)] [Escherichia coli CFT073]
fimF	690108	690641	+		1-534/534	===============	0/0	100	97.38	vfdb	NP_757245	(fimF) FimF protein precursor [Type 1 fimbriae (VF0221)] [Escherichia coli CFT073]
fimG	690654	691157	+		1-504/504	===============	0/0	100	98.41	vfdb	NP_757247	(fimG) FimG protein precursor [Type 1 fimbriae (VF0221)] [Escherichia coli CFT073]
fimH	691168	692079	+		1-912/912	===============	0/0	100	97.15	vfdb	NP_757248	(fimH) FimH protein precursor [Type 1 fimbriae (VF0221)] [Escherichia coli CFT073]
fimI	686097	686636	+		1-540/540	===============	0/0	100	98.89	vfdb	NP_757242	(fimI) Fimbrin-like protein fimI precursor [Type 1 fimbriae (VF0221)] [Escherichia coli CFT073]
fyuA	3456805	3458826	+		1-2022/2022	===============	0/0	100	99.95	vfdb	NP_405467	(fyuA) pesticin/yersiniabactin receptor protein [Yersiniabactin (VF0136)] [Yersinia pestis CO92]
irp1	3443705	3453196	+		1-9492/9492	===============	0/0	100	99.7	vfdb	NP_405471	(irp1) yersiniabactin biosynthetic protein Irp1 [Yersiniabactin (VF0136)] [Yersinia pestis CO92]
irp2	3437510	3443617	+		1-6108/6108	===============	0/0	100	99.62	vfdb	NP_405472	(irp2) yersiniabactin biosynthetic protein Irp2 [Yersiniabactin (VF0136)] [Yersinia pestis CO92]
iucA	2179159	2180946	+		1-1788/1788	===============	0/0	100	99.89	vfdb	NP_755502	(iucA) aerobactin siderophore biosynthesis protein IucD [Aerobactin (VF0229)] [Escherichia coli CFT073]
iucB	2180947	2181894	+		1-948/948	===============	0/0	100	99.89	vfdb	NP_755501	(iucB) aerobactin siderophore biosynthesis protein IucB [Aerobactin (VF0229)] [Escherichia coli CFT073]
iucC	2181894	2183636	+		1-1743/1743	===============	0/0	100	100	vfdb	NP_755500	(iucC) aerobactin siderophore biosynthesis protein IucC [Aerobactin (VF0229)] [Escherichia coli CFT073]
iucD	2183633	2184970	+		1-1338/1338	===============	0/0	100	100	vfdb	NP_755499	(iucD) L-lysine 6-monooxygenase IucD [Aerobactin (VF0229)] [Escherichia coli CFT073]
iutA	2184892	2187171	+		1-2280/2280	===============	0/0	100	99.74	vfdb	NP_755498	(iutA) ferric aerobactin receptor precusor IutA [Aerobactin (VF0229)] [Escherichia coli CFT073]
map	447675	448286	+		1-612/612	===============	0/0	100	83.82	vfdb	NP_290262	(map) Type III secretion system effector Map Rho guanine exchange factor [Map (VF0195)] [Escherichia coli O157:H7 str. EDL933]
nleA/espI	2539066	2540390	-		1-1326/1326	========/======	1/1	99.92	99.85	vfdb	NP_287961	(nleA/espI) Type III secretion system effector NleA [NleA/EspI (VF0338)] [Escherichia coli O157:H7 str. EDL933]
nleA/espI	3760654	3761976	+		1-1326/1326	========/======	1/3	99.77	90.95	vfdb	NP_287961	(nleA/espI) Type III secretion system effector NleA [NleA/EspI (VF0338)] [Escherichia coli O157:H7 str. EDL933]
nleB1	474223	475212	-		1-990/990	===============	0/0	100	99.7	vfdb	NP_289553	(nleB1) Type III secretion system effector nleB1 [LEE encoded T3SS (SS020)] [Escherichia coli O157:H7 str. EDL933]
nleC	2692787	2693774	+		1-988/993	===============	0/0	99.5	94.53	vfdb	NP_286533	(nleC) Type III secretion system effector NleC zinc metalloprotease [NleC (VF0340)] [Escherichia coli O157:H7 str. EDL933]
nleE	473500	474174	-		1-675/675	===============	0/0	100	100	vfdb	NP_289554	(nleE) Type III secretion system effector NleE [LEE encoded T3SS (SS020)] [Escherichia coli O157:H7 str. EDL933]
nleF	2543192	2543761	+		1-570/570	===============	0/0	100	100	vfdb	NP_287958	(nleF) Type III secretion system effector NleF caspase inhibitor [LEE encoded T3SS (SS020)] [Escherichia coli O157:H7 str. EDL933]
nleG7'	3207925	3208571	+		1-648/648	========/======	1/1	99.85	99.38	vfdb	NP_287535	(nleG7') Type III secretion system effector NleG7 E3 Ubiquitin Ligase [LEE encoded T3SS (SS020)] [Escherichia coli O157:H7 str. EDL933]
nleH1	1727439	1728320	+		1-882/882	===============	0/0	100	93.42	vfdb	NP_286534	(nleH1) Type III secretion system effector NleH1 [LEE encoded T3SS (SS020)] [Escherichia coli O157:H7 str. EDL933]
nleH2	2542215	2543126	+		1-912/912	===============	0/0	100	100	vfdb	NP_287959	(nleH2) Type III secretion system effector NleH2 [LEE encoded T3SS (SS020)] [Escherichia coli O157:H7 str. EDL933]
ompA	2011667	2012707	-		1-1041/1041	===============	0/0	100	98.08	vfdb	AAF37887	(ompA) outer membrane protein A [OmpA (VF0236)] [Escherichia coli O18:K1:H7 str. RS218]
paa	2499120	2499878	+		1-759/759	===============	0/0	100	100	vfdb	NP_287515	(paa) outer membrane adhesin Paa [Paa (VF0194)] [Escherichia coli O157:H7 str. EDL933]
sepD	438945	439400	-		1-456/456	===============	0/0	100	89.47	vfdb	NP_290274	(sepD) Type III secretion system secretion switch protein SepD [LEE encoded T3SS (SS020)] [Escherichia coli O157:H7 str. EDL933]
sepL	455410	456465	+		1-1056/1056	===============	0/0	100	92.14	vfdb	NP_290257	(sepL) Type III secretion system secretion gatekeeper SepL [TTSS (VF0191)] [Escherichia coli O157:H7 str. EDL933]
sepQ/escQ	445380	446297	+		1-918/918	===============	0/0	100	88.78	vfdb	NP_290265	(sepQ/escQ) Type III secetion system C ring protein EscQ [TTSS (VF0191)] [Escherichia coli O157:H7 str. EDL933]
stx1B	4272802	4273071	-		1-270/270	===============	0/0	100	100	vfdb	NP_288672	(stx1B) shiga-like toxin 1 subunit B encoded within prophage CP-933V [Stx (VF0206)] [Escherichia coli O157:H7 str. EDL933]
stxA	4273081	4274028	-		1-948/948	===============	0/0	100	99.79	vfdb	YP_403025	(stxA) Shiga toxin subunit A; RNA-N-glycosidase; catalytic subunit [Shiga toxin (VF0117)] [Shigella dysenteriae Sd197]
yagV/ecpE	1133327	1134080	-		1-754/756	===============	0/0	99.74	96.68	vfdb	NP_286006	(yagV/ecpE) E. coli common pilus chaperone EcpE [ECP (VF0404)] [Escherichia coli O157:H7 str. EDL933]
yagW/ecpD	1134004	1135647	-		1-1644/1644	===============	0/0	100	98.66	vfdb	NP_286007	(yagW/ecpD) polymerized tip adhesin of ECP fibers [ECP (VF0404)] [Escherichia coli O157:H7 str. EDL933]
yagX/ecpC	1135637	1138162	-		1-2526/2526	===============	0/0	100	98.69	vfdb	NP_286008	(yagX/ecpC) E. coli common pilus usher EcpC [ECP (VF0404)] [Escherichia coli O157:H7 str. EDL933]
yagY/ecpB	1138188	1138856	-		1-669/669	===============	0/0	100	98.36	vfdb	NP_286009	(yagY/ecpB) E. coli common pilus chaperone EcpB [ECP (VF0404)] [Escherichia coli O157:H7 str. EDL933]
yagZ/ecpA	1138914	1139501	-		1-588/588	===============	0/0	100	99.49	vfdb	NP_286010	(yagZ/ecpA) E. coli common pilus structural subunit EcpA [ECP (VF0404)] [Escherichia coli O157:H7 str. EDL933]
ybtA	3436360	3437319	+		1-960/960	===============	0/0	100	99.48	vfdb	NP_405473	(ybtA) transcriptional regulator YbtA [Yersiniabactin (VF0136)] [Yersinia pestis CO92]
ybtE	3455097	3456674	+		1-1578/1578	===============	0/0	100	99.81	vfdb	NP_405468	(ybtE) yersiniabactin siderophore biosynthetic protein [Yersiniabactin (VF0136)] [Yersinia pestis CO92]
ybtP	3434391	3436193	-		1-1803/1803	===============	0/0	100	99.56	vfdb	NP_405474	(ybtP) lipoprotein inner membrane ABC-transporter [Yersiniabactin (VF0136)] [Yersinia pestis CO92]
ybtQ	3432602	3434404	-		1-1803/1803	===============	0/0	100	99.67	vfdb	NP_405475	(ybtQ) inner membrane ABC-transporter YbtQ [Yersiniabactin (VF0136)] [Yersinia pestis CO92]
ybtS	3429997	3431301	-		1-1305/1305	===============	0/0	100	99.69	vfdb	NP_405477	(ybtS) salicylate synthase Irp9 [Yersiniabactin (VF0136)] [Yersinia pestis CO92]
ybtT	3454290	3455093	+		1-804/804	===============	0/0	100	99.75	vfdb	NP_405469	(ybtT) yersiniabactin biosynthetic protein YbtT [Yersiniabactin (VF0136)] [Yersinia pestis CO92]
ybtU	3453193	3454293	+		1-1101/1101	===============	0/0	100	99.91	vfdb	NP_405470	(ybtU) yersiniabactin biosynthetic protein YbtU [Yersiniabactin (VF0136)] [Yersinia pestis CO92]
ybtX	3431329	3432609	-		1-1281/1281	===============	0/0	100	99.53	vfdb	NP_405476	(ybtX) putative signal transducer [Yersiniabactin (VF0136)] [Yersinia pestis CO92]
ykgK/ecpR	1139575	1140165	-		1-591/591	===============	0/0	100	97.63	vfdb	NP_286011	(ykgK/ecpR) regulator protein EcpR [ECP (VF0404)] [Escherichia coli O157:H7 str. EDL933]

## Sheet: ST_3_2_Plasmid_virulence
12089 (O118:H16)
Total: 6 virulence genes have been identified in p12089
GENE	START	END	STRAND	COVERAGE_MAP	COVERAGE	GAPS	%COVERAGE	%IDENTITY	DATABASE	ACCESSION	PRODUCT
toxB	2012	11492	-	========/======	1-9487/9510	1/6	99.7	91.31	vfdb	YP_325655	(toxB) cytotoxin [ToxB (VF0203)] [Escherichia coli O157:H7 str. EDL933]
espP	50535	54437	-	===============	1-3903/3903	0/0	100	99.87	vfdb	YP_325580	(espP) autotransporter serine protease [EspP (VF0208)] [Escherichia coli O157:H7 str. EDL933]
hlyC	70086	70601	+	===============	1-516/516	0/0	100	100	vfdb	YP_325607	(hlyC) hemolysin transport protein [Hemolysin (VF0207)] [Escherichia coli O157:H7 str. EDL933]
hlyA	70603	73599	+	===============	1-2997/2997	0/0	100	99.63	vfdb	YP_325608	(hlyA) hemolysin toxin protein [Hemolysin (VF0207)] [Escherichia coli O157:H7 str. EDL933]
hlyB	73649	75769	+	===============	1-2121/2121	0/0	100	99.67	vfdb	YP_325609	(hlyB) hemolysin transport protein [Hemolysin (VF0207)] [Escherichia coli O157:H7 str. EDL933]
hlyD	75773	77212	+	===============	1-1440/1440	0/0	100	99.93	vfdb	YP_325610	(hlyD) hemolysin transport protein [Hemolysin (VF0207)] [Escherichia coli O157:H7 str. EDL933]
2013C_4538 (O118:H16)
Total: 6 virulence genes have been identified in unnamed plasmid
GENE	START	END	STRAND	COVERAGE	COVERAGE_MAP	GAPS	%COVERAGE	%IDENTITY	DATABASE	ACCESSION	PRODUCT
espP	6785	10687	-	1-3903/3903	===============	0/0	100	99.87	vfdb	YP_325580	(espP) autotransporter serine protease [EspP (VF0208)] [Escherichia coli O157:H7 str. EDL933]
hlyC	26334	26849	+	1-516/516	===============	0/0	100	100	vfdb	YP_325607	(hlyC) hemolysin transport protein [Hemolysin (VF0207)] [Escherichia coli O157:H7 str. EDL933]
hylA	26851	29847	+	1-2997/2997	===============	0/0	100	99.63	vfdb	YP_325608	(hlyA) hemolysin toxin protein [Hemolysin (VF0207)] [Escherichia coli O157:H7 str. EDL933]
hlyB	29897	32017	+	1-2121/2121	===============	0/0	100	99.67	vfdb	YP_325609	(hlyB) hemolysin transport protein [Hemolysin (VF0207)] [Escherichia coli O157:H7 str. EDL933]
hlyD	32021	33460	+	1-1440/1440	===============	0/0	100	99.93	vfdb	YP_325610	(hlyD) hemolysin transport protein [Hemolysin (VF0207)] [Escherichia coli O157:H7 str. EDL933]
toxB	47102	56582	-	1-9487/9510	========/======	1/6	99.7	91.31	vfdb	YP_325655	(toxB) cytotoxin [ToxB (VF0203)] [Escherichia coli O157:H7 str. EDL933]
2014C_3050 (O118:H16)
Total: 5 virulence genes have been identified in unnamed plasmid
GENE	START	END	STRAND	COVERAGE	COVERAGE_MAP	GAPS	%COVERAGE	%IDENTITY	DATABASE	ACCESSION	PRODUCT	RESISTANCE
toxB	27368	36848	+	1-9487/9510	========/======	1/6	99.7	91.31	vfdb	YP_325655	(toxB) cytotoxin [ToxB (VF0203)] [Escherichia coli O157:H7 str. EDL933]
hlyD	50495	51934	-	1-1440/1440	===============	0/0	100	99.93	vfdb	YP_325610	(hlyD) hemolysin transport protein [Hemolysin (VF0207)] [Escherichia coli O157:H7 str. EDL933]
hlyB	51938	54058	-	1-2121/2121	===============	0/0	100	99.67	vfdb	YP_325609	(hlyB) hemolysin transport protein [Hemolysin (VF0207)] [Escherichia coli O157:H7 str. EDL933]
hlyA	54108	57105	-	1-2997/2997	========/======	1/1	100	99.6	vfdb	YP_325608	(hlyA) hemolysin toxin protein [Hemolysin (VF0207)] [Escherichia coli O157:H7 str. EDL933]
hlyC	57107	57622	-	1-516/516	===============	0/0	100	100	vfdb	YP_325607	(hlyC) hemolysin transport protein [Hemolysin (VF0207)] [Escherichia coli O157:H7 str. EDL933]
EC20017429 (O118:H2)
Total: 5 virulence genes have been identified in pL1
GENE	START	END	STRAND	COVERAGE	COVERAGE_MAP	GAPS	%COVERAGE	%IDENTITY	DATABASE	ACCESSION	PRODUCT	RESISTANCE
IncHI2A_1	211	840	+	1-630/630	===============	0/0	100	99.52	plasmidfinder	BX664015	IncHI2A_1__BX664015
IncN_1	137331	137844	-	1-514/514	===============	0/0	100	100	plasmidfinder	AY046276	IncN_1__AY046276
IncHI2_1	248802	249128	-	1-327/327	===============	0/0	100	100	plasmidfinder	BX664015	IncHI2_1__BX664015
RepA_1_pKPC-CAV1321	249747	250341	-	2-596/596	========/======	2/2	99.66	80.2	plasmidfinder	CP011611	RepA_1_pKPC-CAV1321_CP011611
EC20017429 (O118:H2)
Total: 5 virulence genes have been identified in pL3
GENE	START	END	STRAND	COVERAGE_MAP	COVERAGE	GAPS	%COVERAGE	%IDENTITY	DATABASE	ACCESSION	PRODUCT	RESISTANCE
toxB	2012	11488	-	========/======	1-9487/9510	7/12	99.64	91.26	vfdb	YP_325655	(toxB) cytotoxin [ToxB (VF0203)] [Escherichia coli O157:H7 str. EDL933]
espP	54520	58422	-	===============	1-3903/3903	0/0	100	99.87	vfdb	YP_325580	(espP) autotransporter serine protease [EspP (VF0208)] [Escherichia coli O157:H7 str. EDL933]
hlyC	74063	74577	+	========/======	1-516/516	1/1	99.81	99.81	vfdb	YP_325607	(hlyC) hemolysin transport protein [Hemolysin (VF0207)] [Escherichia coli O157:H7 str. EDL933]
hlyA	74579	77575	+	===============	1-2997/2997	0/0	100	99.63	vfdb	YP_325608	(hlyA) hemolysin toxin protein [Hemolysin (VF0207)] [Escherichia coli O157:H7 str. EDL933]
hlyB	77625	79745	+	===============	1-2121/2121	0/0	100	99.67	vfdb	YP_325609	(hlyB) hemolysin transport protein [Hemolysin (VF0207)] [Escherichia coli O157:H7 str. EDL933]

## Sheet: ST_3_3_Chromosome_resistance
12089 (O118:H16)
Total: 5 antibiotic resistance genes have been identified
GENE	Genbank	START	END	STRAND	COVERAGE_MAP	COVERAGE	GAPS	%COVERAGE	%IDENTITY	DATABASE	PRODUCT
mdf(A)_1	Y08743	1836435	1837667	+	1-1233/1233	===============	0/0	100	98.3	resfinder	mdf(A)
tet(B)_1	AP000342	1915871	1917076	-	1-1206/1206	===============	0/0	100	100	resfinder	tet(B)
aph(3'')-Ib_2	AF024602	1922662	1923464	+	2-804/804	===============	0/0	99.88	100	resfinder	aph(3'')-Ib
aph(6)-Id_1	M28829	1923464	1924300	+	1-837/837	===============	0/0	100	100	resfinder	aph(6)-Id
sul2_18	AJ830714	1925073	1925888	-	1-816/816	===============	0/0	100	100	resfinder	sul2
12867 (O118:H16)
Total: 1 antibiotic resistance genes have been identified
GENE	Genbank	START	END	STRAND	COVERAGE_MAP	COVERAGE	GAPS	%COVERAGE	%IDENTITY	DATABASE	PRODUCT
mdf(A)_1	Y08743	1814295	1815527	+	1-1233/1233	===============	0/0	100	98.3	resfinder	mdf(A)
2013C_4538 (O118:H16)
Total: 1 antibiotic resistance genes have been identified
GENE	Genbank	START	END	STRAND	COVERAGE_MAP	COVERAGE	GAPS	%COVERAGE	%IDENTITY	DATABASE	PRODUCT
mdf(A)_1	Y08743	2490933	2492165	-	1-1233/1233	===============	0/0	100	98.3	resfinder	mdf(A)
2014C_3050 (O118:H16)
Total: 1 antibiotic resistance genes have been identified
GENE	Genbank	START	END	STRAND	COVERAGE_MAP	COVERAGE	GAPS	%COVERAGE	%IDENTITY	DATABASE	PRODUCT
mdf(A)_1	Y08743	2496462	2497694	-	1-1233/1233	===============	0/0	100	98.3	resfinder	mdf(A)
EC20017429 (O118:H2)
Total: 1 antibiotic resistance genes have been identified
mdf(A)_1	Y08743	1064559	1065791	-	1-1233/1233	===============	0/0	100	98.46	resfinder	mdf(A)

## Sheet: ST_3_4_Plasmid_resistance
EC20017429 (O118:H2)
Total: 13 antimicrobial resistance genes have been identified in pL1
GENE	START	END	STRAND	COVERAGE_MAP	GAPS	%COVERAGE	%IDENTITY	DATABASE	PRODUCT	RESISTANCE
aph(3')-Ia_3	94717	95532	-	1-816/816	0/0	100	99.88	resfinder	aph(3')-Ia
blaTEM-1B_1	98757	99617	+	1-861/861	0/0	100	100	resfinder	blaTEM-1B	Amoxicillin;Ampicillin;Cephalothin;Piperacillin;Ticarcillin
aac(3)-IId_1	104891	105751	+	1-861/861	0/0	100	99.88	resfinder	aac(3)-IId	Gentamicin;Tobramycin
ant(3'')-Ia_1	109972	110939	+	1-972/972	2/4	99.59	97.43	resfinder	ant(3'')-Ia	Streptomycin
lnu(F)_1	111071	111892	+	1-822/822	0/0	100	100	resfinder	lnu(F)	Lincomycin
sul3_2	114822	115613	+	1-792/792	0/0	100	100	resfinder	sul3	Sulfamethoxazole
tet(A)_6	132264	133510	-	1-1247/1275	0/0	97.8	100	resfinder	tet(A)	Doxycycline;Tetracycline
floR_2	139544	140757	-	1-1214/1215	0/0	99.92	98.11	resfinder	floR	Chloramphenicol;Florfenicol
blaCTX-M-55_1	157506	158381	+	1-876/876	0/0	100	100	resfinder	blaCTX-M-55	Amoxicillin;Ampicillin;Aztreonam;Cefepime;Cefotaxime;Ceftazidime;Ceftriaxone;Piperacillin;Ticarcillin
qnrS1_1	163022	163678	+	1-657/657	0/0	100	100	resfinder	qnrS1	Ciprofloxacin
mph(A)_2	170153	171074	-	1-921/921	1/1	100	99.67	resfinder	mph(A)	Erythromycin;Azithromycin;Spiramycin;Telithromycin
ARR-3_4	172577	173066	-	54-543/543	0/0	90.24	99.8	resfinder	ARR-3
dfrA14_5	173140	173622	-	1-483/483	0/0	100	99.59	resfinder	dfrA14	Trimethoprim
