# Supplementary material for: Phylogenomic framework and virulence gene boundaries of emerging Shiga toxin-producing Escherichia coli O118 informed by the comprehensive profiling of 359 O118 genomes
Source: Virulence. 2026 May 15;17(1):2672206. doi: 10.1080/21505594.2026.2672206 (PMC13182975; doi:10.1080/21505594.2026.2672206)
Supplement: Table_S1_Strain_associated_metadata_and_genome_stats.xlsx [file KVIR_A_2672206_SM2575.xlsx]

## Sheet: Table S1-1 Sequenced Genomes
Strain	Serotype	BioProject	BioSample	SRA	GenBank Assembly	Chromosome GenBank Accession	Chromosome length [bp]	Plasmid name	Plasmid GenBank Accession	Plasmid length [bp]
12867	O118:H16	PRJNA1103183	SAMN41046619	SRR28789753	GCA_040571365.1	CP159877.1	5685925	p12867	CP159878.1	6673
12089	O118:H16	PRJNA1103183	SAMN41046618	SRR28789754	GCA_040571355.1	CP159875.1	5804173	p12089	CP159876.1	88842

## Sheet: Table S1-2 O118 Strains Panel
Strain	Isolate identifiers	Serotype from NCBI Pathogen Detection Isolate Browser	SNP cluster from NCBI Pathogen Detection Isolate Browser	Serotype from ECTyper	wzx from ECTyper	wzy from ECTyper	fliC from ECTyper	Pathovar	Isolate	Create date	Host	BioProject	Collected by	Collection date	N50	Length	Contigs	Library layout	Platform	Run	Level	Method	WGS accession	WGS prefix	Location	Isolation source	Isolation type	BioSample	Assembly	SeqKit number of seqs	Seqkit sum length	SeqKit min length	Seqkit avg length	Seqkit max length	Reference
YA00447842	"ERS15530618","ESC_FB3212AA","YA00447842"	O151		O118:H6	O118/151	O151	H6	STEC	PDT001953700.1	2023-10-26T02:08:14Z		PRJEB39739	A. Smith, National Institute for Communicable Diseases	2022	112010	5457674	170	PAIRED	ILLUMINA	ERR11455902	Contig	SKESA v. 2.2	DAQMYE000000000.1	DAQMYE	South Africa: Gauteng	Human, Stool	clinical	SAMEA113534193	GCA_033045715.1	170	5457674	357	32104	459807
01199922	"01199922","01199922.biosample","SRS21467359"	O151:H28		O118:H28	O118/151	Undetermined	H28	UPEC	PDT002182839.1	2024-05-31T07:02:51Z	Homo sapiens	PRJNA315192	PHE	2023-07	126397	5103692	117	PAIRED	ILLUMINA	SRR29226778	Contig	SKESA v. 2.2	ABSQDX000000000.1	ABSQDX	United Kingdom: United Kingdom	human	clinical	SAMN41594032	GCA_039998045.1	117	5103692	313	43621.3	481688
24SC05GT06	"24SC05GT06-EC","EC24-0085","PNUSAE184192","SRS21593026"	O118/O151:H28		O118:H28	O118/151	O151	H28	UPEC	PDT002201277.1	2024-06-12T21:07:20Z		PRJNA292663	South Carolina Department of Health and Environmental Control	45439	288799	5552634	91	PAIRED	ILLUMINA	SRR29369949	Contig	SKESA v. 2.2	ABSWWJ000000000.1	ABSWWJ	USA:SC	ground turkey	environmental/other	SAMN41798528	GCA_040146625.1	91	5552634	512	61018	613659
BCW_4185	"880-67","BCW_4185","SRS533674"	O151	PDS000026307.2	O118:H10	O118/151	O151	H10	ETEC	PDT000047699.3	2015-07-23T12:09:51Z		PRJNA203445	CDC		64012	4983641	299	PAIRED	ILLUMINA	SRR1118457	Contig	SKESA v. 2.2	DABDTQ000000000.1	DABDTQ			environmental/other	SAMN02368916	GCA_012809095.1	299	4983641	204	16667.7	184424
NCTC10958	"ERS764949","NCTC10958","NCTC10958-sc-2335971","NCTC:10958"	O151 : K : H-	PDS000026307.2	O118:H10	O118/151	O151	H10	ETEC	PDT000357724.1	2018-08-03T04:17:05Z	not available	PRJEB6403		1900/1974	4460966	5251583	2				Contig		UGFK00000000.1	UGFK		feces		SAMEA3469444	GCA_900450395.1	2	5251583	790617	2.62579e+06	4460966
BCW_4155	"BCW_4155","SRS533649","W 31"	O118		O118:H10	O118/151	O118	H10	UPEC	PDT000047724.3	2015-07-23T12:09:52Z		PRJNA203445	CDC		119557	5054484	142	PAIRED	ILLUMINA	SRR1118482	Contig	SKESA v. 2.2	DABDSM000000000.1	DABDSM			environmental/other	SAMN02368890	GCA_012807135.1	142	5054484	200	35595	440611
01494626	"01494626","01494626.biosample","SRS21271116"	O151:H5		O118:H5	O118/151	O151	H5	EPEC	PDT002160835.1	2024-05-12T05:49:35Z	Homo sapiens	PRJNA315192	PHE	2024-03	69939	4992579	261	PAIRED	ILLUMINA	SRR28996389	Contig	SKESA v. 2.2	ABSDOC000000000.1	ABSDOC	United Kingdom: United Kingdom	human	clinical	SAMN41343322	GCA_039620355.1	261	4992579	200	19128.7	270373
01195442	"01195442","01195442.biosample","SRS21466878"	O151:H5		O118:H5	O118/151	O151	H5	EPEC	PDT002182616.1	2024-05-31T07:01:29Z	Homo sapiens	PRJNA315192	PHE	2023-08	86224	4951624	204	PAIRED	ILLUMINA	SRR29225494	Contig	SKESA v. 2.2	ABSPUS000000000.1	ABSPUS	United Kingdom: United Kingdom	human	clinical	SAMN41594054	GCA_039993145.1	204	4951624	352	24272.7	291842
01202409	"01202409","01202409.biosample","SRS21443071"	O151:H12		O118:H12	O118/151	O151	H12	UPEC	PDT002180212.1	2024-05-29T05:46:30Z	Homo sapiens	PRJNA315192	PHE	2023-09	86353	4983447	204	PAIRED	ILLUMINA	SRR29200006	Contig	SKESA v. 2.2	ABSOFZ000000000.1	ABSOFZ	United Kingdom: United Kingdom	human	clinical	SAMN41560885	GCA_039904965.1	204	4983447	231	24428.7	241677
01419801	"01419801","01419801.biosample","SRS20766347"	O151:H12		O118:H12	O118/151	O151	H12	STEC	PDT002114031.1	2024-03-17T05:02:05Z	Homo sapiens	PRJNA315192	PHE	2023-01	38096	5128016	466	PAIRED	ILLUMINA	SRR28361578	Contig	SKESA v. 2.2	ABQSND000000000.1	ABQSND	United Kingdom: United Kingdom	human	clinical	SAMN40478021	GCA_037210435.1	466	5128016	200	11004.3	165685
01171691	"01171691","01171691.biosample","SRS21489155"	O151:H12		O118:H12	O118/151	Undetermined	H12	STEC	PDT002184237.1	2024-06-02T07:16:10Z	Homo sapiens	PRJNA315192	PHE	2023-07	58670	5350120	355	PAIRED	ILLUMINA	SRR29252405	Contig	SKESA v. 2.2	ABSRIX000000000.1	ABSRIX	United Kingdom: United Kingdom	human	clinical	SAMN41629544	GCA_040029425.1	355	5350120	231	15070.8	209990
231984	"231984","231984.biosample","SRS1462927"	O118:H11		O118:H11	O118/151	O151	H11	UPEC	PDT000131829.2	2016-05-24T04:13:40Z	Homo sapiens	PRJNA315192	PHE	2016-03	40626	5122128	289	PAIRED	ILLUMINA	SRR3574306	Contig	SKESA v. 2.2	AATFDN000000000.1	AATFDN	United Kingdom: None	human	clinical	SAMN05163783	GCA_012766535.1	289	5122128	300	17723.6	170955
245100	"245100","245100.biosample","SRS1462895"	O151:H11	PDS000034190.1	O118:H11	O118/151	O151	H11	UPEC	PDT000131898.2	2016-05-24T04:13:44Z	Homo sapiens	PRJNA315192	PHE	2016-04	40003	4907565	341	PAIRED	ILLUMINA	SRR3574274	Contig	SKESA v. 2.2	AATFBD000000000.1	AATFBD	United Kingdom: None	human	clinical	SAMN05163751	GCA_012758155.1	341	4907565	211	14391.7	127789
244430	"244430","244430.biosample","SRS1462941"	O151:H11	PDS000034190.1	O118:H11	O118/151	O151	H11	UPEC	PDT000131843.2	2016-05-24T04:13:41Z	Homo sapiens	PRJNA315192	PHE	2016-04	42125	4909313	289	PAIRED	ILLUMINA	SRR3574320	Contig	SKESA v. 2.2	AATFCZ000000000.1	AATFCZ	United Kingdom: None	human	clinical	SAMN05163797	GCA_012759855.1	289	4909313	254	16987.2	160331
1901517	"1901517","1901517.biosample","SRS20612490"	O151:H11		O118:H11	O118/151	O151	H11	unclassified	PDT002092742.1	2024-03-01T06:55:24Z	Homo sapiens	PRJNA315192	PHE	44950	41741	4930454	331	PAIRED	ILLUMINA	SRR28158618	Contig	SKESA v. 2.2	ABQMJL000000000.1	ABQMJL	United Kingdom: United Kingdom	human	clinical	SAMN40196638	GCA_036935965.1	331	4930454	289	14895.6	160332
01450536	"01450536","01450536.biosample","SRS20813005"	O151:H11		O118:H11	O118/151	O151	H11	unclassified	PDT002120869.1	2024-03-23T07:12:49Z	Homo sapiens	PRJNA315192	PHE	2024-02	44682	5000903	334	PAIRED	ILLUMINA	SRR28413579	Contig	SKESA v. 2.2	ABQWBD000000000.1	ABQWBD	United Kingdom: United Kingdom	human	clinical	SAMN40571133	GCA_037484525.1	334	5000903	205	14972.8	160331
01304300	"01304300","01304300.biosample","SRS21342056"	O151:H11		O118:H11	O118/151	O151	H11	unclassified	PDT002171616.1	2024-05-21T07:10:41Z	Homo sapiens	PRJNA315192	PHE	2024-05	41314	5161978	413	PAIRED	ILLUMINA	SRR29080020	Contig	SKESA v. 2.2	ABSIFX000000000.1	ABSIFX	United Kingdom: United Kingdom	human	clinical	SAMN41452507	GCA_039722015.1	413	5161978	285	12498.7	128893
01346623	"01346623","01346623.biosample","SRS21339953"	O151:H11		O118:H11	O118/151	O151	H11	unclassified	PDT002170259.1	2024-05-20T05:55:38Z	Homo sapiens	PRJNA315192	PHE	2024-04	39879	5152160	347	PAIRED	ILLUMINA	SRR29077773	Contig	SKESA v. 2.2	ABSGKA000000000.1	ABSGKA	United Kingdom: United Kingdom	human	clinical	SAMN41449215	GCA_039689175.1	347	5152160	318	14847.7	160332
01234387	"01234387","01234387.biosample","SRS21424631"	O151:H11		O118:H11	O118/151	O151	H11	unclassified	PDT002176329.1	2024-05-26T05:40:14Z	Homo sapiens	PRJNA315192	PHE	2023-11	39879	5147334	360	PAIRED	ILLUMINA	SRR29176916	Contig	SKESA v. 2.2	ABSLOA000000000.1	ABSLOA	United Kingdom: United Kingdom	human	clinical	SAMN41528789	GCA_039854795.1	360	5147334	304	14298.2	149814
186592	"186592","186592.biosample","SRS1465098"	O151		O118:H11	O118/151	O151	H11	unclassified	PDT000132350.2	2016-05-25T08:15:29Z	Homo sapiens	PRJNA315192	PHE	2015-11	41740	5029670	326	PAIRED	ILLUMINA	SRR3581380	Contig	SKESA v. 2.2	AATEOC000000000.1	AATEOC	United Kingdom: None	human	clinical	SAMN05171852	GCA_012745775.1	326	5029670	285	15428.4	160330
01185970	"01185970","01185970.biosample","SRS21467373"	O151:H11	PDS000120885.3	O118:H11	O118/151	O151	H11	unclassified	PDT002182846.1	2024-05-31T07:02:54Z	Homo sapiens	PRJNA315192	PHE	2023-06	41433	4985977	321	PAIRED	ILLUMINA	SRR29226792	Contig	SKESA v. 2.2	ABSPYT000000000.1	ABSPYT	United Kingdom: United Kingdom	human	clinical	SAMN41595636	GCA_039995315.1	321	4985977	325	15532.6	160332
01302478	"01302478","01302478.biosample","SRS21352425"	O151:H11	PDS000120885.3	O118:H11	O118/151	O151	H11	unclassified	PDT002172615.1	2024-05-22T05:52:33Z	Homo sapiens	PRJNA315192	PHE	2023-12	41740	5055105	389	PAIRED	ILLUMINA	SRR29091178	Contig	SKESA v. 2.2	ABSJGO000000000.1	ABSJGO	United Kingdom: United Kingdom	human	clinical	SAMN41465021	GCA_039762805.1	389	5055105	230	12995.1	121037
PSU_4524	"16.1431","PSU-4524","SRS9336504"	O118/O151:H51		O118:H51	O118/151	O151	H51	ETEC	PDT001079811.1	2021-06-30T16:39:41Z		PRJNA357722	Pennsylvania State University | Escherichia coli Reference Center	2016	179287	5139127	155	PAIRED	ILLUMINA	SRR14995696	Contig	SKESA v. 2.2	ABBBSS000000000.1	ABBBSS	USA:PA	cow bovine	environmental/other	SAMN19949824	GCA_019081625.1	155	5139127	319	33155.7	368617
01195439	"01195439","01195439.biosample","SRS21467371"	O151:H8		O118:H8	O118/151	O151	H8	EPEC/ETEC	PDT002182844.1	2024-05-31T07:02:53Z	Homo sapiens	PRJNA315192	PHE	2023-07	90669	5149904	223	PAIRED	ILLUMINA	SRR29226790	Contig	SKESA v. 2.2	ABSQAR000000000.1	ABSQAR	United Kingdom: United Kingdom	human	clinical	SAMN41595549	GCA_039996315.1	223	5149904	212	23093.7	299427
PNUSAE108040	"PNUSAE108040","SRS14033081"	O118/O151:H16		O118:H16	O118/151	O151	H16	STEC	PDT001366930.1	2022-07-22T08:04:49Z		PRJNA218110	CDC	2022	92335	5653068	247	PAIRED	ILLUMINA	SRR20363381	Contig	SKESA v. 2.2	ABHFIB000000000.1	ABHFIB	USA		clinical	SAMN29881623	GCA_024377315.1	247	5653068	335	22886.9	284714
PNUSAE002163	"PNUSAE002163","SRS1685760"	O118:H16	PDS000009428.10	O118:H16	O118/151	O151	H16	STEC	PDT000148562.3	2016-09-10T00:16:48Z		PRJNA218110	CDC	2016-01	92557	5824786	236	PAIRED	ILLUMINA	SRR4228458	Contig	SKESA v. 2.2	ABDBZK000000000.1	ABDBZK	USA	stool	clinical	SAMN04445980	GCA_020373565.1	236	5824786	525	24681.3	308539
PNUSAE002187	"PNUSAE002187","SRS1296484"	O118:Undetermined		O118:H16	O118/151	O151	H16	STEC	PDT000107028.3	2016-02-16T01:23:20Z		PRJNA218110	CDC	2016-01	88237	5800358	289	PAIRED	ILLUMINA	SRR3169762	Contig	SKESA v. 2.2	ABDCOW000000000.1	ABDCOW	USA	stool	clinical	SAMN04481689	GCA_020382725.1	289	5800358	375	20070.4	243661
2013C_3308	"2013C-3308","SRS697508"	O118:H16		O118:H16	O118/151	O151	H16	STEC	PDT000040419.4	2016-04-15T21:10:47Z	Homo sapiens	PRJNA218110	CDC	2012-08	99037	5761041	338	PAIRED	ILLUMINA	SRR2015119	Contig	SKESA v. 2.2	ABDCJT000000000.1	ABDCJT	USA		clinical	SAMN02991249	GCA_020379665.1	338	5761041	335	17044.5	244284
07_4255	"07-4255","SRS2756192"	O118:H16		O118:H16	O118/151	O151	H16	STEC	PDT000032315.1	2014-06-11T20:13:07Z	Homo sapiens	PRJNA218110	CDC	2007-09	4019802	5932641	14				Contig	Wgs Assembler v. 7.0.Jan-2013	JASP00000000.1	JASP	USA	stool	clinical	SAMN02352917	GCA_000703245.1	14	5932641	10450	423760	4019802
PNUSAE171734	"1_017","INPUT","PNUSAE171734","SRS20749847"	O118/O151:H16		O118:H16	O118/151	O151	H16	STEC	PDT002112123.1	2024-03-14T14:01:28Z		PRJNA357722		2001	104186	5767655	264	PAIRED	ILLUMINA	SRR28341577	Contig	SKESA v. 2.2	ABQRPF000000000.1	ABQRPF	USA:PA	Ileum	environmental/other	SAMN40450612	GCA_037159405.1	264	5767655	467	21847.2	254147
PNUSAE174129	"1_4325","INPUT","PNUSAE174129","SRS20902662"	O118/O151:H16		O118:H16	O118/151	O151	H16	STEC	PDT002128080.1	2024-04-01T18:03:06Z		PRJNA357722		2001	100546	5755327	232	PAIRED	ILLUMINA	SRR28514917	Contig	SKESA v. 2.2	ABRMOO000000000.1	ABRMOO	USA:PA	feces	environmental/other	SAMN40707556	GCA_037903255.1	232	5755327	467	24807.4	256419
PNUSAE170722	"0_0194","INPUT","PNUSAE170722","SRS20668667"	O118/O151:H16	PDS000176048.1	O118:H16	O118/151	O151	H16	STEC	PDT002099679.1	2024-03-06T13:53:40Z		PRJNA357722		2000	100774	5776607	242	PAIRED	ILLUMINA	SRR28237392	Contig	SKESA v. 2.2	ABQOWQ000000000.1	ABQOWQ	USA:PA	Colon	environmental/other	SAMN40277785	GCA_037040285.1	242	5776607	408	23870.3	254747
PNUSAE174361	"10_0553","INPUT","PNUSAE174361","SRS20905963"	O118/O151:H16	PDS000180151.1	O118:H16	O118/151	O151	H16	STEC	PDT002128766.1	2024-04-02T02:11:25Z		PRJNA357722		2010	100546	5740510	207	PAIRED	ILLUMINA	SRR28519178	Contig	SKESA v. 2.2	ABRMSG000000000.1	ABRMSG	USA:IL	food sample	environmental/other	SAMN40710397	GCA_037912175.1	207	5740510	468	27731.9	294819
PNUSAE076853	"PNUSAE076853","SRS9474019"	O118/O151:H16		O118:H16	O118/151	O151	H16	STEC	PDT001089387.1	2021-07-13T20:23:57Z		PRJNA218110	CDC	2021	91467	5629159	248	PAIRED	ILLUMINA	SRR15123344	Contig	SKESA v. 2.2	ABBHEB000000000.1	ABBHEB	USA		clinical	SAMN20199443	GCA_019217225.1	248	5629159	466	22698.2	286213
2014C_3050	"2014C-3050","SRS923631","TESTWGSTEC0000305"	O118:H16		O118:H16	O118/151	O151	H16	STEC	PDT000300540.1	2018-03-26T18:02:08Z		PRJNA218110		2013-03	5671594	5753218	2				Complete Genome	HGAP v. 3			USA	stool	clinical	SAMN03569438	GCA_003018135.1	1	5671594	5671594	5671594	5671594	PMID: 29748405
PNUSAE000846	"PNUSAE000846","SRS1079625"	O118:H16		O118:H16	O118/151	O151	H16	STEC	PDT000084173.3	2015-09-23T06:12:25Z		PRJNA218110		2015-06	97165	5560816	238	PAIRED	ILLUMINA	SRR2481302	Contig	SKESA v. 2.2	ABDCSE000000000.1	ABDCSE	USA	stool	clinical	SAMN03838106	GCA_020384575.1	238	5560816	411	23364.8	230394
PNUSAE002687	"PNUSAE002687","SRS1399617"	O118:Undetermined	PDS000034627.4	O118:H16	O118/151	Undetermined	H16	STEC	PDT000125531.3	2016-04-15T22:10:09Z		PRJNA218110	CDC		49548	5682917	340	PAIRED	ILLUMINA	SRR3394794	Contig	SKESA v. 2.2	AATMET000000000.1	AATMET	USA	stool	clinical	SAMN04605827	GCA_012905645.1	340	5682917	511	16714.5	169284
PNUSAE000544	"PNUSAE000544","SRS986746"	O118:NM	PDS000034627.4	O118:H16	O118/151	O151	H16	STEC	PDT000069413.3	2015-07-10T19:16:29Z		PRJNA218110		2015-02	89040	5651020	295	PAIRED	ILLUMINA	SRR2095946	Contig	SKESA v. 2.2	AATHRQ000000000.1	AATHRQ	USA	stool	clinical	SAMN03755590	GCA_012809755.1	295	5651020	356	19156	286212
2013C_3313	"2013C-3313","SRS697509"	O118:H16	PDS000034627.4	O118:H16	O118/151	O151	H16	STEC	PDT000044790.4	2016-04-15T21:10:47Z	Homo sapiens	PRJNA218110	CDC	2013-02	89040	5543230	267	PAIRED	ILLUMINA	SRR2015118	Contig	SKESA v. 2.2	AATBLX000000000.1	AATBLX	USA	stool	clinical	SAMN02991248	GCA_012700395.1	267	5543230	344	20761.2	286212
PNUSAE000760	"PNUSAE000760","SRS1103312"	O118:NM	PDS000034614.4	O118:H16	O118/151	O151	H16	STEC	PDT000086336.3	2015-10-07T18:17:41Z		PRJNA218110		2014-04	89193	5348734	244	PAIRED	ILLUMINA	SRR2569921	Contig	SKESA v. 2.2	AATGAS000000000.1	AATGAS	USA	stool	clinical	SAMN03782149	GCA_012778695.1	244	5348734	271	21921	286210
PNUSAE002254	"PNUSAE002254","SRS1299525"	O118:H16		O118:H16	O118/151	Undetermined	H16	STEC	PDT000107496.3	2016-02-17T23:25:27Z		PRJNA218110	TN	2016-01	58076	5408430	314	PAIRED	ILLUMINA	SRR3176146	Contig	SKESA v. 2.2	AATDFO000000000.1	AATDFO	USA	stool	clinical	SAMN04495811	GCA_012722995.1	314	5408430	525	17224.3	135215
PNUSAE001723	"PNUSAE001723","SRS1197386"	O118:NM	PDS000056962.1	O118:H16	O118/151	O151	H16	STEC	PDT000096919.3	2015-12-08T22:20:05Z		PRJNA218110		2015-10	89040	5388779	221	PAIRED	ILLUMINA	SRR2982168	Contig	SKESA v. 2.2	AATFQB000000000.1	AATFQB	USA	stool	clinical	SAMN04279097	GCA_012770345.1	221	5388779	467	24383.6	286210
12867	"12867"	O118/O151:H16		O118:H16	O118/151	O151	H16	STEC			Homo sapiens	PRJNA224116	Nebraska Public Health Laboratory	2012-07	5685925	5692598	2	SINGLE	Oxford Nanopore PromethION	SRR28789753	Complete Genome	PGAP v. 6.7			USA	human	clinical	SAMN41046619	GCA_040571365.1	2	5692598	6673	2846299	5685925	this study
06_3612	"06-3612","SRS2006286"	O118:H16		O118:H16	O118/151	O151	H16	STEC	PDT000025747.2	2015-10-29T21:18:56Z		PRJNA218110	CDC		76262	5475034	384				Scaffold	CLC Genomics Workbench v. 6.5.Jan-2013	JHNK00000000.1	JHNK	USA		clinical	SAMN02352908	GCA_000617405.2	279	5475034	509	19623.8	243816
22593	"22593","SRS1129448"	O151:H16		O118:H16	O118/151	O151	H16	STEC	PDT000095911.2	2016-07-27T18:34:59Z	cattle	PRJNA298688	LVD50	39651	83607	6273871	610				Scaffold	CLC genomics workbench v. 6.5.2; SPAdes v. 3.6.2	LMBK00000000.1	LMBK	France	Animal feces	environmental/other	SAMN04161565	GCA_001455035.2	597	6273871	204	10509	244054
PNUSAE000250	"PNUSAE000250","SRS845836"	O118:H16		O118:H16	O118/151	O151	H16	STEC	PDT000049606.3	2015-02-19T19:09:00Z		PRJNA218110	CDC	2015-01	84061	5646921	280	PAIRED	ILLUMINA	SRR1803830	Contig	SKESA v. 2.2	AATIWU000000000.1	AATIWU	USA	stool	clinical	SAMN03338489	GCA_012825955.1	280	5646921	330	20167.6	166359
PNUSAE075405	"PNUSAE075405","SRS9292095"	O118/O151:H16	PDS000013125.12	O118:H16	O118/151	O151	H16	STEC	PDT001078235.1	2021-06-29T04:39:03Z		PRJNA218110			103795	5699780	274	PAIRED	ILLUMINA	SRR14933401	Contig	SKESA v. 2.2	ABBALR000000000.1	ABBALR			clinical	SAMN19904489	GCA_019055915.1	274	5699780	352	20802.1	286210
PNUSAE002026	"PNUSAE002026","SRS1258279"	O118:H16	PDS000013125.12	O118:H16	O118/151	Undetermined	H16	STEC	PDT000102772.3	2016-01-22T22:23:31Z		PRJNA218110	CDC	2015-12	57852	5638061	343	PAIRED	ILLUMINA	SRR3113720	Contig	SKESA v. 2.2	AATEBP000000000.1	AATEBP	USA	stool	clinical	SAMN04396344	GCA_012732555.1	343	5638061	447	16437.5	170023
PNUSAE174082	"PNUSAE174082","SRS20904188"	O118/O151:H16	PDS000180070.1	O118:H16	O118/151	O151	H16	STEC	PDT002128269.1	2024-04-01T20:08:55Z		PRJNA218110	CDC	2024	91915	5399862	243	PAIRED	ILLUMINA	SRR28516499	Contig	SKESA v. 2.2	ABRMPI000000000.1	ABRMPI	USA		clinical	SAMN40709393	GCA_037904985.1	243	5399862	413	22221.7	286212
PNUSAE158892	"PNUSAE158892","SRS19517699"	O118/O151:H16	PDS000083296.29	O118:H16	O118/151	O151	H16	STEC	PDT001983760.1	2023-11-14T02:17:55Z		PRJNA218110	CDC	2023	104184	5715510	220	PAIRED	ILLUMINA	SRR26807812	Contig	SKESA v. 2.2	ABOTWZ000000000.1	ABOTWZ	USA		clinical	SAMN38228666	GCA_033612135.1	220	5715510	431	25979.6	286210
PNUSAE088849	"PNUSAE088849","SRS11034287"	O118/O151:H16	PDS000083296.25	O118:H16	O118/151	O151	H16	STEC	PDT001173253.1	2021-11-10T23:35:51Z		PRJNA218110	CDC	2021	82850	5673999	274	PAIRED	ILLUMINA	SRR16905537	Contig	SKESA v. 2.2	ABDUVN000000000.1	ABDUVN	USA		clinical	SAMN23038503	GCA_020840805.1	274	5673999	448	20708	286210
12089	"12089"	O118/O151:H16	PDS000188077.1	O118:H16	O118/151	O151	H16	STEC			Homo sapiens	PRJNA1103183	Nebraska Public Health Laboratory	2011-03	5804173	5893015	2	SINGLE	Oxford Nanopore PromethION	SRR28789754	Complete Genome	PGAP v. 6.7			USA	human	clinical	SAMN41046618	GCA_040571355.1	2	5893015	88842	2.94651e+06	5804173	this study
PNUSAE188785	"PNUSAE188785","SRS21981196"	O118/O151:H16	PDS000034321.15	O118:H16	O118/151	O151	H16	STEC	PDT002247986.1	2024-07-12T19:07:58Z		PRJNA218110			100774	5763286	253	PAIRED	ILLUMINA	SRR29804814	Contig	SKESA v. 2.2	ABTLPJ000000000.1	ABTLPJ			clinical	SAMN42466491	GCA_040673255.1	253	5763286	367	22779.8	286209
PNUSAE002445	"PNUSAE002445","PNUSAE002445_WI_M03453_030116","SRS1336563"	O118:H16	PDS000034321.12	O118:H16	O118/151	O151	H16	STEC	PDT000113665.3	2016-03-11T20:25:29Z		PRJNA218110	CDC	2016-01	99070	5714068	247	PAIRED	ILLUMINA	SRR3222087	Contig	SKESA v. 2.2	AATCVF000000000.1	AATCVF	USA	stool	clinical	SAMN04543176	GCA_012762795.1	247	5714068	440	23133.9	286209
2009C_4446	"2009C-4446"	O118:H16	PDS000005200.3	O118:H16	O118/151	O151	H16	STEC	PDT000025345.1	2014-04-08T15:03:41Z		PRJNA218110	CDC		116094	5434788	113				Contig	wgs assembler v. 7.0.Dec-2012	JHGP00000000.1	JHGP01	USA			SAMN02352945	GCA_000619025.1	113	5434788	2495	48095.5	287057
PNUSAE001446	"PNUSAE001446","SRS1276743"	O118:H16		O118:H16	O118/151	Undetermined	H16	STEC	PDT000105113.3	2016-02-05T06:22:55Z		PRJNA218110	CDC		64387	5646255	317	PAIRED	ILLUMINA	SRR3146366	Contig	SKESA v. 2.2	AATDMU000000000.1	AATDMU	USA	stool	clinical	SAMN04227727	GCA_012725755.1	317	5646255	467	17811.5	217600
06_3256	"06-3256"	O118:H16	PDS000007012.3	O118:H16	O118/151	O151	H16	STEC	PDT000025743.2	2015-10-29T21:18:43Z		PRJNA218110	CDC		72171	5612397	479				Scaffold	CLC Genomics Workbench v. 6.5.Jan-2013	JHNQ00000000.1	JHNQ	USA		clinical	SAMN02352902	GCA_000617305.2	362	5612397	500	15503.9	286254
PNUSAE166330	"PNUSAE166330","SRS20263799"	O118/O151:H16	PDS000106548.11	O118:H16	O118/151	O151	H16	STEC	PDT002064508.1	2024-01-26T21:05:16Z		PRJNA218110	CDC	2024	97293	5713793	233	PAIRED	ILLUMINA	SRR27742873	Contig	SKESA v. 2.2	ABQASY000000000.1	ABQASY			clinical	SAMN39620667	GCA_036243235.1	233	5713793	502	24522.7	286210
PNUSAE178973	"PNUSAE178973","SRS21156183"	O118/O151:H16	PDS000106548.11	O118:H16	O118/151	O151	H16	STEC	PDT002149124.1	2024-04-30T01:54:26Z		PRJNA218110	CDC	2024	104143	5512871	197	PAIRED	ILLUMINA	SRR28839344	Contig	SKESA v. 2.2	ABRYVT000000000.1	ABRYVT			clinical	SAMN41123172	GCA_038761015.1	197	5512871	421	27984.1	286213
PNUSAE121226	"PNUSAE121226","SRS15854401"	O118/O151:H16	PDS000106548.5	O118:H16	O118/151	Undetermined	H16	STEC	PDT001496581.1	2022-11-23T23:43:17Z		PRJNA218110			64018	5704583	289	PAIRED	ILLUMINA	SRR22398273	Contig	SKESA v. 2.2	ABJNMX000000000.1	ABJNMX			clinical	SAMN31854378	GCA_026371795.1	289	5704583	412	19739	230369
PNUSAE096322	"PNUSAE096322","SRS12266616"	O118/O151:H16	PDS000106548.5	O118:H16	O118/151	O151	H16	STEC	PDT001269491.1	2022-03-17T20:38:00Z		PRJNA218110	CDC	2022	103978	5683525	230	PAIRED	ILLUMINA	SRR18326658	Contig	SKESA v. 2.2	ABFKHH000000000.1	ABFKHH	USA		clinical	SAMN26659995	GCA_022611795.1	230	5683525	379	24711	286210
PNUSAE120222	"PNUSAE120222","SRS15730898"	O118/O151:H16	PDS000033539.16	O118:H16	O118/151	O151	H16	STEC	PDT001483416.1	2022-11-11T03:40:53Z		PRJNA218110	CDC	2022	100774	5697136	238	PAIRED	ILLUMINA	SRR22258398	Contig	SKESA v. 2.2	ABJIRG000000000.1	ABJIRG	USA		clinical	SAMN31686082	GCA_026136965.1	238	5697136	425	23937.5	286210
PNUSAE099737	"PNUSAE099737","SRS12794386"	O118/O151:H16	PDS000033539.16	O118:H16	O118/151	O151	H16	STEC	PDT001296614.1	2022-04-29T16:41:12Z		PRJNA218110		2022	92378	5808055	280	PAIRED	ILLUMINA	SRR18972427	Contig	SKESA v. 2.2	ABFZRU000000000.1	ABFZRU			clinical	SAMN27987932	GCA_023195015.1	280	5808055	471	20743.1	286210
PNUSAE188069	"PNUSAE188069","SRS21920038"	O118/O151:H16	PDS000187884.1	O118:H16	O118/151	O151	H16	STEC	PDT002243696.1	2024-07-08T14:59:09Z		PRJNA218110			103994	5552887	166	PAIRED	ILLUMINA	SRR29731740	Contig	SKESA v. 2.2	ABTIZE000000000.1	ABTIZE			clinical	SAMN42360822	GCA_040549965.1	166	5552887	525	33451.1	286210
PNUSAE001638	"PNUSAE001638","SRS1197442"	O118:H16		O118:H16	O118/151	Undetermined	H16	STEC	PDT000096866.3	2015-12-08T21:21:53Z		PRJNA218110	CDC	2013-07	40909	5503239	410	PAIRED	ILLUMINA	SRR2982233	Contig	SKESA v. 2.2	AATFRX000000000.1	AATFRX	USA	stool	clinical	SAMN04218505	GCA_012771195.1	410	5503239	402	13422.5	140974
PNUSAE001383	"PNUSAE001383","SRS1070432"	O118:H16	PDS000034001.15	O118:H16	O118/151	O151	H16	STEC	PDT000083144.3	2015-09-16T00:10:12Z		PRJNA218110		2015-08	83703	5601839	281	PAIRED	ILLUMINA	SRR2415798	Contig	SKESA v. 2.2	AATHFV000000000.1	AATHFV	USA	stool	clinical	SAMN04075517	GCA_012801935.1	281	5601839	345	19935.4	206295
PNUSAE000831	"PNUSAE000831","SRS1081923"	O118:H16	PDS000033550.34	O118:H16	O118/151	O151	H16	STEC	PDT000084177.3	2015-09-23T06:12:25Z		PRJNA218110	CDC	2015-05	104183	5537022	199	PAIRED	ILLUMINA	SRR2481308	Contig	SKESA v. 2.2	AATGTX000000000.1	AATGTX	USA	stool	clinical	SAMN03795205	GCA_012791555.1	199	5537022	528	27824.2	286210
PNUSAE001885	"PNUSAE001885","SRS1229951"	O118:H16	PDS000033550.34	O118:H16	O118/151	O151	H16	STEC	PDT000101023.3	2015-12-31T16:23:23Z		PRJNA218110	CDC		102664	5570633	218	PAIRED	ILLUMINA	SRR3068659	Contig	SKESA v. 2.2	AATFJS000000000.1	AATFJS	USA	stool	clinical	SAMN04377059	GCA_012764615.1	218	5570633	530	25553.4	286210
PNUSAE085557	"PNUSAE085557","SRS10474951"	O118/O151:H16	PDS000097046.1	O118:H16	O118/151	O151	H16	STEC	PDT001146535.1	2021-10-07T16:32:09Z		PRJNA218110	CDC	2021	89040	5369512	260	PAIRED	ILLUMINA	SRR16232346	Contig	SKESA v. 2.2	ABDDIQ000000000.1	ABDDIQ	USA		clinical	SAMN22120316	GCA_020394485.1	260	5369512	314	20652	243905
PNUSAE001350	"PNUSAE001350","SRS1070454"	O118:H16		O118:H16	O118/151	Undetermined	H16	STEC	PDT000083161.3	2015-09-16T00:10:12Z		PRJNA218110	CDC	2015-08	64583	5462705	292	PAIRED	ILLUMINA	SRR2415815	Contig	SKESA v. 2.2	AATHFD000000000.1	AATHFD	USA	stool	clinical	SAMN04039392	GCA_012801575.1	292	5462705	520	18707.9	244158
PNUSAE001898	"PNUSAE001898","SRS1726591"	O118:H16	PDS000034425.4	O118:H16	O118/151	Undetermined	H16	STEC	PDT000151170.3	2016-10-04T15:23:01Z		PRJNA218110	CDC		101364	5463964	215	PAIRED	ILLUMINA	SRR4342175	Contig	SKESA v. 2.2	AASUUP000000000.1	AASUUP	USA	stool	clinical	SAMN04377056	GCA_012583515.1	215	5463964	525	25413.8	244890
PNUSAE098102	"PNUSAE098102","SRS12572469"	O118/O151:H16	PDS000112723.3	O118:H16	O118/151	Undetermined	H16	STEC	PDT001283461.1	2022-04-11T19:40:29Z		PRJNA218110	CDC	2022	83696	5418584	264	PAIRED	ILLUMINA	SRR18715494	Contig	SKESA v. 2.2	ABFRKK000000000.1	ABFRKK	USA		clinical	SAMN27520266	GCA_022921635.1	264	5418584	467	20524.9	256419
PNUSAE123805	"PNUSAE123805","SRS16289544"	O118/O151:H16	PDS000112723.3	O118:H16	O118/151	O151	H16	STEC	PDT001549182.1	2022-12-27T23:36:25Z		PRJNA218110	NYC	2022	126071	5449816	186	PAIRED	ILLUMINA	SRR22901455	Contig	SKESA v. 2.2	ABJZQW000000000.1	ABJZQW			clinical	SAMN32421171	GCA_027474165.1	186	5449816	541	29300.1	286529
PNUSAE126869	"PNUSAE126869","SRS16693304"	O118/O151:H16	PDS000135886.1	O118:H16	O118/151	O151	H16	STEC	PDT001607537.1	2023-02-06T21:38:39Z		PRJNA218110		2023	92550	5541884	239	PAIRED	ILLUMINA	SRR23350515	Contig	SKESA v. 2.2	ABKMRQ000000000.1	ABKMRQ			clinical	SAMN33141442	GCA_028523145.1	239	5541884	398	23187.8	286214
PNUSAE163749	"PNUSAE163749","SRS20000761"	O118/O151:H16		O118:H16	O118/151	O151	H16	STEC	PDT002040209.1	2023-12-27T16:49:16Z		PRJNA218110	CDC	2023	76224	5485308	335	PAIRED	ILLUMINA	SRR27363068	Contig	SKESA v. 2.2	ABPQEK000000000.1	ABPQEK	USA		clinical	SAMN39142844	GCA_034691905.1	335	5485308	362	16374.1	173659
PNUSAE000512	"PNUSAE000512","SRS943827"	O118:H16		O118:H16	O118/151	O151	H16	STEC	PDT000065192.3	2015-05-22T18:17:24Z		PRJNA218110	CDC	2015-04	92661	5520552	236	PAIRED	ILLUMINA	SRR2037377	Contig	SKESA v. 2.2	ABDCWD000000000.1	ABDCWD	USA	stool	clinical	SAMN03492167	GCA_020386795.1	236	5520552	378	23392.2	286211
PNUSAE180798	"PNUSAE180798","SRS21281204"	O118/O151:H16	PDS000131666.3	O118:H16	O118/151	O151	H16	STEC	PDT002163319.1	2024-05-13T22:05:57Z		PRJNA218110	CDC	2024	103963	5611442	215	PAIRED	ILLUMINA	SRR29008583	Contig	SKESA v. 2.2	ABSECT000000000.1	ABSECT	USA		clinical	SAMN41382653	GCA_039628805.1	215	5611442	393	26099.7	318511
PNUSAE000720	"PNUSAE000720","SRS1081989"	O118:H16	PDS000034913.7	O118:H16	O118/151	O151	H16	STEC	PDT000084220.3	2015-09-23T06:12:27Z		PRJNA218110	CDC		104190	5502982	200	PAIRED	ILLUMINA	SRR2481357	Contig	SKESA v. 2.2	AATGNK000000000.1	AATGNK	USA	stool	clinical	SAMN03763789	GCA_012786735.1	200	5502982	525	27514.9	286519
PNUSAE001163	"PNUSAE001163","SRS1070708"	O118:H16	PDS000034913.7	O118:H16	O118/151	Undetermined	H16	STEC	PDT000083255.3	2015-09-16T03:11:12Z		PRJNA218110		2015-07	58582	5434206	294	PAIRED	ILLUMINA	SRR2417055	Contig	SKESA v. 2.2	AATHCH000000000.1	AATHCH	USA	stool	clinical	SAMN03996571	GCA_012796195.1	294	5434206	517	18483.7	163907
PNUSAE001555	"PNUSAE001555","SRS1218039"	O118:H16	PDS000033255.3	O118:H16	O118/151	Undetermined	H16	STEC	PDT000098731.3	2015-12-22T00:21:37Z		PRJNA218110	CDC	2015-08	47782	5383837	331	PAIRED	ILLUMINA	SRR3040515	Contig	SKESA v. 2.2	AATFLN000000000.1	AATFLN	USA	stool	clinical	SAMN04195684	GCA_012765165.1	331	5383837	517	16265.4	193326
PNUSAE001097	"PNUSAE001097","SRS1042823"	O118:H16		O118:H16	O118/151	O151	H16	STEC	PDT000082114.3	2015-08-25T07:10:34Z		PRJNA218110	CDC	2015-06	89040	5467458	222	PAIRED	ILLUMINA	SRR2178056	Contig	SKESA v. 2.2	AATHHX000000000.1	AATHHX	USA	stool	clinical	SAMN03980341	GCA_012803555.1	222	5467458	538	24628.2	404427
PNUSAE000496	"PNUSAE000496","SRS956509"	O118:NM	PDS000057020.1	O118:H16	O118/151	O151	H16	STEC	PDT000066868.3	2015-06-08T21:16:01Z		PRJNA218110		2015-01	99763	5435090	244	PAIRED	ILLUMINA	SRR2056394	Contig	SKESA v. 2.2	AATHUQ000000000.1	AATHUQ	USA	stool	clinical	SAMN03734231	GCA_012812175.1	244	5435090	352	22275	286211
PNUSAE000497	"PNUSAE000497","SRS956520"	O118:H16	PDS000057020.1	O118:H16	O118/151	O151	H16	STEC	PDT000066869.3	2015-06-08T21:16:01Z		PRJNA218110		2015-01	92550	5427446	261	PAIRED	ILLUMINA	SRR2056395	Contig	SKESA v. 2.2	AATHUR000000000.1	AATHUR	USA	stool	clinical	SAMN03761410	GCA_012812295.1	261	5427446	306	20794.8	286211
PNUSAE000489	"PNUSAE000489","SRS944437"	O118:H16	PDS000056737.2	O118:H16	O118/151	O151	H16	STEC	PDT000065206.3	2015-05-22T21:13:38Z		PRJNA218110		2014-12	104190	5583704	192	PAIRED	ILLUMINA	SRR2038454	Contig	SKESA v. 2.2	ABDCWE000000000.1	ABDCWE	USA	Rectal swab	clinical	SAMN03654360	GCA_020386755.1	192	5583704	499	29081.8	286211
PNUSAE003025	"PNUSAE003025","SRS1442854"	O118:H16	PDS000019414.5	O118:H16	O118/151	Undetermined	H16	STEC	PDT000130562.3	2016-05-17T20:14:09Z		PRJNA218110		2016-04	67723	5442557	259	PAIRED	ILLUMINA	SRR3536643	Contig	SKESA v. 2.2	AATLXW000000000.1	AATLXW	USA	stool	clinical	SAMN04978806	GCA_012899045.1	259	5442557	520	21013.7	176146
2013C_4538	"2013C_4538"		PDS000060009.1	O118:H16	O118/151	O151	H16	STEC	PDT000300561.1	2018-03-26T19:17:22Z	Homo sapiens	PRJNA218110		2013-08	5680428	5768767	2				Complete Genome	HGAP v. 3		2013C_	USA	stool	clinical	SAMN08579598	GCA_003018575.1	1	5680428	5680428	5680428	5680428	PMID: 29748405
PNUSAE118004	"PNUSAE118004","SRS15484589"	O118/O151:H16		O118:H16	O118/151	O151	H16	STEC	PDT001456810.1	2022-10-20T18:39:49Z		PRJNA218110	NYC	2022	103994	5397359	191	PAIRED	ILLUMINA	SRR21985615	Contig	SKESA v. 2.2	ABIXYM000000000.1	ABIXYM			clinical	SAMN31389280	GCA_025778375.1	191	5397359	525	28258.4	286210
PNUSAE132259	"PNUSAE132259","SRS17288115"	O118/O151:H16		O118:H16	O118/151	O151	H16	STEC	PDT001687781.1	2023-04-12T16:47:28Z		PRJNA218110	NYC	2023	93005	5490808	225	PAIRED	ILLUMINA	SRR24140952	Contig	SKESA v. 2.2	ABLMGX000000000.1	ABLMGX			clinical	SAMN34153511	GCA_029705635.1	225	5490808	497	24403.6	286210
PNUSAE075459	"PNUSAE075459","SRS9338530"	O118/O151:H16	PDS000033189.14	O118:H16	O118/151	Undetermined	H16	STEC	PDT001079203.1	2021-06-30T11:38:44Z		PRJNA218110	CDC	2021	99763	5362113	200	PAIRED	ILLUMINA	SRR14934752	Contig	SKESA v. 2.2	ABBBGO000000000.1	ABBBGO	USA		clinical	SAMN19945659	GCA_019069865.1	200	5362113	521	26810.6	256641
PNUSAE070299	"PNUSAE070299","SRS8715506"	O118/O151:H16	PDS000033189.14	O118:H16	O118/151	O151	H16	STEC	PDT001007510.1	2021-04-16T23:21:32Z		PRJNA218110	CDC	2021	87317	5442235	266	PAIRED	ILLUMINA	SRR14255506	Contig	SKESA v. 2.2	ABADEZ000000000.1	ABADEZ	USA		clinical	SAMN18768236	GCA_018079225.1	266	5442235	338	20459.5	243913
PNUSAE001105	"PNUSAE001105","SRS1042841"	O118:H16	PDS000033189.14	O118:H16	O118/151	O151	H16	STEC	PDT000082122.3	2015-08-25T07:10:35Z		PRJNA218110		2015-06	102561	5447952	244	PAIRED	ILLUMINA	SRR2178072	Contig	SKESA v. 2.2	AATHHV000000000.1	AATHHV	USA	stool	clinical	SAMN03945210	GCA_012803315.1	244	5447952	330	22327.7	286253
PNUSAE169936	"PNUSAE169936","SRS20592907"	O118/O151:H16		O118:H16	O118/151	O151	H16	STEC	PDT002089287.1	2024-02-27T23:07:41Z		PRJNA218110	NYC	2024	89719	5446321	240	PAIRED	ILLUMINA	SRR28122622	Contig	SKESA v. 2.2	ABQKOQ000000000.1	ABQKOQ			clinical	SAMN40175453	GCA_036888745.1	240	5446321	512	22693	286211
PNUSAE121661	"PNUSAE121661","SRS15896857"	O118/O151:H16	PDS000000761.91	O118:H16	O118/151	O151	H16	STEC	PDT001504742.1	2022-11-29T19:42:06Z		PRJNA218110	NYC	2022	118180	5639152	203	PAIRED	ILLUMINA	SRR22445023	Contig	SKESA v. 2.2	ABJOXC000000000.1	ABJOXC			clinical	SAMN31927957	GCA_026522495.1	203	5639152	536	27779.1	287158
PNUSAE171397	"PNUSAE171397","SRS20723329"	O118/O151:H16		O118:H16	O118/151	O151	H16	STEC	PDT002109125.1	2024-03-11T21:17:23Z		PRJNA218110	CDC	2024	92550	5722781	255	PAIRED	ILLUMINA	SRR28290275	Contig	SKESA v. 2.2	ABQQSC000000000.1	ABQQSC	USA		clinical	SAMN40377622	GCA_037110935.1	255	5722781	377	22442.3	286163
PNUSAE099159	"PNUSAE099159","SRS12736585"	O118/O151:H16	PDS000000761.91	O118:H16	O118/151	O151	H16	STEC	PDT001293410.1	2022-04-25T13:45:29Z		PRJNA218110	CDC	2022	90036	5572585	255	PAIRED	ILLUMINA	SRR18909123	Contig	SKESA v. 2.2	ABFZKF000000000.1	ABFZKF	USA		clinical	SAMN27759430	GCA_023186195.1	255	5572585	398	21853.3	314442
PNUSAE071602	"PNUSAE071602","SRS8852603"	O118/O151:H16	PDS000000761.91	O118:H16	O118/151	O151	H16	STEC	PDT001018300.1	2021-05-04T15:27:45Z		PRJNA218110	CDC	2021	97405	5621233	243	PAIRED	ILLUMINA	SRR14415950	Contig	SKESA v. 2.2	ABAJIP000000000.1	ABAJIP	USA		clinical	SAMN19006246	GCA_018275865.1	243	5621233	413	23132.6	286211
PNUSAE105311	"PNUSAE105311","SRS13593391"	O118/O151:H16	PDS000113076.1	O118:H16	O118/151	O151	H16	STEC	PDT001347711.1	2022-06-27T23:36:18Z		PRJNA218110	CDC	2022	98371	5479880	237	PAIRED	ILLUMINA	SRR19861410	Contig	SKESA v. 2.2	ABGSSW000000000.1	ABGSSW	USA		clinical	SAMN29370484	GCA_023976455.1	237	5479880	378	23121.9	286212
PNUSAE129521	"PNUSAE129521","SRS17019655"	O118/O151:H16		O118:H16	O118/151	Undetermined	H16	STEC	PDT001661839.1	2023-03-14T23:56:16Z		PRJNA218110	CDC	2023	68221	5503709	322	PAIRED	ILLUMINA	SRR23829332	Contig	SKESA v. 2.2	ABLAFH000000000.1	ABLAFH	USA		clinical	SAMN33739002	GCA_029214225.1	322	5503709	428	17092.3	173385
PNUSAE067683	"PNUSAE067683","SRS8266113"	O118/O151:H16		O118:H16	O118/151	O151	H16	STEC	PDT000966050.1	2021-02-16T17:22:47Z		PRJNA218110	CDC	2021	92550	5717584	253	PAIRED	ILLUMINA	SRR13720796	Contig	SKESA v. 2.2	AAYXXK000000000.1	AAYXXK	USA		clinical	SAMN17925153	GCA_017007775.1	253	5717584	413	22599.1	286211
PNUSAE083106	"PNUSAE083106","SRS10140805"	O118/O151:H16		O118:H16	O118/151	O151	H16	STEC	PDT001129124.1	2021-09-14T03:36:06Z		PRJNA218110		2021	91420	5325107	402	PAIRED	ILLUMINA	SRR15871422	Contig	SKESA v. 2.2	ABCLPQ000000000.1	ABCLPQ			clinical	SAMN21414637	GCA_019966295.1	402	5325107	203	13246.5	243914
PNUSAE108933	"PNUSAE108933","SRS14384222"	O118/O151:H16	PDS000000761.91	O118:H16	O118/151	Undetermined	H16	STEC	PDT001376875.1	2022-08-01T20:47:07Z		PRJNA218110	CDC	2022	81993	5402525	254	PAIRED	ILLUMINA	SRR20736746	Contig	SKESA v. 2.2	ABHJNW000000000.1	ABHJNW	USA		clinical	SAMN30086311	GCA_024550995.1	254	5402525	410	21269.8	163901
PNUSAE000990	"PNUSAE000990","SRS1079528"	O118:H16	PDS000000761.91	O118:H16	O118/151	O151	H16	STEC	PDT000084061.3	2015-09-22T17:12:23Z		PRJNA218110		2015-06	103994	5844654	242	PAIRED	ILLUMINA	SRR2481200	Contig	SKESA v. 2.2	AATGWM000000000.1	AATGWM	USA	stool	clinical	SAMN03939236	GCA_012793075.1	242	5844654	441	24151.5	286382
PNUSAE000474	"PNUSAE000474","SRS925879"	O118:H16	PDS000000761.91	O118:H16	O118/151	Undetermined	H16	STEC	PDT000062608.3	2015-04-29T21:13:29Z		PRJNA218110		2015-03	89041	5394499	244	PAIRED	ILLUMINA	SRR2002642	Contig	SKESA v. 2.2	AATIMI000000000.1	AATIMI	USA	stool	clinical	SAMN03497610	GCA_012820835.1	244	5394499	503	22108.6	256641
PNUSAE088514	"PNUSAE088514","SRS11019581"	O118/O151:H16		O118:H16	O118/151	O151	H16	STEC	PDT001172193.1	2021-11-09T17:31:49Z		PRJNA218110		2021	104190	5407484	201	PAIRED	ILLUMINA	SRR16889922	Contig	SKESA v. 2.2	ABDTPI000000000.1	ABDTPI	USA		clinical	SAMN23009067	GCA_020815155.1	201	5407484	522	26902.9	286211
PNUSAE080230	"PNUSAE080230","SRS9796920"	O118/O151:H16		O118:H16	O118/151	Undetermined	H16	STEC	PDT001110080.1	2021-08-17T14:25:56Z		PRJNA218110			98568	5425552	236	PAIRED	ILLUMINA	SRR15497129	Contig	SKESA v. 2.2	ABBYXC000000000.1	ABBYXC			clinical	SAMN20814540	GCA_019655275.1	236	5425552	427	22989.6	244506
PNUSAE015636	"PNUSAE015636","SRS7635144"	O118/O151:H16	PDS000074817.1	O118:H16	O118/151	O151	H16	STEC	PDT000877040.1	2020-11-02T22:29:40Z		PRJNA218110		2017	99763	5431077	226	PAIRED	ILLUMINA	SRR12967282	Contig	SKESA v. 2.2	AAWZZA000000000.1	AAWZZA	USA		clinical	SAMN16628274	GCA_015215045.1	226	5431077	395	24031.3	286408
PNUSAE105250	"PNUSAE105250","SRS13579602"	O118/O151:H16	PDS000113942.2	O118:H16	O118/151	O151	H16	STEC	PDT001343018.1	2022-06-25T02:38:44Z		PRJNA218110	CDC	2022	104190	5436271	230	PAIRED	ILLUMINA	SRR19846823	Contig	SKESA v. 2.2	ABGTBL000000000.1	ABGTBL	USA		clinical	SAMN29334736	GCA_023986775.1	230	5436271	425	23636	286210
PNUSAE131298	"PNUSAE131298","SRS17195740"	O118/O151:H16		O118:H16	O118/151	O151	H16	STEC	PDT001676735.1	2023-03-31T17:45:20Z		PRJNA218110		2023	104191	5552269	195	PAIRED	ILLUMINA	SRR24034151	Contig	SKESA v. 2.2	ABLIEZ000000000.1	ABLIEZ	USA		clinical	SAMN34027051	GCA_029534195.1	195	5552269	556	28473.2	286518
PNUSAE189233	"PNUSAE189233","SRS21998610"	O118/O151:H16		O118:H16	O118/151	O151	H16	STEC	PDT002254479.1	2024-07-15T23:52:20Z		PRJNA218110	CDC	2024	101135	5438559	231	PAIRED	ILLUMINA	SRR29832275	Contig	SKESA v. 2.2	ABTMOZ000000000.1	ABTMOZ	USA		clinical	SAMN42498065	GCA_040729505.1	231	5438559	467	23543.5	286209
PNUSAE188903	"PNUSAE188903","SRS21982308"	O118/O151:H16		O118:H16	O118/151	O151	H16	STEC	PDT002249041.1	2024-07-12T23:13:16Z		PRJNA218110		2024	125187	5439855	196	PAIRED	ILLUMINA	SRR29807814	Contig	SKESA v. 2.2	ABTLXU000000000.1	ABTLXU	USA		clinical	SAMN42468426	GCA_040710615.1	196	5439855	471	27754.4	311911
PNUSAE181799	"PNUSAE181799","SRS21359080"	O118/O151:H16	PDS000006581.59	O118:H16	O118/151	O151	H16	STEC	PDT002172096.1	2024-05-21T17:52:00Z		PRJNA218110	CDC	2024	92040	5509567	250	PAIRED	ILLUMINA	SRR29097917	Contig	SKESA v. 2.2	ABSISF000000000.1	ABSISF	USA		clinical	SAMN41474780	GCA_039728935.1	250	5509567	460	22038.3	286213
PNUSAE126073	"PNUSAE126073","SRS16605606"	O118/O151:H16		O118:H16	O118/151	O151	H16	STEC	PDT001593862.1	2023-01-27T02:39:05Z		PRJNA218110	CDC	2023	91683	5658548	250	PAIRED	ILLUMINA	SRR23249712	Contig	SKESA v. 2.2	ABKJPP000000000.1	ABKJPP			clinical	SAMN32934945	GCA_028192145.1	250	5658548	467	22634.2	286210
PNUSAE172044	"PNUSAE172044","SRS20776604"	O118/O151:H16	PDS000006581.59	O118:H16	O118/151	O151	H16	STEC	PDT002115571.1	2024-03-18T17:21:08Z		PRJNA218110	CDC	2024	97405	5410506	233	PAIRED	ILLUMINA	SRR28373374	Contig	SKESA v. 2.2	ABQSSF000000000.1	ABQSSF	USA		clinical	SAMN40527022	GCA_037255215.1	233	5410506	467	23221.1	286213
PNUSAE122484	"PNUSAE122484","SRS15996097"	O118/O151:H16		O118:H16	O118/151	O151	H16	STEC	PDT001516660.1	2022-12-07T23:49:30Z		PRJNA218110	CDC	2022	104192	5436721	216	PAIRED	ILLUMINA	SRR22570326	Contig	SKESA v. 2.2	ABJSNM000000000.1	ABJSNM	USA		clinical	SAMN32099144	GCA_026739755.1	216	5436721	403	25170	286210
PNUSAE100673	"PNUSAE100673","SRS12954858"	O118/O151:H16	PDS000006581.53	O118:H16	O118/151	O151	H16	STEC	PDT001303864.1	2022-05-10T13:37:15Z		PRJNA218110	CDC	2022	92335	5448431	231	PAIRED	ILLUMINA	SRR19153477	Contig	SKESA v. 2.2	ABGDCS000000000.1	ABGDCS	USA		clinical	SAMN28173390	GCA_023325165.1	231	5448431	434	23586.3	286210
PNUSAE117834	"PNUSAE117834","SRS15450530"	O118/O151:H16	PDS000006581.53	O118:H16	O118/151	O151	H16	STEC	PDT001455944.1	2022-10-18T19:43:12Z		PRJNA218110	CDC	2022	104190	5538740	216	PAIRED	ILLUMINA	SRR21949140	Contig	SKESA v. 2.2	ABIWYC000000000.1	ABIWYC	USA		clinical	SAMN31348662	GCA_025746515.1	216	5538740	493	25642.3	286234
PNUSAE079799	"PNUSAE079799","SRS9753574"	O118/O151:H16	PDS000006581.53	O118:H16	O118/151	O151	H16	STEC	PDT001108305.1	2021-08-12T13:32:01Z		PRJNA218110		2021	92367	5447623	215	PAIRED	ILLUMINA	SRR15422764	Contig	SKESA v. 2.2	ABBYHC000000000.1	ABBYHC	USA		clinical	SAMN20721222	GCA_019623255.1	215	5447623	525	25337.8	286210
PNUSAE001895	"PNUSAE001895","SRS1229964"	O118:H2		O118:H2	O118/151	Undetermined	H2	STEC	PDT000101033.4	2017-03-10T19:35:49Z		PRJNA218110	CDC		97943	5454521	231	PAIRED	ILLUMINA	SRR5328944	Contig	SKESA v. 2.2	AASQCV000000000.1	AASQCV	USA	stool	clinical	SAMN04377053	GCA_012487945.1	231	5454521	511	23612.6	317250
PNUSAE174852	"PNUSAE174852","SRS20946921"	O118/O151:H2	PDS000180434.1	O118:H2	O118/151	O151	H2	STEC	PDT002132364.1	2024-04-05T23:55:50Z		PRJNA218110	CDC	2024	97943	5603857	256	PAIRED	ILLUMINA	SRR28568822	Contig	SKESA v. 2.2	ABRPGG000000000.1	ABRPGG	USA		clinical	SAMN40761747	GCA_038014955.1	256	5603857	418	21890.1	281679
PNUSAE110690	"PNUSAE110690","SRS14674529"	O118/O151:H2	PDS000115753.1	O118:H2	O118/151	O151	H2	STEC	PDT001390434.1	2022-08-16T15:34:36Z		PRJNA218110	CDC	2022	117635	5500017	235	PAIRED	ILLUMINA	SRR21083354	Contig	SKESA v. 2.2	ABHZBZ000000000.1	ABHZBZ	USA		clinical	SAMN30345486	GCA_024975535.1	235	5500017	497	23404.3	266418
PNUSAE149617	"PNUSAE149617","SRS18743846"	O118/O151:H2		O118:H2	O118/151	O151	H2	STEC	PDT001869080.1	2023-08-30T20:42:28Z		PRJNA218110		2023	81687	5810950	289	PAIRED	ILLUMINA	SRR25796818	Contig	SKESA v. 2.2	ABLVSJ000000000.1	ABLVSJ			clinical	SAMN37198722	GCA_031026575.1	289	5810950	512	20107.1	349682
PNUSAE111364	"PNUSAE111364","SRS14803756"	O118/O151:H2	PDS000064006.4	O118:H2	O118/151	Undetermined	H2	STEC	PDT001399511.1	2022-08-27T01:40:55Z		PRJNA218110	CDC	2022	47829	5503145	342	PAIRED	ILLUMINA	SRR21227063	Contig	SKESA v. 2.2	ABHRON000000000.1	ABHRON	USA		clinical	SAMN30443498	GCA_024838165.1	342	5503145	498	16091.1	166041
01343371	"01343371","01343371.biosample","SRS21333246"	O151:H2	PDS000117642.3	O118:H2	O118/151	O151	H2	STEC	PDT002169011.1	2024-05-19T05:54:37Z	Homo sapiens	PRJNA315192	PHE	2024-03	53171	5342062	467	PAIRED	ILLUMINA	SRR29070848	Contig	SKESA v. 2.2	ABSGWX000000000.1	ABSGWX	United Kingdom: United Kingdom	human	clinical	SAMN41444048	GCA_039696015.1	467	5342062	232	11439.1	174723
01137642	"01137642","01137642.biosample","SRS21492625"	O151:H2		O118:H2	O118/151	O151	H2	STEC	PDT002185565.1	2024-06-03T07:09:52Z	Homo sapiens	PRJNA315192	PHE	2023-06	83754	5540797	329	PAIRED	ILLUMINA	SRR29256100	Contig	SKESA v. 2.2	ABSRFJ000000000.1	ABSRFJ	United Kingdom: United Kingdom	human	clinical	SAMN41636927	GCA_040027575.1	329	5540797	376	16841.3	379476
01462143	"01462143","01462143.biosample","SRS20920980"	O151:H2		O118:H2	O118/151	O151	H2	STEC	PDT002130608.1	2024-04-04T06:00:20Z	Homo sapiens	PRJNA315192	PHE	2024-01	83828	5489119	391	PAIRED	ILLUMINA	SRR28536197	Contig	SKESA v. 2.2	ABRNZK000000000.1	ABRNZK	United Kingdom: United Kingdom	human	clinical	SAMN40730670	GCA_037962585.1	391	5489119	224	14038.7	221747
01228819	"01228819","01228819.biosample","SRS21431862"	O151:H2		O118:H2	O118/151	O151	H2	STEC	PDT002177954.1	2024-05-27T05:41:40Z	Homo sapiens	PRJNA315192	PHE	2023-08	94167	5324439	329	PAIRED	ILLUMINA	SRR29184202	Contig	SKESA v. 2.2	ABSMAP000000000.1	ABSMAP	United Kingdom: United Kingdom	human	clinical	SAMN41535768	GCA_039861305.1	329	5324439	305	16183.7	259451
01199900	"01199900","01199900.biosample","SRS21451035"	O151:H2		O118:H2	O118/151	O151	H2	STEC	PDT002181738.1	2024-05-30T05:51:40Z	Homo sapiens	PRJNA315192	PHE	2023-08	83828	5379687	321	PAIRED	ILLUMINA	SRR29208812	Contig	SKESA v. 2.2	ABSPDS000000000.1	ABSPDS	United Kingdom: United Kingdom	human	clinical	SAMN41574684	GCA_039952835.1	321	5379687	335	16759.1	225984
01192085	"01192085","01192085.biosample","SRS21467340"	O151:H2		O118:H2	O118/151	O151	H2	STEC	PDT002182820.1	2024-05-31T07:02:44Z	Homo sapiens	PRJNA315192	PHE	2023-07	75529	5609869	351	PAIRED	ILLUMINA	SRR29226759	Contig	SKESA v. 2.2	ABSQBK000000000.1	ABSQBK	United Kingdom: United Kingdom	human	clinical	SAMN41594184	GCA_039996735.1	351	5609869	347	15982.5	222327
01191476	"01191476","01191476.biosample","SRS21466961"	O151:H2		O118:H2	O118/151	O151	H2	STEC	PDT002182688.1	2024-05-31T07:02:00Z	Homo sapiens	PRJNA315192	PHE	2023-08	75991	5447812	402	PAIRED	ILLUMINA	SRR29225577	Contig	SKESA v. 2.2	ABSPXV000000000.1	ABSPXV	United Kingdom: United Kingdom	human	clinical	SAMN41594194	GCA_039994835.1	402	5447812	229	13551.8	218549
01541988	"01541988","01541988.biosample","SRS21734318"	O151:H2		O118:H2	O118/151	O151	H2	STEC	PDT002228407.1	2024-06-26T06:57:55Z	Homo sapiens	PRJNA315192	PHE	2023-06	91454	5365582	422	PAIRED	ILLUMINA	SRR29525088	Contig	SKESA v. 2.2	ABTDGQ000000000.1	ABTDGQ	United Kingdom: United Kingdom	human	clinical	SAMN42017762	GCA_040344955.1	422	5365582	200	12714.6	379476
01524690	"01524690","01524690.biosample","SRS21543371"	O151:H2		O118:H2	O118/151	O151	H2	STEC	PDT002192231.1	2024-06-08T08:02:32Z	Homo sapiens	PRJNA315192	PHE	2023-06	92058	5311241	364	PAIRED	ILLUMINA	SRR29313790	Contig	SKESA v. 2.2	ABSVHL000000000.1	ABSVHL	United Kingdom: United Kingdom	human	clinical	SAMN41723104	GCA_040109645.1	364	5311241	200	14591.3	379477
PNUSAE002549	"PNUSAE002549","SRS1354159"	O118:H2	PDS000057119.1	O118:H2	O118/151	O151	H2	STEC	PDT000119993.3	2016-03-22T16:11:14Z		PRJNA218110		2016-02	146246	5442398	168	PAIRED	ILLUMINA	SRR3278561	Contig	SKESA v. 2.2	AATCIY000000000.1	AATCIY	USA	stool	clinical	SAMN04570733	GCA_012711805.1	168	5442398	515	32395.2	316561
PNUSAE002478	"PNUSAE002478","SRS1340429"	O118:H2	PDS000057119.1	O118:H2	O118/151	Undetermined	H2	STEC	PDT000114663.3	2016-03-15T20:10:26Z		PRJNA218110		2016-02	130870	5437029	193	PAIRED	ILLUMINA	SRR3228472	Contig	SKESA v. 2.2	AATCQL000000000.1	AATCQL	USA	stool	clinical	SAMN04550952	GCA_012715915.1	193	5437029	459	28171.1	315823
PNUSAE002550	"PNUSAE002550","SRS1354228"	O118:H2	PDS000057119.1	O118:H2	O118/151	O151	H2	STEC	PDT000119994.3	2016-03-22T17:10:23Z		PRJNA218110		2016-02	144621	5437236	170	PAIRED	ILLUMINA	SRR3278956	Contig	SKESA v. 2.2	AATCJF000000000.1	AATCJF	USA	stool	clinical	SAMN04570734	GCA_012711745.1	170	5437236	558	31983.7	346468
PNUSAE002527	"PNUSAE002527","SRS1354224"	O118:H2	PDS000057119.1	O118:H2	O118/151	O151	H2	STEC	PDT000119998.3	2016-03-22T17:10:23Z		PRJNA218110		2016-02	180779	5438601	161	PAIRED	ILLUMINA	SRR3278960	Contig	SKESA v. 2.2	AATCIU000000000.1	AATCIU	USA	stool	clinical	SAMN04570732	GCA_012711705.1	161	5438601	525	33780.1	346468
PNUSAE002593	"PNUSAE002593","SRS1394541"	O118:H2	PDS000057119.1	O118:H2	O118/151	Undetermined	H2	STEC	PDT000124986.3	2016-04-13T01:12:03Z		PRJNA218110		2016-03	154266	5488760	173	PAIRED	ILLUMINA	SRR3372027	Contig	SKESA v. 2.2	AATBWG000000000.1	AATBWG	USA	stool	clinical	SAMN04621233	GCA_012705405.1	173	5488760	515	31726.9	316310
2013C_3452	"2013C-3452","SRS697511"	O118:H2		O118:H2	O118/151	O151	H2	STEC	PDT000040421.4	2015-05-15T04:17:00Z	Homo sapiens	PRJNA218110	CDC	2013-03	150602	5502719	226	PAIRED	ILLUMINA	SRR2015120	Contig	SKESA v. 2.2	AATIEK000000000.1	AATIEK	USA	stool	clinical	SAMN03019935	GCA_012816935.1	226	5502719	377	24348.3	351276
PNUSAE132106	"PNUSAE132106","SRS17272888"	O118/O151:H2		O118:H2	O118/151	O151	H2	STEC	PDT001686253.1	2023-04-10T22:39:36Z		PRJNA218110	CDC	2023	162997	5458313	176	PAIRED	ILLUMINA	SRR24121027	Contig	SKESA v. 2.2	ABLLEE000000000.1	ABLLEE	USA		clinical	SAMN34132435	GCA_029668205.1	176	5458313	428	31013.1	351276
PNUSAE189193	"PNUSAE189193","SRS21997759"	O118/O151:H2	PDS000099358.21	O118:H2	O118/151	O151	H2	STEC	PDT002254282.1	2024-07-15T23:47:05Z		PRJNA218110	CDC	2024	154654	5438877	156	PAIRED	ILLUMINA	SRR29831154	Contig	SKESA v. 2.2	ABTMTS000000000.1	ABTMTS	USA		clinical	SAMN42497276	GCA_040731995.1	156	5438877	544	34864.6	351276
PNUSAE161436	"PNUSAE161436","SRS19782936"	O118/O151:H2	PDS000099358.21	O118:H2	O118/151	Undetermined	H2	STEC	PDT002019139.1	2023-12-06T23:02:58Z		PRJNA218110	CDC	2023	69858	5436846	273	PAIRED	ILLUMINA	SRR27110467	Contig	SKESA v. 2.2	ABPHLU000000000.1	ABPHLU	USA		clinical	SAMN38694710	GCA_034191705.1	273	5436846	384	19915.2	322610
PNUSAE166725	"PNUSAE166725","SRS20300718"	O118/O151:H2	PDS000099358.21	O118:H2	O118/151	O151	H2	STEC	PDT002068327.1	2024-01-30T17:50:48Z		PRJNA218110	CDC	2023	144714	5394277	185	PAIRED	ILLUMINA	SRR27782678	Contig	SKESA v. 2.2	ABQDYQ000000000.1	ABQDYQ	USA		clinical	SAMN39670821	GCA_036464085.1	185	5394277	455	29158.3	351837
PNUSAE163772	"PNUSAE163772","SRS20002279"	O118/O151:H2	PDS000099358.21	O118:H2	O118/151	O151	H2	STEC	PDT002040639.1	2023-12-27T18:47:36Z		PRJNA218110	NYC	2023	135456	5356861	250	PAIRED	ILLUMINA	SRR27364676	Contig	SKESA v. 2.2	ABPQHU000000000.1	ABPQHU			clinical	SAMN39143737	GCA_034701025.1	250	5356861	538	21427.4	279705
PNUSAE109713	"PNUSAE109713","SRS14588201"	O118/O151:H2	PDS000082409.6	O118:H2	O118/151	O151	H2	STEC	PDT001382124.1	2022-08-09T17:03:03Z		PRJNA218110	CDC	2022	135456	5760799	263	PAIRED	ILLUMINA	SRR20985349	Contig	SKESA v. 2.2	ABHNTK000000000.1	ABHNTK	USA		clinical	SAMN30215977	GCA_024670915.1	263	5760799	344	21904.2	388861
PNUSAE075414	"PNUSAE075414","SRS9338532"	O118/O151:H2	PDS000082409.6	O118:H2	O118/151	O151	H2	STEC	PDT001079205.1	2021-06-30T11:38:44Z		PRJNA218110		2021	154254	5799294	203	PAIRED	ILLUMINA	SRR14934771	Contig	SKESA v. 2.2	ABBBHI000000000.1	ABBBHI	USA		clinical	SAMN19945765	GCA_019070305.1	203	5799294	481	28568	280223
EC20017429	"EC20017429"		PDS000082409.6	O118:H2	O118/151	O151	H2	STEC	PDT001349551.1	2022-06-27T12:13:02Z		PRJNA698617		42854	5489118	5959220	6				Complete Genome	Unicycler v. Galaxy version 0.4.8.0		LSPQ	Canada: Quebec	clinical		SAMN18140782	GCA_023921205.1	1	5489118	5489118	5489118	5489118	N/A
PNUSAE001358	"PNUSAE001358","SRS1070460"	O118:H2		O118:H2	O118/151	Undetermined	H2	STEC	PDT000083169.3	2015-09-16T00:10:13Z		PRJNA218110	CDC	2015-08	84905	5489786	238	PAIRED	ILLUMINA	SRR2415823	Contig	SKESA v. 2.2	AATHEX000000000.1	AATHEX	USA	stool	clinical	SAMN04039400	GCA_012801455.1	238	5489786	526	23066.3	266100
PNUSAE164200	"PNUSAE164200","SRS20041494"	O118/O151:H2		O118:H2	O118/151	O151	H2	STEC	PDT002045704.1	2024-01-04T07:02:51Z		PRJNA218110	NYC	2023	115977	5452185	224	PAIRED	ILLUMINA	SRR27408144	Contig	SKESA v. 2.2	ABPRZH000000000.1	ABPRZH			clinical	SAMN39243524	GCA_035073145.1	224	5452185	526	24340.1	348195
PNUSAE129006	"EC23-0025","PNUSAE129006","SRS16952134"	O118/O151:H2	PDS000035464.64	O118:H2	O118/151	O151	H2	STEC	PDT001651964.1	2023-03-06T20:49:31Z		PRJNA218110		2023-02	135443	5585230	203	PAIRED	ILLUMINA	SRR23707420	Contig	SKESA v. 2.2	ABKXNV000000000.1	ABKXNV	USA:SC		clinical	SAMN33600796	GCA_029016865.1	203	5585230	491	27513.4	349306
PNUSAE189239	"PNUSAE189239","SRS21998687"	O118/O151:H2	PDS000035464.76	O118:H2	O118/151	O151	H2	STEC	PDT002254530.1	2024-07-15T23:53:13Z		PRJNA218110	CDC	2024	103472	5537359	245	PAIRED	ILLUMINA	SRR29832886	Contig	SKESA v. 2.2	ABTMMP000000000.1	ABTMMP	USA		clinical	SAMN42498098	GCA_040728255.1	245	5537359	426	22601.5	344746
PNUSAE072291	"PNUSAE072291","SRS9000779"	O118/O151:H2	PDS000035464.64	O118:H2	O118/151	O151	H2	STEC	PDT001040101.1	2021-05-17T17:30:05Z		PRJNA218110	CDC	2021	107722	5483486	257	PAIRED	ILLUMINA	SRR14566021	Contig	SKESA v. 2.2	ABAQQC000000000.1	ABAQQC	USA		clinical	SAMN19232042	GCA_018559525.1	257	5483486	319	21336.5	291334
PNUSAE087831	"PNUSAE087831","SRS10796519"	O118/O151:H2	PDS000108730.1	O118:H2	O118/151	O151	H2	STEC	PDT001166292.1	2021-11-01T05:31:11Z		PRJNA218110	CDC	2021	173735	5578440	219	PAIRED	ILLUMINA	SRR16652523	Contig	SKESA v. 2.2	ABDOOG000000000.1	ABDOOG	USA		clinical	SAMN22813750	GCA_020688885.1	219	5578440	404	25472.3	354126
PNUSAE161071	"PNUSAE161071","SRS19721126"	O118/O151:H2	PDS000035464.76	O118:H2	O118/151	O151	H2	STEC	PDT002014230.1	2023-12-04T19:56:49Z		PRJNA218110	CDC	2023	101305	5705757	255	PAIRED	ILLUMINA	SRR27042778	Contig	SKESA v. 2.2	ABPGVQ000000000.1	ABPGVQ	USA		clinical	SAMN38639746	GCA_034097495.1	255	5705757	395	22375.5	310757
PNUSAE076212	"PNUSAE076212","SRS9410589"	O118/O151:H2	PDS000107559.1	O118:H2	O118/151	Undetermined	H2	STEC	PDT001083184.1	2021-07-06T22:34:04Z		PRJNA218110	CDC	2021	73204	5607849	374	PAIRED	ILLUMINA	SRR15053894	Contig	SKESA v. 2.2	ABBEIV000000000.1	ABBEIV	USA		clinical	SAMN20084005	GCA_019157535.1	374	5607849	311	14994.2	236528
PNUSAE132381	"PNUSAE132381","SRS17294988"	O118/O151:H2	PDS000035464.64	O118:H2	O118/151	Undetermined	H2	STEC	PDT001688396.1	2023-04-12T23:47:20Z		PRJNA218110	CDC	2023	61680	5447884	353	PAIRED	ILLUMINA	SRR24148558	Contig	SKESA v. 2.2	ABLMNH000000000.1	ABLMNH	USA		clinical	SAMN34157636	GCA_029716805.1	353	5447884	371	15433.1	225116
PNUSAE096995	"PNUSAE096995","SRS12343338"	O118/O151:H2	PDS000035464.64	O118:H2	O118/151	O151	H2	STEC	PDT001274533.1	2022-03-23T09:37:36Z		PRJNA218110	CDC	2022	135456	5509510	242	PAIRED	ILLUMINA	SRR18432537	Contig	SKESA v. 2.2	ABFNNU000000000.1	ABFNNU	USA		clinical	SAMN26871897	GCA_022685105.1	242	5509510	384	22766.6	349554
PNUSAE102985	"PNUSAE102985","SRS13297637"	O118/O151:H2	PDS000035464.64	O118:H2	O118/151	O151	H2	STEC	PDT001322656.1	2022-06-07T17:45:40Z		PRJNA218110	CDC	2022	135456	5512655	237	PAIRED	ILLUMINA	SRR19544535	Contig	SKESA v. 2.2	ABGMES000000000.1	ABGMES	USA		clinical	SAMN28871688	GCA_023681115.1	237	5512655	404	23260.1	349554
PNUSAE122757	"PNUSAE122757","SRS16110293"	O118/O151:H2	PDS000035464.64	O118:H2	O118/151	O151	H2	STEC	PDT001524488.1	2022-12-13T16:44:30Z		PRJNA218110		2022	133402	5614018	241	PAIRED	ILLUMINA	SRR22704767	Contig	SKESA v. 2.2	ABJUDI000000000.1	ABJUDI			clinical	SAMN32187733	GCA_026875625.1	241	5614018	452	23294.7	349554
PNUSAE082291	"PNUSAE082291","SRS10013669"	O118/O151:H2	PDS000035464.64	O118:H2	O118/151	O151	H2	STEC	PDT001122752.1	2021-09-03T17:02:46Z		PRJNA218110	CDC	2021	61373	5546268	476	PAIRED	ILLUMINA	SRR15711774	Contig	SKESA v. 2.2	ABCHEI000000000.1	ABCHEI	USA		clinical	SAMN21215004	GCA_019876705.1	476	5546268	200	11651.8	276793
PNUSAE100668	"PNUSAE100668","SRS12955052"	O118/O151:H2	PDS000035464.64	O118:H2	O118/151	O151	H2	STEC	PDT001303869.1	2022-05-10T13:37:18Z		PRJNA218110	CDC	2022	116512	5513718	262	PAIRED	ILLUMINA	SRR19153671	Contig	SKESA v. 2.2	ABGDAE000000000.1	ABGDAE	USA		clinical	SAMN28173395	GCA_023321445.1	262	5513718	377	21044.7	346221
PNUSAE150336	"PNUSAE150336","SRS18814219"	O118/O151:H2	PDS000035464.64	O118:H2	O118/151	O151	H2	STEC	PDT001874900.1	2023-09-06T19:55:40Z		PRJNA218110		2023	135456	5500766	234	PAIRED	ILLUMINA	SRR25926048	Contig	SKESA v. 2.2	ABMBYJ000000000.1	ABMBYJ			clinical	SAMN37299438	GCA_031238365.1	234	5500766	451	23507.5	348243
PNUSAE084680	"PNUSAE084680","SRS10356909"	O118/O151:H2	PDS000035464.64	O118:H2	O118/151	O151	H2	STEC	PDT001142232.1	2021-10-02T21:27:57Z		PRJNA218110	CDC	2021	135456	5605770	268	PAIRED	ILLUMINA	SRR16100700	Contig	SKESA v. 2.2	ABCUEI000000000.1	ABCUEI	USA		clinical	SAMN21882762	GCA_020231315.1	268	5605770	377	20917.1	347887
PNUSAE079613	"PNUSAE079613","SRS9735423"	O118/O151:H2	PDS000084928.16	O118:H2	O118/151	O151	H2	STEC	PDT001106967.1	2021-08-11T01:26:54Z		PRJNA218110	CDC	2021	114348	5527646	218	PAIRED	ILLUMINA	SRR15402280	Contig	SKESA v. 2.2	ABBVFB000000000.1	ABBVFB	USA		clinical	SAMN20693852	GCA_019553725.1	218	5527646	492	25356.2	289223
PNUSAE069991	"PNUSAE069991","SRS8694773"	O118/O151:H2	PDS000084928.16	O118:H2	O118/151	O151	H2	STEC	PDT001004794.1	2021-04-13T13:45:31Z		PRJNA218110		2021	146212	5557646	215	PAIRED	ILLUMINA	SRR14227257	Contig	SKESA v. 2.2	AAZZPO000000000.1	AAZZPO	USA		clinical	SAMN18723100	GCA_017933595.1	215	5557646	437	25849.5	351275
PNUSAE001271	"PNUSAE001271","SRS1070680"	O118:H2		O118:H2	O118/151	Undetermined	H2	STEC	PDT000083239.3	2015-09-16T03:11:11Z		PRJNA218110	CDC	2015-07	92119	5487710	238	PAIRED	ILLUMINA	SRR2417037	Contig	SKESA v. 2.2	AATHCU000000000.1	AATHCU	USA	stool	clinical	SAMN04013196	GCA_012796535.1	238	5487710	551	23057.6	312301
PNUSAE000302	"PNUSAE000302","SRS860094"	O118:H2		O118:H2	O118/151	O151	H2	STEC	PDT000050463.3	2015-03-02T21:10:11Z		PRJNA218110		2015-01	214851	5450049	135	PAIRED	ILLUMINA	SRR1822542	Contig	SKESA v. 2.2	AATIVC000000000.1	AATIVC	USA		clinical	SAMN03366543	GCA_012825535.1	135	5450049	523	40370.7	351276
PNUSAE000448	"PNUSAE000448","SRS892595"	O118:H2	PDS000034783.27	O118:H2	O118/151	O151	H2	STEC	PDT000052453.3	2015-04-02T20:09:47Z		PRJNA218110	CDC	2015-03	180814	5517899	187	PAIRED	ILLUMINA	SRR1951454	Contig	SKESA v. 2.2	AATIQX000000000.1	AATIQX	USA	stool	clinical	SAMN03450237	GCA_012823615.1	187	5517899	423	29507.5	352775
PNUSAE002360	"PNUSAE002360","SRS1338308"	O118:H2		O118:H2	O118/151	Undetermined	H2	STEC	PDT000114541.3	2016-03-15T00:13:14Z		PRJNA218110	CDC		48097	5505879	363	PAIRED	ILLUMINA	SRR3224791	Contig	SKESA v. 2.2	AATCRD000000000.1	AATCRD	USA	stool	clinical	SAMN04536589	GCA_012754515.1	363	5505879	515	15167.7	138931
PNUSAE095241	"PNUSAE095241","SRS12172757"	O118/O151:H2	PDS000105831.2	O118:H2	O118/151	O151	H2	STEC	PDT001257866.1	2022-03-03T17:34:37Z		PRJNA218110		2022	152540	5497290	185	PAIRED	ILLUMINA	SRR18212697	Contig	SKESA v. 2.2	ABFHDX000000000.1	ABFHDX	USA		clinical	SAMN26417657	GCA_022470415.1	185	5497290	476	29715.1	351282
PNUSAE096064	"PNUSAE096064","SRS12226725"	O118/O151:H2	PDS000105831.2	O118:H2	O118/151	O151	H2	STEC	PDT001264607.1	2022-03-15T16:33:30Z		PRJNA218110		2022	152601	5482119	178	PAIRED	ILLUMINA	SRR18279673	Contig	SKESA v. 2.2	ABFMQD000000000.1	ABFMQD	USA		clinical	SAMN26542189	GCA_022666395.1	178	5482119	476	30798.4	351282
PNUSAE181410	"PNUSAE181410","SRS21332348"	O118/O151:H2	PDS000034783.29	O118:H2	O118/151	O151	H2	STEC	PDT002168413.1	2024-05-17T23:51:28Z		PRJNA218110	CDC	2024	152070	5462833	199	PAIRED	ILLUMINA	SRR29069906	Contig	SKESA v. 2.2	ABSGAN000000000.1	ABSGAN	USA		clinical	SAMN41439289	GCA_039667835.1	199	5462833	422	27451.4	388166
PNUSAE102447	"PNUSAE102447","SRS13272936"	O118/O151:H2	PDS000034783.27	O118:H2	O118/151	O151	H2	STEC	PDT001321402.1	2022-06-02T00:40:16Z		PRJNA218110	CDC	2022	126190	5401783	270	PAIRED	ILLUMINA	SRR19512637	Contig	SKESA v. 2.2	ABGLHA000000000.1	ABGLHA	USA		clinical	SAMN28816533	GCA_023640125.1	270	5401783	333	20006.6	349493
PNUSAE114323	"PNUSAE114323","SRS15163507"	O118/O151:H2		O118:H2	O118/151	O151	H2	STEC	PDT001424667.1	2022-09-19T19:35:38Z		PRJNA218110		2022	180017	5405543	148	PAIRED	ILLUMINA	SRR21627281	Contig	SKESA v. 2.2	ABIIFD000000000.1	ABIIFD	USA		clinical	SAMN30926096	GCA_025303375.1	148	5405543	517	36523.9	351277
01251870	"01251870","01251870.biosample","SRS21410180"	O151:H2	PDS000107342.7	O118:H2	O118/151	O151	H2	STEC	PDT002175501.1	2024-05-25T05:46:36Z	Homo sapiens	PRJNA315192	PHE	2023-12	79192	5257566	376	PAIRED	ILLUMINA	SRR29154317	Contig	SKESA v. 2.2	ABSMSR000000000.1	ABSMSR	United Kingdom: United Kingdom	human	clinical	SAMN41516136	GCA_039870865.1	376	5257566	283	13982.9	226930
PNUSAE096644	"PNUSAE096644","SRS12286207"	O118/O151:H2	PDS000107342.4	O118:H2	O118/151	O151	H2	STEC	PDT001271391.1	2022-03-19T09:41:12Z		PRJNA218110		2022	145836	5472788	194	PAIRED	ILLUMINA	SRR18349842	Contig	SKESA v. 2.2	ABFLIC000000000.1	ABFLIC	USA		clinical	SAMN26796896	GCA_022633895.1	194	5472788	520	28210.2	280132
PNUSAE149674	"PNUSAE149674","SRS18760534"	O118/O151:H2		O118:H2	O118/151	O151	H2	STEC	PDT001870102.1	2023-08-31T23:45:40Z		PRJNA218110		2023	166968	5823619	219	PAIRED	ILLUMINA	SRR25837785	Contig	SKESA v. 2.2	ABLXJB000000000.1	ABLXJB			clinical	SAMN37216392	GCA_031056155.1	219	5823619	409	26591.9	351276
PNUSAE097702	"PNUSAE097702","SRS12479222"	O118/O151:H2		O118:H2	O118/151	O151	H2	STEC	PDT001279060.1	2022-04-09T06:33:33Z		PRJNA218110	CDC	2022	150602	5453283	205	PAIRED	ILLUMINA	SRR18588223	Contig	SKESA v. 2.2	ABFQRE000000000.1	ABFQRE	USA		clinical	SAMN27278812	GCA_022910875.1	205	5453283	398	26601.4	351275
PNUSAE106812	"PNUSAE106812","SRS13751734"	O118/O151:H2		O118:H2	O118/151	O151	H2	STEC	PDT001355485.1	2022-07-08T16:41:48Z		PRJNA218110		2022	106062	6012889	243	PAIRED	ILLUMINA	SRR20047361	Contig	SKESA v. 2.2	ABGZYP000000000.1	ABGZYP	USA		clinical	SAMN29599163	GCA_024197135.1	243	6012889	479	24744.4	351276
PNUSAE083919	"PNUSAE083919","SRS10255260"	O118/O151:H2	PDS000096140.1	O118:H2	O118/151	O151	H2	STEC	PDT001134829.1	2021-09-21T21:30:07Z		PRJNA218110	CDC	2021	136246	5399956	192	PAIRED	ILLUMINA	SRR15992818	Contig	SKESA v. 2.2	ABCPOR000000000.1	ABCPOR	USA		clinical	SAMN21536451	GCA_020088105.1	192	5399956	451	28124.8	349609
PNUSAE069020	"PNUSAE069020","SRS8533516"	O118/O151:H2	PDS000108546.3	O118:H2	O118/151	O151	H2	STEC	PDT000989325.1	2021-03-22T23:29:12Z		PRJNA218110		2021	195905	5600865	170	PAIRED	ILLUMINA	SRR14036159	Contig	SKESA v. 2.2	AAZSRG000000000.1	AAZSRG	USA		clinical	SAMN18432675	GCA_017724315.1	170	5600865	527	32946.3	351258
1847045	"1847045","1847045.biosample","SRS20643358"	O151:H2	PDS000175797.1	O118:H2	O118/151	O151	H2	STEC	PDT002098162.1	2024-03-05T07:55:55Z	Homo sapiens	PRJNA315192	PHE	2023-03	132107	5327985	278	PAIRED	ILLUMINA	SRR28208736	Contig	SKESA v. 2.2	ABQOJM000000000.1	ABQOJM	United Kingdom: United Kingdom	human	clinical	SAMN40242265	GCA_037013025.1	278	5327985	348	19165.4	279783
PNUSAE183287	"PNUSAE183287","SRS21498625"	O118/O151:H2	PDS000184122.2	O118:H2	O118/151	O151	H2	STEC	PDT002186063.1	2024-06-03T17:04:42Z		PRJNA218110	CDC	2024	180017	5565048	224	PAIRED	ILLUMINA	SRR29263019	Contig	SKESA v. 2.2	ABSSBY000000000.1	ABSSBY	USA		clinical	SAMN41652779	GCA_040039415.1	224	5565048	404	24844	369569
PNUSAE079268	"PNUSAE079268","SRS9693457"	O118/O151:H2		O118:H2	O118/151	O151	H2	STEC	PDT001103588.1	2021-08-07T16:32:48Z		PRJNA218110	CDC	2021	118836	5477384	221	PAIRED	ILLUMINA	SRR15358097	Contig	SKESA v. 2.2	ABBQWE000000000.1	ABBQWE	USA		clinical	SAMN20600831	GCA_019485525.1	221	5477384	481	24784.5	316857
PNUSAE001006	"PNUSAE001006","SRS1079448"	O118:H2	PDS000091015.47	O118:H2	O118/151	O151	H2	STEC	PDT000084019.3	2015-09-22T17:12:22Z		PRJNA218110		2015-06	87714	5441739	196	PAIRED	ILLUMINA	SRR2480718	Contig	SKESA v. 2.2	AATGXS000000000.1	AATGXS	USA	stool	clinical	SAMN03890609	GCA_012793695.1	196	5441739	521	27764	314008
PNUSAE184147	"PNUSAE184147","SRS21593338"	O118/O151:H2	PDS000185069.1	O118:H2	O118/151	O151	H2	STEC	PDT002202772.1	2024-06-13T07:00:58Z		PRJNA218110	CDC	2024	114140	5544293	224	PAIRED	ILLUMINA	SRR29370270	Contig	SKESA v. 2.2	ABSXHX000000000.1	ABSXHX	USA		clinical	SAMN41799547	GCA_040165335.1	224	5544293	483	24751.3	349609
PNUSAE001054	"PNUSAE001054","SRS1079408"	O118:H2	PDS000091015.47	O118:H2	O118/151	O151	H2	STEC	PDT000083999.3	2015-09-22T17:12:21Z		PRJNA218110	CDC	2015-07	182136	5391937	236	PAIRED	ILLUMINA	SRR2480679	Contig	SKESA v. 2.2	AATGYI000000000.1	AATGYI	USA	stool	clinical	SAMN03939354	GCA_012794135.1	236	5391937	316	22847.2	351275
PNUSAE168465	"PNUSAE168465","SRS20456559"	O118/O151:H2		O118:H2	O118/151	O151	H2	STEC	PDT002077730.1	2024-02-14T01:17:44Z		PRJNA218110	NYC	2024	145888	5540756	205	PAIRED	ILLUMINA	SRR27958415	Contig	SKESA v. 2.2	ABQIDO000000000.1	ABQIDO			clinical	SAMN39934751	GCA_037532305.1	205	5540756	481	27028.1	317320
PNUSAE000554	"PNUSAE000554","SRS1008328"	O118:H2	PDS000091015.47	O118:H2	O118/151	Undetermined	H2	STEC	PDT000072450.3	2015-07-21T18:11:08Z		PRJNA218110	CDC	2015-03	45645	5463439	336	PAIRED	ILLUMINA	SRR2121030	Contig	SKESA v. 2.2	AATHOO000000000.1	AATHOO	USA	stool	clinical	SAMN03890377	GCA_012808395.1	336	5463439	515	16260.2	262961
PNUSAE002421	"PNUSAE002421","SRS1394577"	O118:H2	PDS000091015.47	O118:H2	O118/151	Undetermined	H2	STEC	PDT000125030.3	2016-04-13T01:12:05Z		PRJNA218110	CDC		81909	5393232	233	PAIRED	ILLUMINA	SRR3372213	Contig	SKESA v. 2.2	AATBUO000000000.1	AATBUO	USA	stool	clinical	SAMN04580826	GCA_012704645.1	233	5393232	524	23146.9	264110
PNUSAE003152	"PNUSAE003152","SRS1467099"	O118:H2	PDS000091015.47	O118:H2	O118/151	O151	H2	STEC	PDT000132438.3	2016-05-25T19:14:57Z		PRJNA218110		2016-05	144985	5541727	189	PAIRED	ILLUMINA	SRR3586875	Contig	SKESA v. 2.2	AATLVO000000000.1	AATLVO	USA	stool	clinical	SAMN05176258	GCA_012897195.1	189	5541727	441	29321.3	351276
PNUSAE003002	"PNUSAE003002","SRS1420958"	O118:H2	PDS000091015.47	O118:H2	O118/151	Undetermined	H2	STEC	PDT000128457.3	2016-05-04T01:10:28Z		PRJNA218110	CDC	2016-04	65328	5457050	231	PAIRED	ILLUMINA	SRR3473999	Contig	SKESA v. 2.2	AATMAJ000000000.1	AATMAJ	USA	stool	clinical	SAMN04916520	GCA_012899985.1	231	5457050	516	23623.6	206488
PNUSAE119480	"PNUSAE119480","SRS15673607"	O118/O151:H2		O118:H2	O118/151	O151	H2	STEC	PDT001476758.1	2022-11-04T19:49:53Z		PRJNA218110	NYC	2022	173983	5473432	178	PAIRED	ILLUMINA	SRR22196070	Contig	SKESA v. 2.2	ABJEED000000000.1	ABJEED			clinical	SAMN31611466	GCA_026043435.1	178	5473432	527	30749.6	495481
PNUSAE141092	"PNUSAE141092","SRS18147010"	O118/O151:H2		O118:H2	O118/151	O151	H2	STEC	PDT001807334.1	2023-07-03T15:46:28Z		PRJNA218110	CDC	2023	84246	5470349	288	PAIRED	ILLUMINA	SRR25113844	Contig	SKESA v. 2.2	ABMFRH000000000.1	ABMFRH	USA		clinical	SAMN36271956	GCA_031389205.1	288	5470349	316	18994.3	294353
PNUSAE002194	"PNUSAE002194","SRS1299507"	O118:H2	PDS000091015.47	O118:H2	O118/151	O151	H2	STEC	PDT000107482.3	2016-02-17T20:23:11Z		PRJNA218110		2016-01	131639	5465823	195	PAIRED	ILLUMINA	SRR3175506	Contig	SKESA v. 2.2	AATDFP000000000.1	AATDFP	USA	stool	clinical	SAMN04495685	GCA_012723355.1	195	5465823	523	28029.9	316194
PNUSAE075574	"PNUSAE075574","SRS9306856"	O118/O151:H2	PDS000057681.7	O118:H2	O118/151	O151	H2	STEC	PDT001078841.1	2021-06-30T03:40:09Z		PRJNA218110	CDC	2021	150650	5373967	192	PAIRED	ILLUMINA	SRR14959384	Contig	SKESA v. 2.2	ABBAZU000000000.1	ABBAZU	USA		clinical	SAMN19917527	GCA_019066365.1	192	5373967	420	27989.4	351276
PNUSAE084274	"PNUSAE084274","SRS10312837"	O118/O151:H2		O118:H2	O118/151	Undetermined	H2	STEC	PDT001137609.1	2021-09-24T22:35:47Z		PRJNA218110			114379	5542833	253	PAIRED	ILLUMINA	SRR16053761	Contig	SKESA v. 2.2	ABCRTI000000000.1	ABCRTI			clinical	SAMN21615171	GCA_020152725.1	253	5542833	389	21908.4	316138
PNUSAE164504	"PNUSAE164504","SRS20080475"	O118/O151:H2		O118:H2	O118/151	O151	H2	STEC	PDT002049047.1	2024-01-09T16:46:54Z		PRJNA218110		2023	150417	5552959	171	PAIRED	ILLUMINA	SRR27456565	Contig	SKESA v. 2.2	ABPTCX000000000.1	ABPTCX	USA		clinical	SAMN39291037	GCA_035355715.1	171	5552959	491	32473.4	351276
PNUSAE072677	"PNUSAE072677","SRS9028420"	O118/O151:H2		O118:H2	O118/151	Undetermined	H2	STEC	PDT001043498.1	2021-05-20T19:26:14Z		PRJNA218110	CDC	2021	56868	5625117	300	PAIRED	ILLUMINA	SRR14606429	Contig	SKESA v. 2.2	ABANHJ000000000.1	ABANHJ	USA		clinical	SAMN19286929	GCA_018426025.1	300	5625117	422	18750.4	188794
PNUSAE003193	"PNUSAE003193","SRS1489893"	O118:H2		O118:H2	O118/151	O151	H2	STEC	PDT000133761.3	2016-06-07T16:15:58Z		PRJNA218110		2016-05	146212	5568828	177	PAIRED	ILLUMINA	SRR3642698	Contig	SKESA v. 2.2	AATLUL000000000.1	AATLUL	USA	stool	clinical	SAMN05180931	GCA_012896795.1	177	5568828	517	31462.3	316032
PNUSAE084977	"PNUSAE084977","SRS10404067"	O118/O151:H2	PDS000039536.24	O118:H2	O118/151	O151	H2	STEC	PDT001143866.1	2021-10-04T02:27:42Z		PRJNA218110			154266	5483992	215	PAIRED	ILLUMINA	SRR16151939	Contig	SKESA v. 2.2	ABCWER000000000.1	ABCWER			clinical	SAMN21974500	GCA_020271645.1	215	5483992	449	25506.9	314742
PNUSAE131300	"PNUSAE131300","SRS17195744"	O118/O151:H2	PDS000039536.24	O118:H2	O118/151	O151	H2	STEC	PDT001676739.1	2023-03-31T17:45:21Z		PRJNA218110		2023	154266	5551575	147	PAIRED	ILLUMINA	SRR24034175	Contig	SKESA v. 2.2	ABLIDP000000000.1	ABLIDP	USA		clinical	SAMN34027052	GCA_029533475.1	147	5551575	523	37765.8	350808
PNUSAE067294	"PNUSAE067294","SRS8167820"	O118/O151:H2	PDS000039536.24	O118:H2	O118/151	Undetermined	H2	STEC	PDT000945910.1	2021-02-01T20:34:56Z		PRJNA218110		2021	52942	5522344	288	PAIRED	ILLUMINA	SRR13602802	Contig	SKESA v. 2.2	ABABQS000000000.1	ABABQS			clinical	SAMN17729271	GCA_018025035.1	288	5522344	533	19174.8	192594
PNUSAE070297	"PNUSAE070297","SRS8715502"	O118/O151:H2	PDS000039536.24	O118:H2	O118/151	Undetermined	H2	STEC	PDT001007506.1	2021-04-16T23:21:31Z		PRJNA218110	CDC	2021	136859	5527795	306	PAIRED	ILLUMINA	SRR14255502	Contig	SKESA v. 2.2	ABADEQ000000000.1	ABADEQ	USA		clinical	SAMN18768264	GCA_018079285.1	306	5527795	301	18064.7	315767
PNUSAE067991	"PNUSAE067991","SRS8303583"	O118/O151:H2		O118:H2	O118/151	Undetermined	H2	STEC	PDT000970711.1	2021-02-22T22:28:41Z		PRJNA218110			86990	5496501	224	PAIRED	ILLUMINA	SRR13764788	Contig	SKESA v. 2.2	AAYVVV000000000.1	AAYVVV			clinical	SAMN18028421	GCA_016961275.1	224	5496501	403	24538	315864
PNUSAE156082	"PNUSAE156082","SRS19216329"	O118/O151:H2		O118:H2	O118/151	O151	H2	STEC	PDT001949103.1	2023-10-20T22:01:59Z		PRJNA218110			176515	5393199	178	PAIRED	ILLUMINA	SRR26453133	Contig	SKESA v. 2.2	ABOFOM000000000.1	ABOFOM			clinical	SAMN37907401	GCA_032943775.1	178	5393199	482	30298.9	351276
PNUSAE090102	"PNUSAE090102","SRS11159515"	O118/O151:H2	PDS000099749.1	O118:H2	O118/151	O151	H2	STEC	PDT001185689.1	2021-11-26T21:31:58Z		PRJNA218110		2021	160871	5469520	205	PAIRED	ILLUMINA	SRR17045170	Contig	SKESA v. 2.2	ABEAQP000000000.1	ABEAQP			clinical	SAMN23457178	GCA_020989085.1	205	5469520	377	26680.6	495492
PNUSAE108819	"PNUSAE108819","SRS14376920"	O118/O151:H2	PDS000091015.47	O118:H2	O118/151	O151	H2	STEC	PDT001376572.1	2022-08-01T16:51:43Z		PRJNA218110		2022	173982	5392282	145	PAIRED	ILLUMINA	SRR20729195	Contig	SKESA v. 2.2	ABHKLF000000000.1	ABHKLF	USA		clinical	SAMN30078747	GCA_024563725.1	145	5392282	523	37188.2	495492
PNUSAE164374	"PNUSAE164374","SRS20064720"	O118/O151:H2	PDS000183177.1	O118:H2	O118/151	O151	H2	STEC	PDT002047323.1	2024-01-06T08:59:03Z		PRJNA218110	CDC	2023	150602	5662372	189	PAIRED	ILLUMINA	SRR27437684	Contig	SKESA v. 2.2	ABPSVQ000000000.1	ABPSVQ			clinical	SAMN39271846	GCA_035234665.1	189	5662372	522	29959.6	349001
PNUSAE170382	"PNUSAE170382","SRS20648642"	O118/O151:H2	PDS000183177.1	O118:H2	O118/151	O151	H2	STEC	PDT002097760.1	2024-03-04T20:51:30Z		PRJNA218110		2024	150602	5620935	179	PAIRED	ILLUMINA	SRR28214318	Contig	SKESA v. 2.2	ABQNYU000000000.1	ABQNYU	USA		clinical	SAMN40250998	GCA_036988605.1	179	5620935	478	31401.9	351276
PNUSAE083580	"PNUSAE083580","SRS10214116"	O118/O151:H2	PDS000132234.1	O118:H2	O118/151	O151	H2	STEC	PDT001132292.1	2021-09-18T05:34:19Z		PRJNA218110	CDC	2021	136478	5524323	220	PAIRED	ILLUMINA	SRR15948251	Contig	SKESA v. 2.2	ABCNYB000000000.1	ABCNYB	USA		clinical	SAMN21496400	GCA_020039955.1	220	5524323	404	25110.6	592391
PNUSAE177186	"PNUSAE177186","SRS21046020"	O118/O151:H2	PDS000020264.76	O118:H2	O118/151	O151	H2	STEC	PDT002140045.1	2024-04-17T17:09:21Z		PRJNA218110	CDC	2024	132197	5571393	250	PAIRED	ILLUMINA	SRR28714650	Contig	SKESA v. 2.2	ABRUFR000000000.1	ABRUFR	USA		clinical	SAMN40992020	GCA_038391585.1	250	5571393	377	22285.6	594034
PNUSAE092699	"PNUSAE092699","SRS11581158"	O118/O151:H2	PDS000020264.39	O118:H2	O118/151	Undetermined	H2	STEC	PDT001219606.1	2022-01-10T23:34:32Z		PRJNA218110			53148	5464390	313	PAIRED	ILLUMINA	SRR17535683	Contig	SKESA v. 2.2	ABEPDW000000000.1	ABEPDW			clinical	SAMN24811346	GCA_021430705.1	313	5464390	397	17458.1	246474
PNUSAE167192	"PNUSAE167192","SRS20354882"	O118/O151:H2	PDS000020264.76	O118:H2	O118/151	O151	H2	STEC	PDT002070663.1	2024-02-02T02:34:18Z		PRJNA218110	CDC	2024	152488	5591301	211	PAIRED	ILLUMINA	SRR27839961	Contig	SKESA v. 2.2	ABQDNJ000000000.1	ABQDNJ	USA		clinical	SAMN39735309	GCA_036458225.1	211	5591301	469	26499.1	590767
PNUSAE119777	"PNUSAE119777","SRS15702059"	O118/O151:H2	PDS000020264.39	O118:H2	O118/151	O151	H2	STEC	PDT001480893.1	2022-11-08T14:46:50Z		PRJNA218110		2022	144663	5649765	209	PAIRED	ILLUMINA	SRR22227230	Contig	SKESA v. 2.2	ABJGEQ000000000.1	ABJGEQ			clinical	SAMN31655688	GCA_026076675.1	209	5649765	481	27032.4	590870
PNUSAE156336	"PNUSAE156336","SRS19233333"	O118/O151:H2	PDS000020264.76	O118:H2	O118/151	O151	H2	STEC	PDT001952073.1	2023-10-23T20:58:18Z		PRJNA218110	CDC	2023	154579	5458038	216	PAIRED	ILLUMINA	SRR26471900	Contig	SKESA v. 2.2	ABOHEM000000000.1	ABOHEM	USA		clinical	SAMN37929137	GCA_032982025.1	216	5458038	425	25268.7	438080
PNUSAE152308	"PNUSAE152308","SRS18952319"	O118/O151:H2	PDS000020264.76	O118:H2	O118/151	O151	H2	STEC	PDT001893141.1	2023-09-22T14:56:27Z		PRJNA218110	CDC	2023	144609	5470687	239	PAIRED	ILLUMINA	SRR26143459	Contig	SKESA v. 2.2	ABMVEY000000000.1	ABMVEY	USA		clinical	SAMN37505772	GCA_031891805.1	239	5470687	379	22889.9	592464
PNUSAE177918	"PNUSAE177918","SRS21091509"	O118/O151:H2	PDS000020264.76	O118:H2	O118/151	O151	H2	STEC	PDT002143949.1	2024-04-22T19:05:19Z		PRJNA218110	CDC	2024	150064	5472566	190	PAIRED	ILLUMINA	SRR28765367	Contig	SKESA v. 2.2	ABRVUQ000000000.1	ABRVUQ	USA		clinical	SAMN41046056	GCA_038425405.1	190	5472566	479	28803	592906
PNUSAE177817	"PNUSAE177817","SRS21090503"	O118/O151:H2	PDS000020264.76	O118:H2	O118/151	O151	H2	STEC	PDT002143576.1	2024-04-22T17:19:50Z		PRJNA218110	CDC	2024	119051	5476717	258	PAIRED	ILLUMINA	SRR28764141	Contig	SKESA v. 2.2	ABRWBY000000000.1	ABRWBY	USA		clinical	SAMN41042205	GCA_038429385.1	258	5476717	377	21227.6	420060
PNUSAE175346	"PNUSAE175346","SRS20972312"	O118/O151:H2	PDS000020264.76	O118:H2	O118/151	O151	H2	STEC	PDT002135512.1	2024-04-09T22:02:34Z		PRJNA218110	NYC	2024	193770	5494695	158	PAIRED	ILLUMINA	SRR28600956	Contig	SKESA v. 2.2	ABRQRG000000000.1	ABRQRG			clinical	SAMN40897248	GCA_038039085.1	158	5494695	511	34776.6	569795
PNUSAE161722	"PNUSAE161722","SRS19809250"	O118/O151:H2	PDS000020264.76	O118:H2	O118/151	O151	H2	STEC	PDT002020852.1	2023-12-08T20:49:51Z		PRJNA218110	CDC	2023	160605	5596722	199	PAIRED	ILLUMINA	SRR27147126	Contig	SKESA v. 2.2	ABPJJH000000000.1	ABPJJH	USA		clinical	SAMN38729474	GCA_034262815.1	199	5596722	432	28124.2	647908
PNUSAE155696	"PNUSAE155696","SRS19192164"	O118/O151:H2	PDS000020264.76	O118:H2	O118/151	O151	H2	STEC	PDT001947814.1	2023-10-18T23:05:13Z		PRJNA218110		2023	152541	5609476	288	PAIRED	ILLUMINA	SRR26424156	Contig	SKESA v. 2.2	ABOBUL000000000.1	ABOBUL			clinical	SAMN37875481	GCA_032848345.1	288	5609476	319	19477.3	594040
PNUSAE155400	"PNUSAE155400","SRS19176903"	O118/O151:H2	PDS000020264.76	O118:H2	O118/151	O151	H2	STEC	PDT001941816.1	2023-10-17T17:04:04Z		PRJNA218110	CDC	2023	113886	5534090	207	PAIRED	ILLUMINA	SRR26406975	Contig	SKESA v. 2.2	ABNZLS000000000.1	ABNZLS	USA		clinical	SAMN37855948	GCA_032789045.1	207	5534090	425	26734.7	528195
PNUSAE126871	"PNUSAE126871","SRS16693305"	O118/O151:H2	PDS000020264.39	O118:H2	O118/151	O151	H2	STEC	PDT001607538.1	2023-02-06T21:38:39Z		PRJNA218110		2023	136246	5572758	216	PAIRED	ILLUMINA	SRR23350516	Contig	SKESA v. 2.2	ABKMPI000000000.1	ABKMPI			clinical	SAMN33141438	GCA_028518905.1	216	5572758	427	25799.8	471192
PNUSAE179387	"PNUSAE179387","SRS21189919"	O118/O151:H2	PDS000020264.76	O118:H2	O118/151	O151	H2	STEC	PDT002153362.1	2024-05-02T21:52:36Z		PRJNA218110	CDC	2024	119286	5560467	252	PAIRED	ILLUMINA	SRR28876428	Contig	SKESA v. 2.2	ABSAPN000000000.1	ABSAPN	USA		clinical	SAMN41169519	GCA_039514365.1	252	5560467	351	22065.3	528598
PNUSAE172047	"PNUSAE172047","SRS20776605"	O118/O151:H2	PDS000020264.76	O118:H2	O118/151	O151	H2	STEC	PDT002115572.1	2024-03-18T17:21:08Z		PRJNA218110	CDC	2024	135456	5623502	219	PAIRED	ILLUMINA	SRR28373375	Contig	SKESA v. 2.2	ABQSSG000000000.1	ABQSSG	USA		clinical	SAMN40527019	GCA_037255155.1	219	5623502	433	25678.1	438041
PNUSAE098446	"PNUSAE098446","SRS12615275"	O118/O151:H2		O118:H2	O118/151	Undetermined	H2	STEC	PDT001287560.1	2022-04-15T12:39:16Z		PRJNA218110	CDC	2022	173976	5408323	220	PAIRED	ILLUMINA	SRR18761222	Contig	SKESA v. 2.2	ABFVCV000000000.1	ABFVCV	USA		clinical	SAMN27589226	GCA_023009965.1	220	5408323	352	24583.3	315088
PNUSAE071604	"PNUSAE071604","SRS8852604"	O118/O151:H2	PDS000130373.2	O118:H2	O118/151	O151	H2	STEC	PDT001018301.1	2021-05-04T15:27:45Z		PRJNA218110	CDC	2021	135456	5427188	233	PAIRED	ILLUMINA	SRR14415951	Contig	SKESA v. 2.2	ABAJHK000000000.1	ABAJHK	USA		clinical	SAMN19006248	GCA_018271505.1	233	5427188	414	23292.7	351276
PNUSAE174164	"PNUSAE174164","SRS20902740"	O118/O151:H2	PDS000065075.6	O118:H2	O118/151	O151	H2	STEC	PDT002128117.1	2024-04-01T18:03:21Z		PRJNA218110	CDC	2024	81635	5350648	280	PAIRED	ILLUMINA	SRR28514995	Contig	SKESA v. 2.2	ABRMNX000000000.1	ABRMNX	USA		clinical	SAMN40707636	GCA_037902755.1	280	5350648	312	19109.5	208608
PNUSAE152623	"PNUSAE152623","SRS18966749"	O118/O151:H2		O118:H2	O118/151	Undetermined	H2	STEC	PDT001899974.1	2023-09-25T20:56:33Z		PRJNA218110	CDC	2023	75700	5549036	258	PAIRED	ILLUMINA	SRR26163182	Contig	SKESA v. 2.2	ABMXZM000000000.1	ABMXZM	USA		clinical	SAMN37529843	GCA_031961965.1	258	5549036	518	21507.9	237854
PNUSAE107316	"PNUSAE107316","SRS13901776"	O118/O151:H2		O118:H2	O118/151	O151	H2	STEC	PDT001360844.1	2022-07-15T20:42:53Z		PRJNA218110	CDC	2022	46324	5350212	359	PAIRED	ILLUMINA	SRR20227850	Contig	SKESA v. 2.2	ABHCQF000000000.1	ABHCQF	USA		clinical	SAMN29767772	GCA_024290195.1	359	5350212	367	14903.1	191141
PNUSAE171398	"PNUSAE171398","SRS20723457"	O118/O151:H2	PDS000035037.17	O118:H2	O118/151	O151	H2	STEC	PDT002109153.1	2024-03-11T21:17:28Z		PRJNA218110	CDC	2024	154800	5488774	192	PAIRED	ILLUMINA	SRR28290403	Contig	SKESA v. 2.2	ABQQQM000000000.1	ABQQQM	USA		clinical	SAMN40377620	GCA_037110095.1	192	5488774	409	28587.4	351423
PNUSAE132382	"PNUSAE132382","SRS17294810"	O118/O151:H2	PDS000035037.15	O118:H2	O118/151	Undetermined	H2	STEC	PDT001688391.1	2023-04-12T23:47:18Z		PRJNA218110	CDC	2023	53355	5486383	310	PAIRED	ILLUMINA	SRR24148380	Contig	SKESA v. 2.2	ABLMNN000000000.1	ABLMNN	USA		clinical	SAMN34157634	GCA_029716945.1	310	5486383	354	17698	185257
PNUSAE098448	"PNUSAE098448","SRS12613997"	O118/O151:H2		O118:H2	O118/151	O151	H2	STEC	PDT001287446.1	2022-04-14T21:34:38Z		PRJNA218110	CDC	2022	109102	5551681	304	PAIRED	ILLUMINA	SRR18759933	Contig	SKESA v. 2.2	ABFUZN000000000.1	ABFUZN	USA		clinical	SAMN27589228	GCA_022998765.1	304	5551681	355	18262.1	273720
PNUSAE074741	"PNUSAE074741","SRS9238684"	O118/O151:H2	PDS000105841.20	O118:H2	O118/151	Undetermined	H2	STEC	PDT001072596.1	2021-06-18T23:24:35Z		PRJNA218110	CDC	2021	86222	5770428	253	PAIRED	ILLUMINA	SRR14863494	Contig	SKESA v. 2.2	ABAYAS000000000.1	ABAYAS	USA		clinical	SAMN19775010	GCA_018977745.1	253	5770428	423	22808	259641
PNUSAE093338	"PNUSAE093338","SRS11752484"	O118/O151:H2	PDS000105841.20	O118:H2	O118/151	O151	H2	STEC	PDT001229695.1	2022-01-24T21:35:22Z		PRJNA218110		2022	173835	5566324	154	PAIRED	ILLUMINA	SRR17720866	Contig	SKESA v. 2.2	ABETOE000000000.1	ABETOE	USA		clinical	SAMN25227146	GCA_021579355.1	154	5566324	517	36145	317230
PNUSAE156906	"PNUSAE156906","SRS19336440"	O118/O151:H2	PDS000105841.29	O118:H2	O118/151	O151	H2	STEC	PDT001962346.1	2023-10-30T20:06:48Z		PRJNA218110		2023	180017	5659075	165	PAIRED	ILLUMINA	SRR26583924	Contig	SKESA v. 2.2	ABOLKY000000000.1	ABOLKY			clinical	SAMN38038914	GCA_033149095.1	165	5659075	493	34297.4	535983
PNUSAE171839	"PNUSAE171839","SRS20754921"	O118/O151:H2	PDS000105841.29	O118:H2	O118/151	O151	H2	STEC	PDT002112885.1	2024-03-14T22:08:30Z		PRJNA218110		2024	158065	5549924	169	PAIRED	ILLUMINA	SRR28347998	Contig	SKESA v. 2.2	ABQSAX000000000.1	ABQSAX	USA		clinical	SAMN40462380	GCA_037176545.1	169	5549924	519	32839.8	356925
PNUSAE002594	"PNUSAE002594","SRS1394540"	O118:H2	PDS000105841.20	O118:H2	O118/151	O151	H2	STEC	PDT000124987.3	2016-04-13T01:12:03Z		PRJNA218110		2016-03	131685	5408722	156	PAIRED	ILLUMINA	SRR3372049	Contig	SKESA v. 2.2	AATBVS000000000.1	AATBVS	USA	stool	clinical	SAMN04621232	GCA_012705205.1	156	5408722	481	34671.3	361021
PNUSAE172608	"PNUSAE172608","SRS20791220"	O118/O151:H2		O118:H2	O118/151	O151	H2	STEC	PDT002118075.1	2024-03-20T06:20:49Z		PRJNA218110	NYC	2024	136246	5376897	172	PAIRED	ILLUMINA	SRR28389472	Contig	SKESA v. 2.2	ABQYSX000000000.1	ABQYSX			clinical	SAMN40546351	GCA_037522125.1	172	5376897	525	31261	349697
PNUSAE180693	"PNUSAE180693","SRS21280569"	O118/O151:H2	PDS000182350.1	O118:H2	O118/151	O151	H2	STEC	PDT002163231.1	2024-05-13T20:38:25Z		PRJNA218110	CDC	2024	153448	5591860	187	PAIRED	ILLUMINA	SRR29007850	Contig	SKESA v. 2.2	ABSDWK000000000.1	ABSDWK	USA		clinical	SAMN41382115	GCA_039625505.1	187	5591860	451	29903	280132
PNUSAE131612	"PNUSAE131612","SRS17220945"	O118/O151:H2	PDS000137274.4	O118:H2	O118/151	O151	H2	STEC	PDT001678731.1	2023-04-04T16:44:02Z		PRJNA218110	CDC	2023	131303	5448980	207	PAIRED	ILLUMINA	SRR24062823	Contig	SKESA v. 2.2	ABLJBW000000000.1	ABLJBW	USA		clinical	SAMN34067798	GCA_029585755.1	207	5448980	398	26323.6	351276
PNUSAE108935	"PNUSAE108935","SRS14384200"	O151:H2	PDS000137274.4	O118:H2	O118/151	Undetermined	H2	STEC	PDT001376880.1	2022-08-01T21:41:18Z		PRJNA218110	CDC	2022	64619	5370655	304	PAIRED	ILLUMINA	SRR20736724	Contig	SKESA v. 2.2	ABHJPY000000000.1	ABHJPY	USA		clinical	SAMN30086308	GCA_024552075.1	304	5370655	399	17666.6	258324
PNUSAE169771	"PNUSAE169771","SRS20569353"	O118/O151:H2	PDS000174765.1	O118:H2	O118/151	O151	H2	STEC	PDT002086835.1	2024-02-26T22:02:10Z		PRJNA218110		2024	168756	5470549	175	PAIRED	ILLUMINA	SRR28096142	Contig	SKESA v. 2.2	ABQKEE000000000.1	ABQKEE			clinical	SAMN40140200	GCA_036879165.1	175	5470549	469	31260.3	351276
PNUSAE130298	"PNUSAE130298","SRS17099070"	O118/O151:H2	PDS000105841.20	O118:H2	O118/151	O151	H2	STEC	PDT001664586.1	2023-03-21T00:44:06Z		PRJNA218110		2023	150602	5446973	226	PAIRED	ILLUMINA	SRR23921092	Contig	SKESA v. 2.2	ABLCPI000000000.1	ABLCPI			clinical	SAMN33831518	GCA_029320435.1	226	5446973	384	24101.7	351276
2013C_3610	"2013C-3610","SRS697514"	O118:H2	PDS000091015.47	O118:H2	O118/151	O151	H2	STEC	PDT000040424.6	2018-06-26T23:03:13Z	Homo sapiens	PRJNA218110	CDC	2013-04	78779	5389394	266	PAIRED	ILLUMINA	SRR1570112	Contig	SKESA v. 2.2	AARUPP000000000.1	AARUPP	USA	stool	clinical	SAMN02991257	GCA_012162035.1	266	5389394	371	20260.9	235631
PNUSAE084996	"PNUSAE084996","SRS10404265"	O118/O151:H2	PDS000091004.78	O118:H2	O118/151	O151	H2	STEC	PDT001143910.1	2021-10-04T02:27:56Z		PRJNA218110		2021	180017	5378604	159	PAIRED	ILLUMINA	SRR16152137	Contig	SKESA v. 2.2	ABCWEP000000000.1	ABCWEP			clinical	SAMN21974570	GCA_020271585.1	159	5378604	433	33827.7	351276
PNUSAE121227	"PNUSAE121227","SRS15854406"	O118/O151:H2	PDS000105654.5	O118:H2	O118/151	Undetermined	H2	STEC	PDT001496586.1	2022-11-23T23:43:18Z		PRJNA218110			120253	5379706	192	PAIRED	ILLUMINA	SRR22398278	Contig	SKESA v. 2.2	ABJNMT000000000.1	ABJNMT			clinical	SAMN31854380	GCA_026371715.1	192	5379706	413	28019.3	287869
PNUSAE118347	"PNUSAE118347","SRS15522791"	O118/O151:H2	PDS000105654.5	O118:H2	O118/151	O151	H2	STEC	PDT001465871.1	2022-10-26T00:41:24Z		PRJNA218110	NYC	2022	174246	5503511	161	PAIRED	ILLUMINA	SRR22033318	Contig	SKESA v. 2.2	ABJAEB000000000.1	ABJAEB			clinical	SAMN31431534	GCA_025856295.1	161	5503511	481	34183.3	351276
PNUSAE000518	"PNUSAE000518","SRS944613"	O118:H2	PDS000091004.78	O118:H2	O118/151	O151	H2	STEC	PDT000065217.3	2015-05-22T23:15:37Z		PRJNA218110		2015-04	173981	5498195	219	PAIRED	ILLUMINA	SRR2038657	Contig	SKESA v. 2.2	AATIDL000000000.1	AATIDL	USA	stool	clinical	SAMN03579568	GCA_012815835.1	219	5498195	377	25105.9	316388
PNUSAE001082	"PNUSAE001082","SRS1070725"	O118:H2	PDS000091004.78	O118:H2	O118/151	O151	H2	STEC	PDT000083279.3	2015-09-16T04:10:43Z		PRJNA218110	CDC		180720	5462994	154	PAIRED	ILLUMINA	SRR2417080	Contig	SKESA v. 2.2	AATHBU000000000.1	AATHBU	USA	stool	clinical	SAMN03922862	GCA_012822375.1	154	5462994	515	35474	317538
PNUSAE182876	"EC24-0075","PNUSAE182876","SRS21472882"	O118/O151:H2		O118:H2	O118/151	O151	H2	STEC	PDT002182101.1	2024-05-30T17:05:47Z		PRJNA218110	SC	2024-05	194276	5405766	164	PAIRED	ILLUMINA	SRR29234527	Contig	SKESA v. 2.2	ABSPKS000000000.1	ABSPKS	USA:SC		clinical	SAMN41602351	GCA_039956675.1	164	5405766	546	32962	346468
PNUSAE171400	"PNUSAE171400","SRS20723443"	O118/O151:H2		O118:H2	O118/151	O151	H2	STEC	PDT002109143.1	2024-03-11T21:17:26Z		PRJNA218110	CDC	2024	132221	5452251	227	PAIRED	ILLUMINA	SRR28290389	Contig	SKESA v. 2.2	ABQQRI000000000.1	ABQQRI	USA		clinical	SAMN40377631	GCA_037110555.1	227	5452251	404	24018.7	346468
PNUSAE112819	"PNUSAE112819","SRS14966483"	O118/O151:H2		O118:H2	O118/151	O151	H2	STEC	PDT001411541.1	2022-09-08T00:40:09Z		PRJNA218110	CDC	2022	135456	6086445	232	PAIRED	ILLUMINA	SRR21403511	Contig	SKESA v. 2.2	ABICNX000000000.1	ABICNX	USA		clinical	SAMN30648426	GCA_025092845.1	232	6086445	495	26234.7	346468
PNUSAE070498	"PNUSAE070498","SRS8737858"	O118/O151:H2	PDS000091004.78	O118:H2	O118/151	O151	H2	STEC	PDT001009661.1	2021-04-20T21:21:57Z		PRJNA218110	CDC	2021	135456	5476131	215	PAIRED	ILLUMINA	SRR14280592	Contig	SKESA v. 2.2	ABAFGR000000000.1	ABAFGR	USA		clinical	SAMN18809349	GCA_018116405.1	215	5476131	400	25470.4	280132
01340722	"01340722","01340722.biosample","SRS21333240"	O151:H2		O118:H2	O118/151	O151	H2	STEC	PDT002169005.1	2024-05-19T05:54:35Z	Homo sapiens	PRJNA315192	PHE	2024-03	79488	5318628	285	PAIRED	ILLUMINA	SRR29070842	Contig	SKESA v. 2.2	ABSGXC000000000.1	ABSGXC	United Kingdom: United Kingdom	human	clinical	SAMN41444036	GCA_039696105.1	285	5318628	347	18661.9	324185
PNUSAE126961	"PNUSAE126961","SRS16704053"	O118/O151:H2		O118:H2	O118/151	O151	H2	STEC	PDT001609503.1	2023-02-07T22:37:47Z		PRJNA218110	NYC	2023	180017	5502313	188	PAIRED	ILLUMINA	SRR23363359	Contig	SKESA v. 2.2	ABKNRW000000000.1	ABKNRW			clinical	SAMN33192196	GCA_028546755.1	188	5502313	504	29267.6	407472
PNUSAE099171	"PNUSAE099171","SRS12738322"	O118/O151:H2	PDS000091004.78	O118:H2	O118/151	O151	H2	STEC	PDT001293464.1	2022-04-25T17:54:05Z		PRJNA218110		2022	156119	5675792	195	PAIRED	ILLUMINA	SRR18911118	Contig	SKESA v. 2.2	ABFXRD000000000.1	ABFXRD			clinical	SAMN27762211	GCA_023105725.1	195	5675792	423	29106.6	346468
01553870	"01553870","01553870.biosample","SRS21897883"	O151:H2	PDS000187799.1	O118:H2	O118/151	O151	H2	STEC	PDT002241023.1	2024-07-06T05:50:43Z	Homo sapiens	PRJNA315192	PHE	2023-04	132096	5302124	390	PAIRED	ILLUMINA	SRR29707964	Contig	SKESA v. 2.2	ABTITU000000000.1	ABTITU	United Kingdom: United Kingdom	human	clinical	SAMN42326086	GCA_040540735.1	390	5302124	206	13595.2	346468
PNUSAE119318	"PNUSAE119318","SRS15624226"	O118/O151:H2		O118:H2	O118/151	O151	H2	STEC	PDT001473773.1	2022-11-02T19:47:07Z		PRJNA218110	CDC	2022	150591	5411754	277	PAIRED	ILLUMINA	SRR22142913	Contig	SKESA v. 2.2	ABJDFR000000000.1	ABJDFR	USA		clinical	SAMN31573938	GCA_025967825.1	277	5411754	270	19537	346468
PNUSAE145134	"PNUSAE145134","SRS18989214"	O118/O151:H2		O118:H2	O118/151	O151	H2	STEC	PDT001905492.1	2023-09-27T15:58:20Z		PRJNA218110	NYC	2023	195676	5290730	141	PAIRED	ILLUMINA	SRR26190634	Contig	SKESA v. 2.2	ABNARK000000000.1	ABNARK			clinical	SAMN37560391	GCA_032131835.1	141	5290730	516	37522.9	496921
PNUSAE152596	"PNUSAE152596","SRS18967900"	O118/O151:H2	PDS000091004.117	O118:H2	O118/151	O151	H2	STEC	PDT001900064.1	2023-09-25T20:56:53Z		PRJNA218110	CDC	2023	132088	5410820	224	PAIRED	ILLUMINA	SRR26164340	Contig	SKESA v. 2.2	ABMXXD000000000.1	ABMXXD	USA		clinical	SAMN37530731	GCA_031960215.1	224	5410820	409	24155.4	330653
PNUSAE108281	"PNUSAE108281","SRS14288310"	O118/O151:H2	PDS000091004.78	O118:H2	O118/151	Undetermined	H2	STEC	PDT001369029.1	2022-07-25T21:42:16Z		PRJNA218110	CDC	2022	46157	5387886	329	PAIRED	ILLUMINA	SRR20631407	Contig	SKESA v. 2.2	ABHGXJ000000000.1	ABHGXJ	USA		clinical	SAMN29939637	GCA_024445275.1	329	5387886	538	16376.6	179159
PNUSAE115826	"PNUSAE115826","SRS15292149"	O118/O151:H2	PDS000091004.78	O118:H2	O118/151	Undetermined	H2	STEC	PDT001438669.1	2022-09-30T20:39:46Z		PRJNA218110	CDC	2022	75503	5474441	306	PAIRED	ILLUMINA	SRR21769788	Contig	SKESA v. 2.2	ABIOAI000000000.1	ABIOAI	USA		clinical	SAMN31109367	GCA_025509735.1	306	5474441	315	17890.3	310956
PNUSAE183435	"PNUSAE183435","SRS21501897"	O118/O151:H2		O118:H2	O118/151	O151	H2	STEC	PDT002186278.1	2024-06-03T21:23:11Z		PRJNA218110	CDC	2024	173870	5515461	171	PAIRED	ILLUMINA	SRR29266701	Contig	SKESA v. 2.2	ABSSGS000000000.1	ABSSGS	USA		clinical	SAMN41657504	GCA_040042355.1	171	5515461	493	32254.2	346468
PNUSAE159593	"PNUSAE159593","SRS19592157"	O118/O151:H2	PDS000091004.117	O118:H2	O118/151	O151	H2	STEC	PDT001992988.1	2023-11-20T20:22:45Z		PRJNA218110	CDC	2023	144700	5422818	222	PAIRED	ILLUMINA	SRR26890862	Contig	SKESA v. 2.2	ABPCJT000000000.1	ABPCJT	USA		clinical	SAMN38334439	GCA_033861135.1	222	5422818	433	24427.1	346468
PNUSAE019503	"PNUSAE019503","SRS7635136"	O118/O151:H2	PDS000091004.78	O118:H2	O118/151	O151	H2	STEC	PDT000877032.1	2020-11-02T22:29:38Z		PRJNA218110		2018	102769	5821065	258	PAIRED	ILLUMINA	SRR12967274	Contig	SKESA v. 2.2	ABACEY000000000.1	ABACEY	USA		clinical	SAMN16628270	GCA_018039345.1	258	5821065	394	22562.3	315843
PNUSAE084740	"PNUSAE084740","SRS10372754"	O118/O151:H2	PDS000091004.78	O118:H2	O118/151	O151	H2	STEC	PDT001142956.1	2021-10-04T02:23:24Z		PRJNA218110	CDC	2021	80213	5823558	308	PAIRED	ILLUMINA	SRR16118055	Contig	SKESA v. 2.2	ABCTOJ000000000.1	ABCTOJ	USA		clinical	SAMN21899760	GCA_020221675.1	308	5823558	366	18907.7	303683
PNUSAE164571	"PNUSAE164571","SRS20080979"	O118/O151:H2	PDS000091004.117	O118:H2	O118/151	O151	H2	STEC	PDT002048981.1	2024-01-09T10:49:30Z		PRJNA218110	CDC	2023	48713	5915053	445	PAIRED	ILLUMINA	SRR27457240	Contig	SKESA v. 2.2	ABPTAL000000000.1	ABPTAL	USA		clinical	SAMN39296177	GCA_035321825.1	445	5915053	353	13292.3	179349
PNUSAE078248	"PNUSAE078248","SRS9594654"	O118/O151:H2	PDS000091004.78	O118:H2	O118/151	O151	H2	STEC	PDT001096622.1	2021-07-26T23:27:07Z		PRJNA218110	CDC	2021	92049	5826281	281	PAIRED	ILLUMINA	SRR15251150	Contig	SKESA v. 2.2	ABBMMV000000000.1	ABBMMV	USA		clinical	SAMN20409501	GCA_019353295.1	281	5826281	371	20734.1	312726
PNUSAE131814	"EC23-0037","PNUSAE131814","SRS17236400"	O118/O151:H2	PDS000091004.78	O118:H2	O118/151	O151	H2	STEC	PDT001680264.1	2023-04-05T21:43:43Z		PRJNA218110	SC	2023-03	150602	5596545	222	PAIRED	ILLUMINA	SRR24081130	Contig	SKESA v. 2.2	ABLJRY000000000.1	ABLJRY	USA:SC		clinical	SAMN34081532	GCA_029600915.1	222	5596545	439	25209.7	346466
PNUSAE131318	"EC23-0035","PNUSAE131318","SRS17195959"	O118/O151:H2	PDS000091004.78	O118:H2	O118/151	O151	H2	STEC	PDT001676856.1	2023-03-31T18:50:55Z		PRJNA218110	SC	2023-03	154207	5614996	185	PAIRED	ILLUMINA	SRR24034435	Contig	SKESA v. 2.2	ABLIGH000000000.1	ABLIGH	USA:SC		clinical	SAMN34027161	GCA_029534875.1	185	5614996	469	30351.3	346466
PNUSAE150819	"PNUSAE150819","SRS18853840"	O118/O151:H2		O118:H2	O118/151	O151	H2	STEC	PDT001881228.1	2023-09-11T23:57:52Z		PRJNA218110	CDC	2023	112331	5718899	241	PAIRED	ILLUMINA	SRR26024328	Contig	SKESA v. 2.2	ABMEWD000000000.1	ABMEWD	USA		clinical	SAMN37350267	GCA_031357325.1	241	5718899	476	23729.9	340447
PNUSAE150592	"PNUSAE150592","SRS18827321"	O118/O151:H2	PDS000091004.78	O118:H2	O118/151	Undetermined	H2	STEC	PDT001876787.1	2023-09-07T20:57:40Z		PRJNA218110	CDC	2023	50040	5440321	360	PAIRED	ILLUMINA	SRR25940722	Contig	SKESA v. 2.2	ABMDFV000000000.1	ABMDFV	USA		clinical	SAMN37316139	GCA_031307735.1	360	5440321	371	15112	151223
PNUSAE185494	"PNUSAE185494","SRS21726755"	O118/O151:H2	PDS000091004.117	O118:H2	O118/151	O151	H2	STEC	PDT002225274.1	2024-06-24T20:01:44Z		PRJNA218110	CDC	2024	136238	5604064	191	PAIRED	ILLUMINA	SRR29517141	Contig	SKESA v. 2.2	ABTBGA000000000.1	ABTBGA	USA		clinical	SAMN42011785	GCA_040288145.1	191	5604064	521	29340.6	346511
PNUSAE186109	"PNUSAE186109","SRS21767234"	O118/O151:H2	PDS000091004.117	O118:H2	O118/151	O151	H2	STEC	PDT002231637.1	2024-06-27T07:00:07Z		PRJNA218110	CDC	2024	132089	5484815	217	PAIRED	ILLUMINA	SRR29564179	Contig	SKESA v. 2.2	ABTDZO000000000.1	ABTDZO	USA		clinical	SAMN42077054	GCA_040359785.1	217	5484815	440	25275.6	383181
PNUSAE165895	"PNUSAE165895","SRS20210977"	O118/O151:H2	PDS000091004.117	O118:H2	O118/151	O151	H2	STEC	PDT002061561.1	2024-01-23T00:03:12Z		PRJNA218110	CDC	2023	136868	5866651	246	PAIRED	ILLUMINA	SRR27682395	Contig	SKESA v. 2.2	ABPYTI000000000.1	ABPYTI	USA		clinical	SAMN39541271	GCA_035975585.1	246	5866651	462	23848.2	346468
PNUSAE155397	"PNUSAE155397","SRS19176924"	O118/O151:H2	PDS000091004.117	O118:H2	O118/151	O151	H2	STEC	PDT001941817.1	2023-10-17T17:04:04Z		PRJNA218110	CDC	2023	135456	5461706	229	PAIRED	ILLUMINA	SRR26406996	Contig	SKESA v. 2.2	ABNZLR000000000.1	ABNZLR	USA		clinical	SAMN37855945	GCA_032788965.1	229	5461706	466	23850.2	303540
PNUSAE098608	"PNUSAE098608","SRS12643804"	O118/O151:H2	PDS000091004.78	O118:H2	O118/151	O151	H2	STEC	PDT001290004.1	2022-04-18T16:35:22Z		PRJNA218110		2022	154207	5470375	175	PAIRED	ILLUMINA	SRR18791098	Contig	SKESA v. 2.2	ABFVTQ000000000.1	ABFVTQ	USA		clinical	SAMN27620496	GCA_023045815.1	175	5470375	543	31259.3	346468
PNUSAE158102	"PNUSAE158102","SRS19429392"	O118/O151:H2	PDS000091004.117	O118:H2	O118/151	O151	H2	STEC	PDT001972333.1	2023-11-07T01:04:36Z		PRJNA218110	CDC	2023	115809	5818380	332	PAIRED	ILLUMINA	SRR26683317	Contig	SKESA v. 2.2	ABOQHW000000000.1	ABOQHW	USA		clinical	SAMN38121991	GCA_033394835.1	332	5818380	323	17525.2	346468
PNUSAE165894	"PNUSAE165894","SRS20211028"	O118/O151:H2	PDS000091004.117	O118:H2	O118/151	O151	H2	STEC	PDT002061562.1	2024-01-23T00:03:12Z		PRJNA218110	CDC	2023	136201	5923704	217	PAIRED	ILLUMINA	SRR27682442	Contig	SKESA v. 2.2	ABPYTG000000000.1	ABPYTG	USA		clinical	SAMN39541270	GCA_035975555.1	217	5923704	481	27298.2	346468
PNUSAE163170	"PNUSAE163170","SRS19940614"	O118/O151:H2	PDS000091004.117	O118:H2	O118/151	O151	H2	STEC	PDT002036351.1	2023-12-20T17:55:25Z		PRJNA218110	CDC	2023	136231	5943539	223	PAIRED	ILLUMINA	SRR27297348	Contig	SKESA v. 2.2	ABPNTC000000000.1	ABPNTC	USA		clinical	SAMN38976541	GCA_034499195.1	223	5943539	493	26652.6	346468
PNUSAE002832	"PNUSAE002832","SRS1414705"	O118:H2	PDS000033322.191	O118:H2	O118/151	Undetermined	H2	STEC	PDT000127725.3	2016-04-27T18:12:42Z		PRJNA218110		2016-03	134689	5395487	174	PAIRED	ILLUMINA	SRR3457650	Contig	SKESA v. 2.2	AATMBI000000000.1	AATMBI	USA	stool	clinical	SAMN04874696	GCA_012900505.1	174	5395487	517	31008.5	314930
PNUSAE002197	"PNUSAE002197","PNUSAE002197-CT_M4158_160208","SRS1327513"	O118:H2	PDS000056718.2	O118:H2	O118/151	O151	H2	STEC	PDT000112841.3	2016-03-08T15:27:29Z		PRJNA218110		2016-01	29673	5269239	479	PAIRED	ILLUMINA	SRR3209969	Contig	SKESA v. 2.2	AATCVY000000000.1	AATCVY	USA	stool	clinical	SAMN04532512	GCA_012754815.1	479	5269239	435	11000.5	89281
PNUSAE000452	"PNUSAE000452","SRS901418"	O118:H2	PDS000056718.2	O118:H2	O118/151	O151	H2	STEC	PDT000054732.3	2015-04-10T17:09:57Z		PRJNA218110	CDC	2015-03	180017	5479111	209	PAIRED	ILLUMINA	SRR1964566	Contig	SKESA v. 2.2	AATIQH000000000.1	AATIQH	USA	stool	clinical	SAMN03460515	GCA_012823235.1	209	5479111	356	26215.8	330767
PNUSAE003391	"PNUSAE003391","SRS1530179"	O118:H2	PDS000033322.191	O118:H2	O118/151	O151	H2	STEC	PDT000136745.3	2016-06-29T16:15:23Z		PRJNA218110		2016-06	188812	5507191	160	PAIRED	ILLUMINA	SRR3727875	Contig	SKESA v. 2.2	AATLPK000000000.1	AATLPK	USA	stool	clinical	SAMN05296593	GCA_012893755.1	160	5507191	516	34419.9	330859
PNUSAE000899	"PNUSAE000899","SRS1079579"	O118:H2	PDS000033322.191	O118:H2	O118/151	Undetermined	H2	STEC	PDT000084099.3	2015-09-22T17:12:24Z		PRJNA218110		2015-06	76602	5404669	236	PAIRED	ILLUMINA	SRR2481248	Contig	SKESA v. 2.2	AATGVL000000000.1	AATGVL	USA	stool	clinical	SAMN03853119	GCA_012792415.1	236	5404669	523	22901.1	241241
PNUSAE095444	"PNUSAE095444","SRS12167120"	O118/O151:H2	PDS000033322.191	O118:H2	O118/151	O151	H2	STEC	PDT001257343.1	2022-03-02T20:33:01Z		PRJNA218110	CDC	2022	150661	5652095	249	PAIRED	ILLUMINA	SRR18206674	Contig	SKESA v. 2.2	ABFGUF000000000.1	ABFGUF	USA		clinical	SAMN26366417	GCA_022443705.1	249	5652095	398	22699.2	330767
01233720	"01233720","01233720.biosample","SRS21424637"	O151:H2	PDS000033322.267	O118:H2	O118/151	O151	H2	STEC	PDT002176335.1	2024-05-26T05:40:17Z	Homo sapiens	PRJNA315192	PHE	2023-10	79753	5601156	424	PAIRED	ILLUMINA	SRR29176922	Contig	SKESA v. 2.2	ABSLNX000000000.1	ABSLNX	United Kingdom: United Kingdom	human	clinical	SAMN41528784	GCA_039854695.1	424	5601156	317	13210.3	326086
PNUSAE130297	"PNUSAE130297","SRS17099068"	O118/O151:H2	PDS000033322.191	O118:H2	O118/151	O151	H2	STEC	PDT001664584.1	2023-03-21T00:44:06Z		PRJNA218110		2023	113502	5472156	307	PAIRED	ILLUMINA	SRR23921090	Contig	SKESA v. 2.2	ABLCPQ000000000.1	ABLCPQ			clinical	SAMN33831519	GCA_029320685.1	307	5472156	319	17824.6	326086
PNUSAE166729	"PNUSAE166729","SRS20300859"	O118/O151:H2		O118:H2	O118/151	O151	H2	STEC	PDT002068336.1	2024-01-30T17:50:50Z		PRJNA218110	CDC	2024	106227	5726532	252	PAIRED	ILLUMINA	SRR27782817	Contig	SKESA v. 2.2	ABQDYI000000000.1	ABQDYI	USA		clinical	SAMN39670840	GCA_036463915.1	252	5726532	384	22724.3	327672
PNUSAE124771	"PNUSAE124771","SRS16411653"	O118/O151:H2	PDS000132367.1	O118:H2	O118/151	O151	H2	STEC	PDT001571914.1	2023-01-10T18:48:19Z		PRJNA218110	NYC	2022	150603	5698943	228	PAIRED	ILLUMINA	SRR23036945	Contig	SKESA v. 2.2	ABKCOT000000000.1	ABKCOT			clinical	SAMN32662689	GCA_027843575.1	228	5698943	525	24995.4	349610
01171700	"01171700","01171700.biosample","SRS21489340"	O151:H2	PDS000033322.267	O118:H2	O118/151	O151	H2	STEC	PDT002184422.1	2024-06-02T07:17:08Z	Homo sapiens	PRJNA315192	PHE	2023-07	135456	5347932	276	PAIRED	ILLUMINA	SRR29252590	Contig	SKESA v. 2.2	ABSQSH000000000.1	ABSQSH	United Kingdom: United Kingdom	human	clinical	SAMN41629755	GCA_040020695.1	276	5347932	289	19376.6	327271
01104696	"01104696","01104696.biosample","SRS21505319"	O151:H2	PDS000033322.267	O118:H2	O118/151	O151	H2	STEC	PDT002188320.1	2024-06-05T07:06:47Z	Homo sapiens	PRJNA315192	PHE	2023-06	80045	5426423	329	PAIRED	ILLUMINA	SRR29270375	Contig	SKESA v. 2.2	ABSTVS000000000.1	ABSTVS	United Kingdom: United Kingdom	human	clinical	SAMN41660087	GCA_040074335.1	329	5426423	368	16493.7	271789
PNUSAE173867	"PNUSAE173867","SRS20887554"	O118/O151:H2	PDS000033322.265	O118:H2	O118/151	O151	H2	STEC	PDT002125703.1	2024-03-29T20:04:32Z		PRJNA218110			180098	5361460	155	PAIRED	ILLUMINA	SRR28497160	Contig	SKESA v. 2.2	ABRMAX000000000.1	ABRMAX			clinical	SAMN40654359	GCA_037887885.1	155	5361460	409	34590.1	351276
PNUSAE118987	"PNUSAE118987","SRS15594556"	O118/O151:H2	PDS000033322.191	O118:H2	O118/151	O151	H2	STEC	PDT001471962.1	2022-11-01T00:42:02Z		PRJNA218110		2022	96161	5474335	231	PAIRED	ILLUMINA	SRR22110833	Contig	SKESA v. 2.2	ABJCOM000000000.1	ABJCOM			clinical	SAMN31536870	GCA_025945745.1	231	5474335	405	23698.4	351276
PNUSAE099890	"PNUSAE099890","SRS12850773"	O118/O151:H2	PDS000033322.191	O118:H2	O118/151	O151	H2	STEC	PDT001298026.1	2022-05-02T19:52:33Z		PRJNA218110	CDC	2022	150602	5399950	205	PAIRED	ILLUMINA	SRR19034021	Contig	SKESA v. 2.2	ABGAKE000000000.1	ABGAKE	USA		clinical	SAMN28036740	GCA_023217295.1	205	5399950	404	26341.2	351276
01462027	"01462027","01462027.biosample","SRS20899749"	O151:H2	PDS000033322.267	O118:H2	O118/151	O151	H2	STEC	PDT002129284.1	2024-04-02T16:01:53Z	Homo sapiens	PRJNA315192	PHE	2024-01	91943	5416868	365	PAIRED	ILLUMINA	SRR28511664	Contig	SKESA v. 2.2	ABRMYY000000000.1	ABRMYY	United Kingdom: United Kingdom	human	clinical	SAMN40703187	GCA_037922815.1	365	5416868	251	14840.7	326835
PNUSAE123479	"PNUSAE123479","SRS16206503"	O118/O151:H2	PDS000033322.191	O118:H2	O118/151	O151	H2	STEC	PDT001537524.1	2022-12-19T21:37:28Z		PRJNA218110		2022	145140	5529096	230	PAIRED	ILLUMINA	SRR22812700	Contig	SKESA v. 2.2	ABJWQO000000000.1	ABJWQO			clinical	SAMN32311676	GCA_027102575.1	230	5529096	414	24039.5	351276
PNUSAE130773	"PNUSAE130773","SRS17146204"	O118/O151:H2	PDS000033322.191	O118:H2	O118/151	O151	H2	STEC	PDT001670132.1	2023-03-27T17:44:43Z		PRJNA218110		2023	165393	5567414	169	PAIRED	ILLUMINA	SRR23979053	Contig	SKESA v. 2.2	ABLFHN000000000.1	ABLFHN	USA		clinical	SAMN33927544	GCA_029421095.1	169	5567414	558	32943.3	351276
PNUSAE173285	"PNUSAE173285","SRS20851098"	O118/O151:H2	PDS000033322.265	O118:H2	O118/151	O151	H2	STEC	PDT002122566.1	2024-03-26T14:06:48Z		PRJNA218110	CDC	2024	150602	5412730	208	PAIRED	ILLUMINA	SRR28456580	Contig	SKESA v. 2.2	ABRBGQ000000000.1	ABRBGQ	USA		clinical	SAMN40615556	GCA_037611935.1	208	5412730	407	26022.7	360121
PNUSAE105308	"PNUSAE105308","SRS13593017"	O118/O151:H2	PDS000033322.191	O118:H2	O118/151	O151	H2	STEC	PDT001347705.1	2022-06-27T23:36:16Z		PRJNA218110	CDC	2022	139153	5464495	248	PAIRED	ILLUMINA	SRR19861036	Contig	SKESA v. 2.2	ABGSTC000000000.1	ABGSTC	USA		clinical	SAMN29370486	GCA_023976575.1	248	5464495	377	22034.3	267269
01226437	"01226437","01226437.biosample","SRS21431825"	O151:H2	PDS000033322.267	O118:H2	O118/151	O151	H2	STEC	PDT002177917.1	2024-05-27T05:41:27Z	Homo sapiens	PRJNA315192	PHE	2023-09	130715	5293980	277	PAIRED	ILLUMINA	SRR29184165	Contig	SKESA v. 2.2	ABSLXC000000000.1	ABSLXC	United Kingdom: United Kingdom	human	clinical	SAMN41535785	GCA_039859495.1	277	5293980	310	19111.8	259198
PNUSAE151946	"PNUSAE151946","SRS18921655"	O118/O151:H2	PDS000033322.265	O118:H2	O118/151	O151	H2	STEC	PDT001889946.1	2023-09-19T15:55:00Z		PRJNA218110		2023	107590	5557598	239	PAIRED	ILLUMINA	SRR26106847	Contig	SKESA v. 2.2	ABMRBB000000000.1	ABMRBB			clinical	SAMN37453326	GCA_031693195.1	239	5557598	449	23253.5	330859
PNUSAE149234	"PNUSAE149234","SRS18766820"	O118/O151:H2	PDS000033322.191	O118:H2	O118/151	O151	H2	STEC	PDT001870535.1	2023-09-01T16:58:23Z		PRJNA218110		2023	107590	5485859	234	PAIRED	ILLUMINA	SRR25867826	Contig	SKESA v. 2.2	ABLYKE000000000.1	ABLYKE			clinical	SAMN37224417	GCA_031097235.1	234	5485859	428	23443.8	351471
PNUSAE091522	"PNUSAE091522","SRS11336846"	O118/O151:H2	PDS000033322.191	O118:H2	O118/151	Undetermined	H2	STEC	PDT001205327.1	2021-12-17T18:37:04Z		PRJNA218110	CDC	2021	61089	5586247	343	PAIRED	ILLUMINA	SRR17259038	Contig	SKESA v. 2.2	ABEIKV000000000.1	ABEIKV	USA		clinical	SAMN24167492	GCA_021227675.1	343	5586247	354	16286.4	224517
PNUSAE169005	"PNUSAE169005","SRS20514357"	O118/O151:H2	PDS000033322.265	O118:H2	O118/151	O151	H2	STEC	PDT002084068.1	2024-02-21T21:00:09Z		PRJNA218110	CDC	2024	153831	5545362	222	PAIRED	ILLUMINA	SRR28032554	Contig	SKESA v. 2.2	ABQIVA000000000.1	ABQIVA	USA		clinical	SAMN40018992	GCA_036765295.1	222	5545362	412	24979.1	351276
1841192	"1841192","1841192.biosample","SRS20653760"	O151:H2	PDS000033322.267	O118:H2	O118/151	O151	H2	STEC	PDT002099443.1	2024-03-06T05:51:00Z	Homo sapiens	PRJNA315192	PHE	2023-01	57325	5374291	469	PAIRED	ILLUMINA	SRR28220660	Contig	SKESA v. 2.2	ABQOPM000000000.1	ABQOPM	United Kingdom: United Kingdom	human	clinical	SAMN40255745	GCA_037035465.1	469	5374291	200	11459	201745
PNUSAE118348	"PNUSAE118348","SRS15522265"	O118/O151:H2	PDS000033322.191	O118:H2	O118/151	O151	H2	STEC	PDT001465828.1	2022-10-26T00:41:16Z		PRJNA218110	NYC	2022	154256	5658452	182	PAIRED	ILLUMINA	SRR22032791	Contig	SKESA v. 2.2	ABJAFM000000000.1	ABJAFM			clinical	SAMN31431537	GCA_025857055.1	182	5658452	517	31090.4	351276
PNUSAE169037	"PNUSAE169037","SRS20497870"	O118/O151:H2	PDS000033322.265	O118:H2	O118/151	O151	H2	STEC	PDT002082617.1	2024-02-20T21:53:41Z		PRJNA218110	CDC	2024	136029	5538947	242	PAIRED	ILLUMINA	SRR28014453	Contig	SKESA v. 2.2	ABQIIT000000000.1	ABQIIT			clinical	SAMN39997844	GCA_036714595.1	242	5538947	517	22888.2	348070
PNUSAE169941	"PNUSAE169941","SRS20593472"	O118/O151:H2	PDS000033322.265	O118:H2	O118/151	O151	H2	STEC	PDT002089295.1	2024-02-27T23:07:42Z		PRJNA218110	NYC	2024	132135	5433955	247	PAIRED	ILLUMINA	SRR28122757	Contig	SKESA v. 2.2	ABQKKZ000000000.1	ABQKKZ			clinical	SAMN40175452	GCA_036886785.1	247	5433955	517	21999.8	327049
PNUSAE131460	"PNUSAE131460","SRS17211328"	O118/O151:H2	PDS000033322.191	O118:H2	O118/151	O151	H2	STEC	PDT001677846.1	2023-04-03T21:41:50Z		PRJNA218110		2023	166358	5544283	218	PAIRED	ILLUMINA	SRR24052481	Contig	SKESA v. 2.2	ABLIYX000000000.1	ABLIYX			clinical	SAMN34054244	GCA_029580595.1	218	5544283	462	25432.5	351276
PNUSAE172606	"PNUSAE172606","SRS20791107"	O118/O151:H2	PDS000033322.265	O118:H2	O118/151	O151	H2	STEC	PDT002118012.1	2024-03-20T06:20:32Z		PRJNA218110	NYC	2024	150602	5495503	204	PAIRED	ILLUMINA	SRR28389359	Contig	SKESA v. 2.2	ABQYJP000000000.1	ABQYJP			clinical	SAMN40546294	GCA_037516535.1	204	5495503	525	26938.7	349609
PNUSAE108704	"PNUSAE108704","SRS14358155"	O118/O151:H2	PDS000033322.191	O118:H2	O118/151	O151	H2	STEC	PDT001374046.2	2022-08-25T20:39:56Z		PRJNA218110		2022	154207	5482786	211	PAIRED	ILLUMINA	SRR21199683	Contig	SKESA v. 2.2	ABHJHN000000000.2	ABHJHN			clinical	SAMN30049108	GCA_024545965.2	211	5482786	455	25984.8	351275
PNUSAE106629	"PNUSAE106629","SRS13738907"	O118/O151:H2	PDS000033322.191	O118:H2	O118/151	O151	H2	STEC	PDT001354435.1	2022-07-07T19:41:59Z		PRJNA218110		2022	173982	5506708	233	PAIRED	ILLUMINA	SRR20020478	Contig	SKESA v. 2.2	ABGZNF000000000.1	ABGZNF			clinical	SAMN29580239	GCA_024190795.1	233	5506708	360	23633.9	351276
PNUSAE104632	"PNUSAE104632","SRS13506277"	O118/O151:H2	PDS000033322.191	O118:H2	O118/151	Undetermined	H2	STEC	PDT001338052.3	2022-06-23T00:47:53Z		PRJNA218110	CDC	2022	59220	5456059	297	PAIRED	ILLUMINA	SRR19769726	Contig	SKESA v. 2.2	ABGWPM000000000.1	ABGWPM	USA		clinical	SAMN29224568	GCA_024116475.1	297	5456059	516	18370.6	206423
PNUSAE163684	"PNUSAE163684","SRS19987871"	O118/O151:H2	PDS000033322.265	O118:H2	O118/151	O151	H2	STEC	PDT002039836.1	2023-12-26T23:47:34Z		PRJNA218110	CDC	2023	146213	5395226	188	PAIRED	ILLUMINA	SRR27349229	Contig	SKESA v. 2.2	ABPPZV000000000.1	ABPPZV	USA		clinical	SAMN39124371	GCA_034663395.1	188	5395226	428	28698	351276
PNUSAE178448	"PNUSAE178448","SRS21124105"	O118/O151:H2	PDS000033322.265	O118:H2	O118/151	O151	H2	STEC	PDT002146605.1	2024-04-25T19:49:08Z		PRJNA218110	NYC	2024	173980	5775217	161	PAIRED	ILLUMINA	SRR28803397	Contig	SKESA v. 2.2	ABRXAX000000000.1	ABRXAX			clinical	SAMN41082402	GCA_038488265.1	161	5775217	515	35870.9	364326
PNUSAE149286	"PNUSAE149286","SRS18730569"	O118/O151:H2	PDS000033322.191	O118:H2	O118/151	O151	H2	STEC	PDT001867068.1	2023-08-29T17:51:44Z		PRJNA218110	NYC	2023	173982	5442277	184	PAIRED	ILLUMINA	SRR25776343	Contig	SKESA v. 2.2	ABLTXF000000000.1	ABLTXF			clinical	SAMN37180470	GCA_030988515.1	184	5442277	443	29577.6	314141
PNUSAE073018	"PNUSAE073018","SRS9068506"	O118/O151:H2	PDS000033322.191	O118:H2	O118/151	O151	H2	STEC	PDT001048101.1	2021-05-26T19:25:06Z		PRJNA218110	CDC	2021	152183	5426462	206	PAIRED	ILLUMINA	SRR14655921	Contig	SKESA v. 2.2	ABAQJH000000000.1	ABAQJH	USA		clinical	SAMN19341782	GCA_018538965.1	206	5426462	423	26342	351276
PNUSAE170321	"PNUSAE170321","SRS20660409"	O118/O151:H2	PDS000033322.265	O118:H2	O118/151	O151	H2	STEC	PDT002100531.1	2024-03-07T16:27:56Z		PRJNA218110	NYC	2024	172403	5499669	173	PAIRED	ILLUMINA	SRR28228331	Contig	SKESA v. 2.2	ABQPFL000000000.1	ABQPFL			clinical	SAMN40264364	GCA_037059995.1	173	5499669	556	31790	351276
PNUSAE107465	"PNUSAE107465","SRS13953625"	O118/O151:H2	PDS000033322.191	O118:H2	O118/151	O151	H2	STEC	PDT001363231.1	2022-07-18T16:59:15Z		PRJNA218110		2022	173981	5577571	172	PAIRED	ILLUMINA	SRR20281374	Contig	SKESA v. 2.2	ABHDLH000000000.1	ABHDLH	USA		clinical	SAMN29794733	GCA_024321115.1	172	5577571	481	32427.7	351276
PNUSAE125921	"PNUSAE125921","SRS18994039"	O118/O151:H2	PDS000033322.265	O118:H2	O118/151	O151	H2	STEC	PDT001907096.1	2023-09-27T23:58:57Z		PRJNA218110	NYC	2022	173980	5563751	169	PAIRED	ILLUMINA	SRR26196942	Contig	SKESA v. 2.2	ABNAYZ000000000.1	ABNAYZ			clinical	SAMN37567747	GCA_032147205.1	169	5563751	521	32921.6	351276
PNUSAE127410	"PNUSAE127410","SRS16760820"	O118/O151:H2	PDS000033322.191	O118:H2	O118/151	O151	H2	STEC	PDT001615166.1	2023-02-14T16:52:32Z		PRJNA218110	NYC	2023	169755	5622524	166	PAIRED	ILLUMINA	SRR23455123	Contig	SKESA v. 2.2	ABKQJE000000000.1	ABKQJE			clinical	SAMN33285384	GCA_028631465.1	166	5622524	517	33870.6	351276
PNUSAE085436	"PNUSAE085436","SRS10454402"	O118/O151:H2	PDS000033322.191	O118:H2	O118/151	O151	H2	STEC	PDT001145643.1	2021-10-05T19:31:58Z		PRJNA218110	CDC	2021	135456	5620834	285	PAIRED	ILLUMINA	SRR16206892	Contig	SKESA v. 2.2	ABDAQA000000000.1	ABDAQA	USA		clinical	SAMN22064855	GCA_020349745.1	285	5620834	330	19722.2	349609
PNUSAE098607	"PNUSAE098607","SRS12643781"	O118/O151:H2	PDS000033322.191	O118:H2	O118/151	O151	H2	STEC	PDT001290002.1	2022-04-18T16:35:21Z		PRJNA218110		2022	172791	5638748	223	PAIRED	ILLUMINA	SRR18791075	Contig	SKESA v. 2.2	ABFVTR000000000.1	ABFVTR	USA		clinical	SAMN27620494	GCA_023045855.1	223	5638748	493	25285.9	351276
PNUSAE099160	"PNUSAE099160","SRS12736587"	O118/O151:H2	PDS000033322.191	O118:H2	O118/151	O151	H2	STEC	PDT001293412.1	2022-04-25T13:45:30Z		PRJNA218110	CDC	2022	150602	5657097	278	PAIRED	ILLUMINA	SRR18909125	Contig	SKESA v. 2.2	ABFZKE000000000.1	ABFZKE	USA		clinical	SAMN27759429	GCA_023186155.1	278	5657097	367	20349.3	351276
PNUSAE163259	"PNUSAE163259","SRS19958869"	O118/O151:H2	PDS000170727.1	O118:H2	O118/151	O151	H2	STEC	PDT002037279.1	2023-12-21T20:53:19Z		PRJNA218110	NYC	2023	136437	5527537	228	PAIRED	ILLUMINA	SRR27316938	Contig	SKESA v. 2.2	ABPPCG000000000.1	ABPPCG			clinical	SAMN39050759	GCA_034570255.1	228	5527537	523	24243.6	349609
01223854	"01223854","01223854.biosample","SRS21431775"	O151:H2	PDS000033322.267	O118:H2	O118/151	O151	H2	STEC	PDT002177867.1	2024-05-27T05:41:10Z	Homo sapiens	PRJNA315192	PHE	2023-10	87707	5303175	283	PAIRED	ILLUMINA	SRR29184115	Contig	SKESA v. 2.2	ABSMDJ000000000.1	ABSMDJ	United Kingdom: United Kingdom	human	clinical	SAMN41535710	GCA_039862725.1	283	5303175	336	18739.1	326446
PNUSAE187024	"PNUSAE187024","SRS21868508"	O118/O151:H2	PDS000033322.265	O118:H2	O118/151	O151	H2	STEC	PDT002238088.1	2024-07-02T13:21:25Z		PRJNA218110	CDC	2024	116410	5505109	240	PAIRED	ILLUMINA	SRR29675629	Contig	SKESA v. 2.2	ABTGKI000000000.1	ABTGKI	USA		clinical	SAMN42226288	GCA_040448955.1	240	5505109	441	22938	351276
PNUSAE149609	"PNUSAE149609","SRS18743928"	O118/O151:H2	PDS000033322.191	O118:H2	O118/151	O151	H2	STEC	PDT001869085.1	2023-08-30T20:42:29Z		PRJNA218110		2023	115614	5482582	218	PAIRED	ILLUMINA	SRR25796898	Contig	SKESA v. 2.2	ABLVSG000000000.1	ABLVSG			clinical	SAMN37198734	GCA_031026505.1	218	5482582	515	25149.5	349609
01277567	"01277567","01277567.biosample","SRS21380979"	O151:H2	PDS000033322.267	O118:H2	O118/151	O151	H2	STEC	PDT002173728.1	2024-05-23T05:55:49Z	Homo sapiens	PRJNA315192	PHE	2023-12	92467	5347214	323	PAIRED	ILLUMINA	SRR29120038	Contig	SKESA v. 2.2	ABSJTR000000000.1	ABSJTR	United Kingdom: United Kingdom	human	clinical	SAMN41482260	GCA_039772735.1	323	5347214	259	16554.8	326444
01566087	"01566087","01566087.biosample","SRS22057206"	O151:H2	PDS000033322.267	O118:H2	O118/151	O151	H2	STEC	PDT002260922.1	2024-07-21T05:45:33Z	Homo sapiens	PRJNA315192	PHE	2023-04	79642	5472445	370	PAIRED	ILLUMINA	SRR29898497	Contig	SKESA v. 2.2	ABTOML000000000.1	ABTOML	United Kingdom: United Kingdom	human	clinical	SAMN42656384	GCA_040799025.1	370	5472445	289	14790.4	327109
01181061	"01181061","01181061.biosample","SRS21479231"	O151:H2	PDS000033322.267	O118:H2	O118/151	O151	H2	STEC	PDT002183694.1	2024-06-01T07:01:52Z	Homo sapiens	PRJNA315192	PHE	2023-07	79636	5455303	349	PAIRED	ILLUMINA	SRR29241102	Contig	SKESA v. 2.2	ABSRTH000000000.1	ABSRTH	United Kingdom: United Kingdom	human	clinical	SAMN41609054	GCA_040034945.1	349	5455303	296	15631.2	259449
PNUSAE102383	"PNUSAE102383","SRS13272445"	O118/O151:H2	PDS000033322.191	O118:H2	O118/151	O151	H2	STEC	PDT001321355.1	2022-06-02T00:40:00Z		PRJNA218110		2022	180098	5450241	151	PAIRED	ILLUMINA	SRR19512146	Contig	SKESA v. 2.2	ABGLNF000000000.1	ABGLNF	USA		clinical	SAMN28816076	GCA_023643385.1	151	5450241	423	36094.3	351276
PNUSAE128917	"PNUSAE128917","SRS16934623"	O118/O151:H2	PDS000033322.191	O118:H2	O118/151	O151	H2	STEC	PDT001650152.1	2023-03-02T23:55:25Z		PRJNA218110	NYC	2023	180098	5560521	173	PAIRED	ILLUMINA	SRR23686905	Contig	SKESA v. 2.2	ABKWHN000000000.1	ABKWHN			clinical	SAMN33569854	GCA_028956185.1	173	5560521	519	32141.7	351276
PNUSAE172872	"PNUSAE172872","SRS20810923"	O118/O151:H2	PDS000033322.265	O118:H2	O118/151	O151	H2	STEC	PDT002119410.1	2024-03-21T23:22:43Z		PRJNA218110		2024	173980	5428508	188	PAIRED	ILLUMINA	SRR28411399	Contig	SKESA v. 2.2	ABQVDX000000000.1	ABQVDX	USA		clinical	SAMN40568587	GCA_037451355.1	188	5428508	487	28875	351276
PNUSAE180714	"PNUSAE180714","SRS21281110"	O118/O151:H2	PDS000033322.265	O118:H2	O118/151	O151	H2	STEC	PDT002163254.1	2024-05-13T20:38:35Z		PRJNA218110	CDC	2024	167729	5500400	214	PAIRED	ILLUMINA	SRR29008479	Contig	SKESA v. 2.2	ABSDVY000000000.1	ABSDVY	USA		clinical	SAMN41382558	GCA_039625245.1	214	5500400	443	25702.8	351276
PNUSAE092043	"PNUSAE092043","SRS11404097"	O118/O151:H2	PDS000033322.191	O118:H2	O118/151	O151	H2	STEC	PDT001212272.1	2021-12-27T16:50:36Z		PRJNA218110		2021	196003	5390974	173	PAIRED	ILLUMINA	SRR17334299	Contig	SKESA v. 2.2	ABELNO000000000.1	ABELNO			clinical	SAMN24434701	GCA_021300915.1	173	5390974	404	31161.7	351276
PNUSAE122761	"PNUSAE122761","SRS16110291"	O118/O151:H2	PDS000033322.191	O118:H2	O118/151	O151	H2	STEC	PDT001524486.1	2022-12-13T15:44:25Z		PRJNA218110		2022	166546	5628248	195	PAIRED	ILLUMINA	SRR22704765	Contig	SKESA v. 2.2	ABJUBQ000000000.1	ABJUBQ			clinical	SAMN32187729	GCA_026874185.1	195	5628248	461	28862.8	351276
PNUSAE152113	"PNUSAE152113","SRS18927384"	O118/O151:H2	PDS000033322.265	O118:H2	O118/151	O151	H2	STEC	PDT001890797.1	2023-09-20T06:56:56Z		PRJNA218110	NYC	2023	140273	5463422	226	PAIRED	ILLUMINA	SRR26113664	Contig	SKESA v. 2.2	ABMSFT000000000.1	ABMSFT			clinical	SAMN37458596	GCA_031753955.1	226	5463422	406	24174.4	351276
PNUSAE130294	"PNUSAE130294","SRS17099054"	O118/O151:H2	PDS000033322.191	O118:H2	O118/151	O151	H2	STEC	PDT001664578.1	2023-03-21T00:44:05Z		PRJNA218110		2023	166358	5494856	242	PAIRED	ILLUMINA	SRR23921059	Contig	SKESA v. 2.2	ABLCNM000000000.1	ABLCNM			clinical	SAMN33831502	GCA_029319315.1	242	5494856	402	22706	351276
PNUSAE155535	"PNUSAE155535","SRS19208862"	O118/O151:H2	PDS000033322.265	O118:H2	O118/151	O151	H2	STEC	PDT001948456.1	2023-10-20T00:03:03Z		PRJNA218110	NYC	2023	166136	5403650	205	PAIRED	ILLUMINA	SRR26444648	Contig	SKESA v. 2.2	ABODNY000000000.1	ABODNY			clinical	SAMN37887093	GCA_032873205.1	205	5403650	481	26359.3	351276
PNUSAE163255	"PNUSAE163255","SRS19959391"	O118/O151:H2	PDS000033322.265	O118:H2	O118/151	O151	H2	STEC	PDT002037332.1	2023-12-21T20:53:29Z		PRJNA218110	NYC	2023	139121	5337564	218	PAIRED	ILLUMINA	SRR27317457	Contig	SKESA v. 2.2	ABPPAS000000000.1	ABPPAS			clinical	SAMN39050773	GCA_034569455.1	218	5337564	517	24484.2	349609
PNUSAE159630	"PNUSAE159630","SRS19666973"	O118/O151:H2	PDS000033322.265	O118:H2	O118/151	O151	H2	STEC	PDT002010397.1	2023-11-29T14:53:27Z		PRJNA218110		2023	154534	5549603	174	PAIRED	ILLUMINA	SRR26978579	Contig	SKESA v. 2.2	ABPGBA000000000.1	ABPGBA			clinical	SAMN38481435	GCA_034021835.1	174	5549603	462	31894.3	351276
PNUSAE106081	"PNUSAE106081","SRS13700172"	O118/O151:H2	PDS000033322.191	O118:H2	O118/151	O151	H2	STEC	PDT001352381.1	2022-07-05T16:49:01Z		PRJNA218110	CDC	2022	135456	5696545	289	PAIRED	ILLUMINA	SRR19977764	Contig	SKESA v. 2.2	ABKITM000000000.1	ABKITM	USA		clinical	SAMN29500512	GCA_028168825.1	289	5696545	312	19711.2	351275
PNUSAE182902	"PNUSAE182902","SRS21473758"	O118/O151:H2	PDS000033322.265	O118:H2	O118/151	O151	H2	STEC	PDT002182210.1	2024-05-30T19:15:22Z		PRJNA218110		2024	130879	5544331	187	PAIRED	ILLUMINA	SRR29235492	Contig	SKESA v. 2.2	ABSPNY000000000.1	ABSPNY	USA		clinical	SAMN41603403	GCA_039958495.1	187	5544331	481	29648.8	351159
PNUSAE159632	"PNUSAE159632","SRS19666977"	O118/O151:H2	PDS000033322.265	O118:H2	O118/151	O151	H2	STEC	PDT002010400.1	2023-11-29T14:53:28Z		PRJNA218110		2023	154493	5601575	184	PAIRED	ILLUMINA	SRR26978582	Contig	SKESA v. 2.2	ABPGAX000000000.1	ABPGAX			clinical	SAMN38481436	GCA_034021875.1	184	5601575	462	30443.3	360574
PNUSAE149873	"PNUSAE149873","SRS18760398"	O118/O151:H2	PDS000033322.191	O118:H2	O118/151	O151	H2	STEC	PDT001870003.1	2023-08-31T21:49:30Z		PRJNA218110	NYC	2023	154493	5638811	165	PAIRED	ILLUMINA	SRR25837648	Contig	SKESA v. 2.2	ABLXNS000000000.1	ABLXNS			clinical	SAMN37215919	GCA_031058755.1	165	5638811	517	34174.6	351275
PNUSAE123808	"PNUSAE123808","SRS16289545"	O118/O151:H2	PDS000033322.191	O118:H2	O118/151	O151	H2	STEC	PDT001549183.1	2022-12-27T23:36:26Z		PRJNA218110	NYC	2022	164058	5605370	159	PAIRED	ILLUMINA	SRR22901456	Contig	SKESA v. 2.2	ABJZJJ000000000.1	ABJZJJ			clinical	SAMN32421174	GCA_027469985.1	159	5605370	574	35253.9	351275
PNUSAE155541	"PNUSAE155541","SRS19208846"	O118/O151:H2	PDS000033322.265	O118:H2	O118/151	O151	H2	STEC	PDT001948440.1	2023-10-20T00:03:00Z		PRJNA218110	NYC	2023	152839	5518516	210	PAIRED	ILLUMINA	SRR26444632	Contig	SKESA v. 2.2	ABODQC000000000.1	ABODQC			clinical	SAMN37887073	GCA_032874715.1	210	5518516	513	26278.6	351275
PNUSAE190150	"PNUSAE190150","SRS22070001"	O118/O151:H2		O118:H2	O118/151	O151	H2	STEC	PDT002262156.1	2024-07-22T18:17:01Z		PRJNA218110		2024	126289	5609920	185	PAIRED	ILLUMINA	SRR29913958	Contig	SKESA v. 2.2	ABTOVL000000000.1	ABTOVL	USA		clinical	SAMN42735009	GCA_040808095.1	185	5609920	520	30323.9	350842
PNUSAE127406	"PNUSAE127406","SRS16760822"	O118/O151:H2	PDS000033322.191	O118:H2	O118/151	O151	H2	STEC	PDT001615168.1	2023-02-14T16:52:32Z		PRJNA218110	NYC	2023	154673	5567849	167	PAIRED	ILLUMINA	SRR23455125	Contig	SKESA v. 2.2	ABKPYK000000000.1	ABKPYK			clinical	SAMN33285385	GCA_028634285.1	167	5567849	541	33340.4	351242
PNUSAE182355	"PNUSAE182355","SRS21448240"	O118/O151:H2	PDS000183712.2	O118:H2	O118/151	O151	H2	STEC	PDT002179780.1	2024-05-28T21:02:37Z		PRJNA218110	CDC	2024	120705	5528236	228	PAIRED	ILLUMINA	SRR29205716	Contig	SKESA v. 2.2	ABSNMB000000000.1	ABSNMB	USA		clinical	SAMN41570343	GCA_039886635.1	228	5528236	445	24246.6	351276
PNUSAE131021	"PNUSAE131021","SRS17150534"	O118/O151:H2	PDS000033322.191	O118:H2	O118/151	O151	H2	STEC	PDT001671261.1	2023-03-27T23:47:00Z		PRJNA218110	NYC	2023	166736	5539865	177	PAIRED	ILLUMINA	SRR23983527	Contig	SKESA v. 2.2	ABLFSH000000000.1	ABLFSH			clinical	SAMN33940132	GCA_029443375.1	177	5539865	516	31298.7	351276
PNUSAE179219	"PNUSAE179219","SRS21178543"	O118/O151:H2	PDS000033322.265	O118:H2	O118/151	O151	H2	STEC	PDT002152482.1	2024-05-01T21:56:48Z		PRJNA218110	NYC	2024	135456	5557667	176	PAIRED	ILLUMINA	SRR28863219	Contig	SKESA v. 2.2	ABSAUR000000000.1	ABSAUR			clinical	SAMN41151129	GCA_039517305.1	176	5557667	488	31577.7	351276
PNUSAE187021	"PNUSAE187021","SRS21868507"	O118/O151:H2	PDS000033322.265	O118:H2	O118/151	O151	H2	STEC	PDT002238087.1	2024-07-02T13:21:25Z		PRJNA218110	CDC	2024	96161	5442532	237	PAIRED	ILLUMINA	SRR29675628	Contig	SKESA v. 2.2	ABTGKJ000000000.1	ABTGKJ	USA		clinical	SAMN42226291	GCA_040448895.1	237	5442532	432	22964.3	324765
PNUSAE122264	"PNUSAE122264","SRS15971639"	O118/O151:H2	PDS000033322.191	O118:H2	O118/151	O151	H2	STEC	PDT001513911.1	2022-12-05T23:45:22Z		PRJNA218110	NYC	2022	164628	5459549	176	PAIRED	ILLUMINA	SRR22536943	Contig	SKESA v. 2.2	ABJRNN000000000.1	ABJRNN			clinical	SAMN32061228	GCA_026678935.1	176	5459549	524	31020.2	596703
PNUSAE179388	"PNUSAE179388","SRS21189917"	O118/O151:H2	PDS000033322.265	O118:H2	O118/151	O151	H2	STEC	PDT002153360.1	2024-05-02T21:52:35Z		PRJNA218110	CDC	2024	138596	5602753	280	PAIRED	ILLUMINA	SRR28876426	Contig	SKESA v. 2.2	ABSAPP000000000.1	ABSAPP	USA		clinical	SAMN41169518	GCA_039514405.1	280	5602753	312	20009.8	349609
PNUSAE183286	"PNUSAE183286","SRS21498628"	O118/O151:H2	PDS000033322.265	O118:H2	O118/151	O151	H2	STEC	PDT002186066.1	2024-06-03T17:04:43Z		PRJNA218110	CDC	2024	135456	5538574	253	PAIRED	ILLUMINA	SRR29263022	Contig	SKESA v. 2.2	ABSSCR000000000.1	ABSSCR	USA		clinical	SAMN41652780	GCA_040039805.1	253	5538574	377	21891.6	351276
PNUSAE149613	"PNUSAE149613","SRS18743923"	O118/O151:H2	PDS000033322.191	O118:H2	O118/151	O151	H2	STEC	PDT001869083.1	2023-08-30T20:42:29Z		PRJNA218110		2023	150602	5475371	214	PAIRED	ILLUMINA	SRR25796896	Contig	SKESA v. 2.2	ABLVSH000000000.1	ABLVSH			clinical	SAMN37198731	GCA_031026545.1	214	5475371	515	25585.8	349609
