# Supplementary material for: Phylogenomic framework and virulence gene boundaries of emerging Shiga toxin-producing Escherichia coli O118 informed by the comprehensive profiling of 359 O118 genomes
Source: Virulence. 2026 May 15;17(1):2672206. doi: 10.1080/21505594.2026.2672206 (PMC13182975; doi:10.1080/21505594.2026.2672206)
Supplement: Table_S2_Prophage_and_mobilome_gene_content.xlsx [file KVIR_A_2672206_SM2571.xlsx]

## Sheet: Table S2-1 Predicted Prophages 
12089 (O118:H16)
Total: 18 prophage regions have been identified, of which 15 regions are intact, 2 regions are incomplete, and 1 region is questionable.
Region	Region Length	Completeness	Score	# Total Proteins	Region Position	Most Common Phage	GC %
PP1	59.6Kb	intact	150	71	650264-709888	PHAGE_Entero_Mu_NC_000929(34)	51.77
PP2	50.1Kb	intact	150	60	1427693-1477878	PHAGE_Entero_DE3_NC_042057(25)	50.95
PP3	53Kb	intact	150	72	1705886-1758959	PHAGE_Stx2_c_1717_NC_011357(17)	49.39
PP4	55Kb	intact	150	75	2059354-2114433	PHAGE_Entero_BP_4795_NC_004813(29)	52.09
PP5 - stx1a	56.4Kb	intact	150	75	2135175-2191622	PHAGE_Entero_BP_4795_NC_004813(38)	51.46
PP6	36.1Kb	incomplete	50	52	2406838-2443026	PHAGE_Shigel_POCJ13_NC_025434(6)	47.59
PP7	54.3Kb	intact	150	42	2441207-2495591	PHAGE_Entero_YYZ_2008_NC_011356(29)	52.21
PP8	12.8Kb	questionable	80	17	2485101-2497983	PHAGE_Geobac_E2_NC_009552(3)	52.19
PP9	72.2Kb	intact	150	74	2591485-2663760	PHAGE_Entero_BP_4795_NC_004813(31)	50.61
PP10	86.8Kb	intact	150	126	2763429-2850286	PHAGE_Burkho_BcepMu_NC_005882(31)	52.5
PP11	68.6Kb	intact	150	66	3032971-3101589	PHAGE_Entero_DE3_NC_042057(18)	50.02
PP12	98.5Kb	intact	150	124	3364053-3462593	PHAGE_Salmon_SEN34_NC_028699(27)	50.29
PP13	38.1Kb	intact	150	47	3538868-3577039	PHAGE_Escher_520873_NC_049344(32)	51.76
PP14	8.6Kb	incomplete	40	16	3911021-3919632	PHAGE_Stx2_c_1717_NC_011357(2)	48.48
PP15	79.1Kb	intact	150	71	3944305-4023459	PHAGE_Entero_DE3_NC_042057(27)	50.22
PP16	44.2Kb	intact	150	60	4306016-4350217	PHAGE_Escher_phiV10_NC_007804(40)	48.7
PP17	57.1Kb	intact	150	64	4471610-4528722	PHAGE_Entero_BP_4795_NC_004813(31)	49.54
PP18	32.8Kb	intact	150	50	5537773-5570666	PHAGE_Escher_vB_EcoM_124741III_NC_049457(26)	52.11
Total	963.3Kb
12867 (O118:H16)
Total: 18 prophage regions have been identified, of which 15 regions are intact, 1 region is incomplete, and 2 regions are questionable.
Region	Region Length	Completeness	Score	# Total Proteins	Region Position	Most Common Phage	GC %
PP1	14Kb	intact	96	15	48948-62947	PHAGE_Entero_P4_NC_001609(9)	49.92
PP2	36.4Kb	questionable	90	21	607152-643600	PHAGE_Entero_P4_NC_001609(6)	49.71
PP3	50.1Kb	intact	150	60	1404240-1454426	PHAGE_Entero_DE3_NC_042057(25)	50.94
PP4	53Kb	intact	150	71	1682446-1735541	PHAGE_Stx2_c_1717_NC_011357(17)	49.41
PP5	53.7Kb	intact	150	72	2022993-2076778	PHAGE_Entero_BP_4795_NC_004813(28)	51.57
PP6	84.9Kb	intact	150	91	2280467-2365394	PHAGE_Entero_YYZ_2008_NC_011356(30)	50.18
PP7	17.5Kb	questionable	90	26	2363361-2380952	PHAGE_Salmon_118970_sal3_NC_031940(3)	51
PP8	72.2Kb	intact	150	74	2474454-2546728	PHAGE_Entero_BP_4795_NC_004813(31)	50.61
PP9	54.1Kb	intact	150	71	2646358-2700555	PHAGE_Entero_DE3_NC_042057(19)	51.25
PP10	51.4Kb	intact	150	57	2893730-2945129	PHAGE_Entero_DE3_NC_042057(18)	51.41
PP11	52.5Kb	intact	150	61	3201215-3253748	PHAGE_Entero_DE3_NC_042057(18)	51.76
PP12	38.1Kb	intact	150	47	3339160-3377331	PHAGE_Entero_P88_NC_026014(32)	51.77
PP13	8.6Kb	incomplete	40	16	3712521-3721133	PHAGE_Entero_YYZ_2008_NC_011356(2)	48.47
PP14	79.1Kb	intact	150	71	3745806-3824959	PHAGE_Entero_DE3_NC_042057(27)	50.21
PP15 - stx1a	65.7Kb	intact	150	75	4228070-4293825	PHAGE_Entero_BP_4795_NC_004813(39)	49.36
PP16	69.2Kb	intact	150	67	4308854-4378073	PHAGE_Entero_BP_4795_NC_004813(31)	50.97
PP17	39.9Kb	intact	150	54	5111408-5151316	PHAGE_Entero_Mu_NC_000929(34)	53.83
PP18	32.8Kb	intact	150	44	5419516-5452409	PHAGE_Escher_vB_EcoM_124741III_NC_049457(26)	52.11
Total	873.2Kb
2013C-4538 (O118:H16)
Total: 18 prophage regions have been identified, of which 15 regions are intact, 1 region is incomplete, and 2 regions are questionable.
Region	Region Length	Completeness	Score	# Total Proteins	Region Position	Most Common Phage	GC %
PP1	45.5Kb	intact	150	63	74244-119750	PHAGE_Escher_phiV10_NC_007804(40)	48.56
PP2	79.1Kb	intact	150	72	402173-481303	PHAGE_Entero_DE3_NC_042057(27)	50.22
PP3	8.6Kb	incomplete	40	16	505961-514573	PHAGE_Entero_YYZ_2008_NC_011356(2)	48.48
PP4	37.1Kb	intact	150	47	849559-886746	PHAGE_Entero_P88_NC_026014(32)	52.03
PP5	64.3Kb	intact	150	61	960995-1025314	PHAGE_Entero_DE3_NC_042057(18)	51.53
PP6	67.3Kb	intact	150	63	1282057-1349439	PHAGE_Entero_DE3_NC_042057(18)	50.18
PP7	57.2Kb	intact	150	64	1522240-1579459	PHAGE_Entero_DE3_NC_042057(19)	51.04
PP8	62.4Kb	intact	150	74	1675124-1737569	PHAGE_Entero_BP_4795_NC_004813(30)	50.59
PP9	17.5Kb	questionable	90	26	1844935-1862506	PHAGE_Salmon_118970_sal3_NC_031940(3)	51.01
PP10	84.8Kb	intact	150	89	1860482-1945333	PHAGE_Entero_YYZ_2008_NC_011356(30)	50.17
PP11 - stx1a	56.4Kb	intact	150	75	2152074-2208476	PHAGE_Entero_BP_4795_NC_004813(38)	51.42
PP12	53.6Kb	intact	150	75	2229836-2283475	PHAGE_Entero_BP_4795_NC_004813(29)	52.27
PP13	60.7Kb	intact	150	71	2563188-2623930	PHAGE_Stx2_c_1717_NC_011357(17)	50
PP14	54.3Kb	intact	150	60	2847787-2902172	PHAGE_Entero_DE3_NC_042057(25)	51.11
PP15	36.4Kb	questionable	90	21	3660309-3696746	PHAGE_Entero_P4_NC_001609(6)	49.72
PP16	14Kb	intact	96	15	4239196-4253195	PHAGE_Entero_P4_NC_001609(9)	49.93
PP17	32.8Kb	intact	150	43	4534368-4567213	PHAGE_Escher_vB_EcoM_124741III_NC_049457(26)	52.11
PP18	57Kb	intact	150	64	5576171-5633255	PHAGE_Entero_BP_4795_NC_004813(31)	49.47
Total	889.0Kb
2014C-3050 (O118:H16)
Total: 17 prophage regions have been identified, of which 14 regions are intact, 1 region is incomplete, and 2 regions are questionable.
Region	Region Length	Completeness	Score	# Total Proteins	Region Position	Most Common Phage	GC %
PP1	79.1Kb	intact	150	71	407434-486576	PHAGE_Entero_DE3_NC_042057(27)	50.22
PP2	8.6Kb	incomplete	40	15	511235-519850	PHAGE_Entero_BP_4795_NC_004813(2)	48.47
PP3	37.1Kb	intact	150	48	854764-891954	PHAGE_Escher_520873_NC_049344(33)	52.02
PP4	64.3Kb	intact	150	64	966203-1030524	PHAGE_Entero_lambda_NC_001416(19)	51.52
PP5	67.3Kb	intact	150	65	1285837-1353233	PHAGE_Entero_DE3_NC_042057(18)	50.21
PP6	57.2Kb	intact	150	64	1527324-1584544	PHAGE_Entero_DE3_NC_042057(19)	51.02
PP7	62.4Kb	intact	150	74	1680209-1742655	PHAGE_Entero_BP_4795_NC_004813(31)	50.58
PP8	17.5Kb	questionable	90	25	1850011-1867583	PHAGE_Salmon_118970_sal3_NC_031940(3)	51
PP9	85Kb	intact	150	93	1865559-1950579	PHAGE_Entero_YYZ_2008_NC_011356(28)	50.15
PP10 - stx1a	56.4Kb	intact	150	75	2157353-2213841	PHAGE_Entero_BP_4795_NC_004813(39)	51.47
PP11	53.7Kb	intact	150	75	2235202-2288996	PHAGE_Entero_BP_4795_NC_004813(29)	52.24
PP12	60.7Kb	intact	150	72	2568718-2629462	PHAGE_Stx2_c_1717_NC_011357(17)	50
PP13	54.3Kb	intact	150	60	2853314-2907700	PHAGE_Entero_DE3_NC_042057(25)	51.11
PP14	36.4Kb	questionable	90	21	3667115-3703562	PHAGE_Entero_P4_NC_001609(6)	49.71
PP15	32.8Kb	intact	150	44	4531491-4564336	PHAGE_Escher_vB_EcoM_124741III_NC_049457(26)	52.11
PP16	40.4Kb	intact	150	56	4794330-4834828	PHAGE_Entero_Mu_NC_000929(34)	53.28
PP17	57Kb	intact	150	65	5613117-5670202	PHAGE_Entero_BP_4795_NC_004813(31)	49.52
Total	870.2Kb
EC20017429 (O118:H2)
Total: 15 prophage regions have been identified, of which 12 regions are intact, 0 regions are incomplete, and 3 regions are questionable.
Region	Region Length	Completeness	Score	# Total Proteins	Region Position	Most Common Phage	GC %
PP1	33.6Kb	intact	150	36	1-33627	PHAGE_Entero_BP_4795_NC_004813(22)	53.55
PP2	53.6Kb	intact	150	56	223848-277489	PHAGE_Entero_YYZ_2008_NC_011356(11)	50.92
PP3	46.1Kb	intact	150	60	504267-550417	PHAGE_Entero_BP_4795_NC_004813(28)	52.21
PP4 - stx1a	77.5Kb	intact	150	81	769738-847268	PHAGE_Entero_BP_4795_NC_004813(41)	50.8
PP5	57.6Kb	intact	150	61	849167-906808	PHAGE_Entero_DE3_NC_042057(17)	51.26
PP6	13.3Kb	questionable	70	17	1013126-1026491	PHAGE_Entero_DE3_NC_042057(3)	48.86
PP7	55Kb	intact	150	71	1141356-1196397	PHAGE_Entero_lambda_NC_001416(27)	49.41
PP8	44.4Kb	intact	150	58	1420888-1465344	PHAGE_Entero_HK629_NC_019711(25)	51.42
PP9	71.4Kb	intact	150	77	4133895-4205303	PHAGE_Shigel_SfII_NC_021857(36)	48.47
PP10	39.4Kb	intact	150	50	4250056-4289490	PHAGE_Salmon_SEN34_NC_028699(22)	50.29
PP11	49.7Kb	intact	150	64	4927848-4977607	PHAGE_Entero_DE3_NC_042057(17)	51
PP12	42.4Kb	intact	150	55	5021181-5063601	PHAGE_Entero_P88_NC_026014(34)	51.65
PP13	61.2Kb	intact	150	73	5100332-5161532	PHAGE_Entero_DE3_NC_042057(18)	50.69
PP14	17Kb	questionable	90	26	5424498-5441534	PHAGE_Salmon_118970_sal3_NC_031940(4)	50.12
PP15	31.2Kb	questionable	70	46	5457908-5489116	PHAGE_Entero_BP_4795_NC_004813(10)	48.46
Total	693.4Kb

## Sheet: Table S2-2 Stx Phages
Strain	Serotype	Accession	Stx Phage	Eru Type	Replicase	Insertion site	Phastest Prediction	Phastest Length [bp]	Curated Phage Boundries	Curated Length [bp]	attL	attR	Length [bp]
12089	O118:H16	CP159875.1	PP-5 (stx1a)	lambdoid	gamma	torS	2135175-2191622	56488	2139544-2193335	52072	ATCAATGA	TCATTGAT	8
12867	O118:H16	CP159877.1	PP-15 (stx1a)	lambdoid	gamma	intergenic	4228070-4293825	65756	4233713-4293884	60172	AAAAGAGAT	AGAGATTTT	9
2013C_4538	O118:H16	CP027582.1	PP-11 (stx1a)	lambdoid	gamma	torS	2152074-2208488	56403	2150263-2204161	53899	ATCAATGA	TCATTGAT	8
2014C_3050	O118:H16	CP027472.1	PP-10 (stx1a)	lambdoid	gamma	torS	2157353-2213841	36448	2155652-2209484	53938	ATCAATGA	TCATTGAT	8
EC20017429	O118:H2	CP071711.1	PP-4 (stx1a)	lambdoid	gamma	torS	769738-847268	77531	776017-832412	56396	TTAAAAATC	GATTTTAAA	9

## Sheet: Table S2-3 Predicted GIs
12089 (O118:H16)
Island start	Island end	Length	Gene name	Gene ID	Locus	Gene start	Gene end	Strand	Product
80839	87001	6162	WP_000080643.1	waaO	ABYD36_RS00395	80839	81846	1	lipopolysaccharide 3-alpha-galactosyltransferase
80839	87001	6162	WP_000639946.1	rfaY	ABYD36_RS00400	81872	82579	1	lipopolysaccharide core heptose(II) kinase RfaY
80839	87001	6162	WP_000346017.1		ABYD36_RS00405	82604	83617	1	UDP-glucose--(galactosyl) LPS alpha1,2-glucosyltransferase
80839	87001	6162	WP_000227812.1		ABYD36_RS00410	83626	84768	1	lipopolysaccharide N-acetylglucosaminyltransferase
80839	87001	6162	WP_000204742.1	rfaL	ABYD36_RS00415	84804	86012	-1	O-antigen ligase RfaL
80839	87001	6162	WP_001264565.1	rfaC	ABYD36_RS00420	86009	87001	-1	lipopolysaccharide heptosyltransferase RfaC
409048	466758	57710	WP_001187182.1	cadC	ABYD36_RS01860	409048	410586	-1	lysine decarboxylation/transport transcriptional activator CadC
409048	466758	57710			ABYD36_RS01865	410846	410960	-1	integrase
409048	466758	57710	WP_071527582.1		ABYD36_RS01870	411335	411484	-1	DUF957 domain-containing protein
409048	466758	57710			ABYD36_RS01875	411484	411974	-1	IS3-like element IS2 family transposase
409048	466758	57710			ABYD36_RS01880	412066	412641	-1	secretion protein EspS
409048	466758	57710	WP_000821600.1		ABYD36_RS01885	412847	413665	-1	SdiA-regulated domain-containing protein
409048	466758	57710	WP_000606968.1		ABYD36_RS01890	413812	414957	-1	EspG domain-containing protein
409048	466758	57710	WP_001365456.1	ler	ABYD36_RS01895	416165	416536	1	type III secretion system LEE master regulator Ler
409048	466758	57710	WP_000628726.1	escE	ABYD36_RS01900	416551	416769	1	YscE family type III secretion system co-chaperone EscE
409048	466758	57710	WP_000084152.1		ABYD36_RS01905	416782	417096	1	type III secretion system filament chaperone
409048	466758	57710	WP_000153999.1		ABYD36_RS01910	417093	417692	1	type III secretion system domain-containing protein
409048	466758	57710	WP_000780744.1	espL	ABYD36_RS01915	417679	418332	1	type III secretion system LEE stator protein EspL
409048	466758	57710	WP_001299990.1	escR	ABYD36_RS01920	418337	418990	1	type III secretion system LEE export apparatus protein EscR
409048	466758	57710	WP_000447503.1	escS	ABYD36_RS01925	418990	419259	1	type III secretion system LEE export apparatus protein EscS
409048	466758	57710	WP_001002808.1	escT	ABYD36_RS01930	419259	420035	1	type III secretion system LEE export apparatus protein EscT
409048	466758	57710	WP_001291687.1	escU	ABYD36_RS01935	420028	421065	1	type III secretion system LEE export apparatus switch protein EscU
409048	466758	57710	WP_001342442.1	etgA	ABYD36_RS01940	421062	421520	-1	type III secretion system LEE muramidase EtgA
409048	466758	57710	WP_000605356.1	grlR	ABYD36_RS01945	421717	422073	1	type III secretion system LEE GrlA-binding negative regulator GrlR
409048	466758	57710	WP_000534969.1	grlA	ABYD36_RS01950	422148	422561	1	type III secretion system LEE transcriptional regulator GrlA
409048	466758	57710	WP_000087469.1	cesD	ABYD36_RS01955	422947	423402	-1	SycD/LcrH family type III secretion system chaperone CesD
409048	466758	57710	WP_000723928.1	escC	ABYD36_RS01960	423416	424954	-1	type III secretion system LEE outer membrane ring protein EscC
409048	466758	57710	WP_001063688.1	sepD	ABYD36_RS01965	424954	425409	-1	type III secretion system LEE switch protein SepD
409048	466758	57710	WP_001233824.1	escJ	ABYD36_RS01970	425415	425987	-1	type III secretion system LEE inner membrane ring protein EscJ
409048	466758	57710	WP_001059795.1	sctI	ABYD36_RS01975	425989	426366	-1	type III secretion system inner rod subunit SctI
409048	466758	57710	WP_000338348.1		ABYD36_RS01980	426450	426752	-1	SepZ/EspZ family type III secretion system protein
409048	466758	57710	WP_001050415.1	cesL	ABYD36_RS01985	426936	427289	1	type III secretion system LEE chaperone CesL
409048	466758	57710	WP_001037819.1	escV	ABYD36_RS01990	427286	429313	1	type III secretion system LEE export apparatus protein EscV
409048	466758	57710	WP_000599711.1	escN	ABYD36_RS01995	429297	430637	1	type III secretion system LEE ATPase EscN
409048	466758	57710	WP_001062953.1		ABYD36_RS02000	430697	431017	1	hypothetical protein
409048	466758	57710	WP_001443671.1		ABYD36_RS02005	431010	431426	1	DUF1106 domain-containing protein
409048	466758	57710	WP_001050796.1		ABYD36_RS02010	431389	432306	1	type III secretion system protein SepQ
409048	466758	57710	WP_001360071.1		ABYD36_RS02015	432337	432852	1	hypothetical protein
409048	466758	57710	WP_001005230.1		ABYD36_RS02020	433071	433430	-1	Tir chaperone family protein
409048	466758	57710	WP_000492643.1		ABYD36_RS02025	433682	434293	1	hypothetical protein
409048	466758	57710	WP_001121330.1	tir	ABYD36_RS02030	434740	436356	1	type III secretion system LEE translocated intimin receptor Tir
409048	466758	57710	WP_000098785.1	cesT	ABYD36_RS02035	436489	436959	1	type III secretion system LEE chaperone CesT
409048	466758	57710	WP_000627895.1	eae	ABYD36_RS02040	437020	439839	1	intimin type beta
409048	466758	57710	WP_000953242.1	escD	ABYD36_RS02045	440054	441274	-1	type III secretion system LEE inner membrane ring protein EscD
409048	466758	57710	WP_001273459.1	sepL	ABYD36_RS02050	441417	442472	1	type III secretion system LEE gatekeeper SepL
409048	466758	57710	WP_000381555.1	espA	ABYD36_RS02055	442530	443108	1	type III secretion system LEE translocon filament protein EspA
409048	466758	57710	WP_000935768.1		ABYD36_RS02060	443121	444263	1	type III secretion system translocon subunit SctE
409048	466758	57710	WP_001092012.1	espB	ABYD36_RS02065	444284	445228	1	type III secretion system LEE translocon pore-forming subunit EspB
409048	466758	57710	WP_000228587.1	cesD2	ABYD36_RS02070	445235	445642	1	LcrR family type III secretion system chaperone CesD2
409048	466758	57710	WP_001053840.1	escF	ABYD36_RS02075	445679	445900	1	type III secretion system LEE needle filament protein EscF
409048	466758	57710	WP_000245867.1		ABYD36_RS02080	445906	446184	1	EscG/YscG/SsaH family type III secretion system needle protein co-chaperone
409048	466758	57710		espF	ABYD36_RS02085	446400	447014	1	type III secretion system LEE effector EspF
409048	466758	57710			ABYD36_RS02090	447436	447786	-1	transposase
409048	466758	57710	WP_001239078.1	efa1	ABYD36_RS02095	447958	457629	-1	lymphostatin Efa1/LifA
409048	466758	57710			ABYD36_RS02100	458152	459129	-1	IS630 family transposase
409048	466758	57710	WP_000609742.1	nleE	ABYD36_RS02105	459507	460181	-1	type III secretion system effector cysteine methyltransferase NleE
409048	466758	57710	WP_000953025.1	nleB	ABYD36_RS02110	460230	461219	-1	type III secretion system effector arginine glycosyltransferase NleB
409048	466758	57710			ABYD36_RS02115	461460	461609	-1	IS1 family transposase
409048	466758	57710	WP_001121617.1	espL2	ABYD36_RS02120	461827	463476	-1	type III secretion system effector EspL2
409048	466758	57710			ABYD36_RS02125	463467	464030	-1	IS481 family transposase
409048	466758	57710	WP_229020781.1		ABYD36_RS02130	464264	464941	-1	IS4 family transposase
409048	466758	57710	WP_001375513.1		ABYD36_RS02135	465139	466758	1	ISL3-like element ISEc38 family transposase
409048	466758	57710	WP_000704132.1		ABYD36_RS02140	466755	468326	1	IS66-like element ISEc8 family transposase
447958	457629	9671	WP_001239078.1	efa1	ABYD36_RS02095	447958	457629	-1	lymphostatin Efa1/LifA
601837	610682	8845	WP_000612591.1	tnpB	ABYD36_RS02885	601837	602184	-1	IS66 family insertion sequence element accessory protein TnpB
601837	610682	8845	WP_024182357.1		ABYD36_RS02890	602181	602561	-1	transposase
601837	610682	8845	WP_001221615.1		ABYD36_RS02895	602916	603350	-1	zinc-ribbon domain-containing protein
601837	610682	8845	WP_000271003.1		ABYD36_RS02900	603338	603739	-1	putative zinc ribbon protein
601837	610682	8845	WP_000221529.1		ABYD36_RS02905	603905	604474	-1	inovirus Gp2 family protein
601837	610682	8845			ABYD36_RS02910	604650	604846	1	hypothetical protein
601837	610682	8845	WP_000381395.1		ABYD36_RS02915	605214	606785	-1	IS66-like element ISCro1 family transposase
601837	610682	8845	WP_000624622.1	tnpB	ABYD36_RS02920	606805	607152	-1	IS66 family insertion sequence element accessory protein TnpB
601837	610682	8845	WP_001339397.1	tnpA	ABYD36_RS02925	607152	607829	-1	IS66-like element accessory protein TnpA
601837	610682	8845	WP_000091133.1		ABYD36_RS02930	608119	609705	1	hypothetical protein
601837	610682	8845	WP_032276966.1		ABYD36_RS02935	609843	610682	1	MltR family transcriptional regulator
606805	612188	5383	WP_000624622.1	tnpB	ABYD36_RS02920	606805	607152	-1	IS66 family insertion sequence element accessory protein TnpB
606805	612188	5383	WP_001339397.1	tnpA	ABYD36_RS02925	607152	607829	-1	IS66-like element accessory protein TnpA
606805	612188	5383	WP_000091133.1		ABYD36_RS02930	608119	609705	1	hypothetical protein
606805	612188	5383	WP_032276966.1		ABYD36_RS02935	609843	610682	1	MltR family transcriptional regulator
606805	612188	5383	WP_032276965.1		ABYD36_RS02940	610926	612188	-1	integrase arm-type DNA-binding domain-containing protein
626766	631314	4548	WP_001074121.1		ABYD36_RS03010	626766	628277	-1	hypothetical protein
626766	631314	4548	WP_000583470.1	tabA	ABYD36_RS03015	628400	628852	-1	toxin-antitoxin biofilm protein TabA
626766	631314	4548	WP_000256681.1	bdcR	ABYD36_RS03020	628997	629590	-1	TetR/AcrR family transcriptional regulator
626766	631314	4548	WP_000500687.1	bdcA	ABYD36_RS03025	629660	630373	1	SDR family oxidoreductase
626766	631314	4548	WP_000230273.1	yjgH	ABYD36_RS03030	630504	630899	1	RidA family protein
626766	631314	4548	WP_001296693.1	pyrL	ABYD36_RS03035	631180	631314	1	pyr operon leader peptide
645930	690973	45043	WP_000839179.1		ABYD36_RS03100	645529	645933	1	transposase
645930	690973	45043	WP_000612626.1	tnpB	ABYD36_RS03105	645930	646277	1	IS66 family insertion sequence element accessory protein TnpB
645930	690973	45043	WP_000099160.1		ABYD36_RS03110	646326	647864	1	IS66-like element ISEc22 family transposase
645930	690973	45043			ABYD36_RS03115	647900	648238	1	hypothetical protein
645930	690973	45043	WP_001428405.1		ABYD36_RS03120	648560	650044	-1	YfjI family protein
645930	690973	45043	WP_001069782.1		ABYD36_RS03125	651275	652147	1	GTPase family protein
645930	690973	45043	WP_106875452.1	agn43	ABYD36_RS03130	652519	655638	1	autotransporter adhesin Ag43
645930	690973	45043	WP_023442299.1		ABYD36_RS03135	655759	658275	1	hypothetical protein
645930	690973	45043	WP_000581504.1		ABYD36_RS03140	658351	658806	1	IrmA family protein
645930	690973	45043	WP_001119729.1		ABYD36_RS03145	658885	659118	1	DUF905 family protein
645930	690973	45043			ABYD36_RS03150	659218	659583	1	DUF932 domain-containing protein
645930	690973	45043	WP_000528251.1		ABYD36_RS03155	659710	660447	-1	protein mom
645930	690973	45043	WP_001310452.1		ABYD36_RS03160	660401	660601	-1	Com family DNA-binding transcriptional regulator
645930	690973	45043	WP_115801860.1		ABYD36_RS03165	660716	661180	1	hypothetical protein
645930	690973	45043	WP_001114104.1		ABYD36_RS03170	661219	661464	-1	DUF826 domain-containing protein
645930	690973	45043	WP_000144787.1		ABYD36_RS03175	661500	661682	-1	DUF1378 family protein
645930	690973	45043	WP_010917876.1		ABYD36_RS03180	661829	663868	-1	DUF6645 domain-containing protein
645930	690973	45043	WP_000904930.1		ABYD36_RS03185	663968	664528	-1	recombinase family protein
645930	690973	45043	WP_226213117.1		ABYD36_RS03190	664542	664721	-1	hypothetical protein
645930	690973	45043	WP_010917875.1		ABYD36_RS03195	664750	664953	1	tail fiber protein
645930	690973	45043	WP_000420351.1		ABYD36_RS03200	665033	665554	1	tail fiber assembly protein
645930	690973	45043	WP_000469162.1		ABYD36_RS03205	665589	666500	-1	tail fiber protein
645930	690973	45043	WP_000301577.1		ABYD36_RS03210	666500	667060	-1	YmfQ family protein
645930	690973	45043	WP_001146835.1		ABYD36_RS03215	667051	668133	-1	baseplate J/gp47 family protein
645930	690973	45043	WP_000763330.1		ABYD36_RS03220	668133	668570	-1	phage GP46 family protein
645930	690973	45043	WP_000980532.1		ABYD36_RS03225	668563	669177	-1	phage baseplate assembly protein V
645930	690973	45043	WP_000098807.1		ABYD36_RS03230	669167	670291	-1	phage baseplate assembly protein
645930	690973	45043	WP_000146116.1		ABYD36_RS03235	670275	671624	-1	DNA circularization protein
645930	690973	45043			ABYD36_RS03240	671611	673685	-1	tape measure protein
645930	690973	45043	WP_000213225.1		ABYD36_RS03245	673812	674288	-1	phage tail assembly protein
645930	690973	45043	WP_000015473.1		ABYD36_RS03250	674303	674668	-1	phage tail tube protein
645930	690973	45043	WP_000606747.1		ABYD36_RS03255	674677	676179	-1	phage tail sheath subtilisin-like domain-containing protein
645930	690973	45043	WP_000848437.1		ABYD36_RS03260	676176	676421	-1	DUF2635 domain-containing protein
645930	690973	45043	WP_000627431.1		ABYD36_RS03265	676422	676982	-1	DUF1834 family protein
645930	690973	45043	WP_001104956.1		ABYD36_RS03270	676979	677398	-1	gp436 family protein
645930	690973	45043	WP_001002056.1		ABYD36_RS03275	677395	677793	-1	HI1506-related protein
645930	690973	45043	WP_001142982.1		ABYD36_RS03280	677837	678784	-1	Mu-like prophage major head subunit gpT family protein
645930	690973	45043	WP_000850811.1		ABYD36_RS03285	678784	679908	-1	phage protease
645930	690973	45043	WP_000094804.1		ABYD36_RS03290	680085	680558	-1	phage virion morphogenesis protein
645930	690973	45043	WP_000046893.1		ABYD36_RS03300	680677	682002	-1	phage head morphogenesis protein
645930	690973	45043	WP_000532593.1		ABYD36_RS03305	681986	683575	-1	DUF935 domain-containing protein
645930	690973	45043	WP_001057672.1		ABYD36_RS03310	683575	685239	-1	hypothetical protein
645930	690973	45043	WP_000360581.1		ABYD36_RS03315	685239	685820	-1	phage protein Gp27 family protein
645930	690973	45043	WP_001279084.1		ABYD36_RS03320	685823	686113	-1	hypothetical protein
645930	690973	45043	WP_000270159.1		ABYD36_RS03325	686110	686418	-1	DUF2730 family protein
645930	690973	45043	WP_000342746.1		ABYD36_RS03330	686399	686626	-1	TraR/DksA family transcriptional regulator
645930	690973	45043	WP_001122256.1		ABYD36_RS03335	686636	686854	-1	hypothetical protein
645930	690973	45043	WP_115801859.1		ABYD36_RS03340	686838	687266	-1	endopeptidase
645930	690973	45043	WP_001125304.1		ABYD36_RS03345	687301	687801	-1	lysozyme
645930	690973	45043	WP_000852377.1		ABYD36_RS03350	687873	688298	-1	Mor transcription activator family protein
645930	690973	45043	WP_001214362.1		ABYD36_RS03355	688368	688877	-1	gp16 family protein
645930	690973	45043	WP_000370523.1		ABYD36_RS03360	688874	689170	-1	hypothetical protein
645930	690973	45043	WP_001086887.1		ABYD36_RS03365	689160	689357	-1	hypothetical protein
645930	690973	45043	WP_000021235.1		ABYD36_RS03370	689350	689682	-1	hypothetical protein
645930	690973	45043	WP_000621195.1		ABYD36_RS03375	689721	689906	-1	hypothetical protein
645930	690973	45043	WP_000977060.1		ABYD36_RS03380	689903	690454	-1	hypothetical protein
645930	690973	45043	WP_000465559.1		ABYD36_RS03385	690458	690973	-1	hypothetical protein
686399	690454	4055	WP_000270159.1		ABYD36_RS03325	686110	686418	-1	DUF2730 family protein
686399	690454	4055	WP_000342746.1		ABYD36_RS03330	686399	686626	-1	TraR/DksA family transcriptional regulator
686399	690454	4055	WP_001122256.1		ABYD36_RS03335	686636	686854	-1	hypothetical protein
686399	690454	4055	WP_115801859.1		ABYD36_RS03340	686838	687266	-1	endopeptidase
686399	690454	4055	WP_001125304.1		ABYD36_RS03345	687301	687801	-1	lysozyme
686399	690454	4055	WP_000852377.1		ABYD36_RS03350	687873	688298	-1	Mor transcription activator family protein
686399	690454	4055	WP_001214362.1		ABYD36_RS03355	688368	688877	-1	gp16 family protein
686399	690454	4055	WP_000370523.1		ABYD36_RS03360	688874	689170	-1	hypothetical protein
686399	690454	4055	WP_001086887.1		ABYD36_RS03365	689160	689357	-1	hypothetical protein
686399	690454	4055	WP_000021235.1		ABYD36_RS03370	689350	689682	-1	hypothetical protein
686399	690454	4055	WP_000621195.1		ABYD36_RS03375	689721	689906	-1	hypothetical protein
686399	690454	4055	WP_000977060.1		ABYD36_RS03380	689903	690454	-1	hypothetical protein
689508	696371	6863	WP_000021235.1		ABYD36_RS03370	689350	689682	-1	hypothetical protein
689508	696371	6863	WP_000621195.1		ABYD36_RS03375	689721	689906	-1	hypothetical protein
689508	696371	6863	WP_000977060.1		ABYD36_RS03380	689903	690454	-1	hypothetical protein
689508	696371	6863	WP_000465559.1		ABYD36_RS03385	690458	690973	-1	hypothetical protein
689508	696371	6863	WP_000564280.1		ABYD36_RS03390	690973	691506	-1	hypothetical protein
689508	696371	6863	WP_000323222.1		ABYD36_RS03395	691510	692052	-1	hypothetical protein
689508	696371	6863	WP_001129553.1		ABYD36_RS03400	692150	692680	-1	host-nuclease inhibitor Gam family protein
689508	696371	6863	WP_000049304.1		ABYD36_RS03405	692692	692985	-1	hypothetical protein
689508	696371	6863	WP_000049432.1		ABYD36_RS03410	692990	693262	-1	hypothetical protein
689508	696371	6863	WP_000739863.1		ABYD36_RS03415	693259	693540	-1	hypothetical protein
689508	696371	6863	WP_001057199.1		ABYD36_RS03420	693542	693796	-1	hypothetical protein
689508	696371	6863	WP_000268103.1		ABYD36_RS03425	693809	694030	-1	hypothetical protein
689508	696371	6863	WP_000129790.1		ABYD36_RS03430	694033	694965	-1	AAA family ATPase
689508	696371	6863	WP_000289290.1		ABYD36_RS03435	695036	697126	-1	Mu transposase C-terminal domain-containing protein
703093	709770	6677	WP_001037966.1		ABYD36_RS03505	703093	703743	1	HNH endonuclease
703093	709770	6677	WP_000991416.1	nanS	ABYD36_RS03510	703751	704731	-1	sialate O-acetylesterase
703093	709770	6677	WP_001341302.1	nanM	ABYD36_RS03515	704796	705902	-1	N-acetylneuraminate epimerase
703093	709770	6677	WP_001443018.1	nanC	ABYD36_RS03520	705922	706638	-1	N-acetylneuraminic acid outer membrane channel NanC
703093	709770	6677	WP_000790583.1	fimB	ABYD36_RS03525	708094	708696	1	type 1 fimbria switch DNA invertase FimB
703093	709770	6677	WP_000044711.1	fimE	ABYD36_RS03530	709174	709770	1	type 1 fimbria switch DNA invertase FimE
737759	742491	4732	WP_000394276.1	yjiS	ABYD36_RS03680	737759	737923	1	DUF1127 domain-containing protein
737759	742491	4732			ABYD36_RS03685	738020	738902	1	DUF262 domain-containing protein
737759	742491	4732	WP_071531326.1		ABYD36_RS03690	738950	740113	1	DUF1524 domain-containing protein
737759	742491	4732	WP_000132621.1	symE	ABYD36_RS03695	740160	740501	-1	endoribonuclease SymE
737759	742491	4732	WP_000110079.1		ABYD36_RS03700	740722	742491	-1	restriction endonuclease subunit S
968215	974743	6528			ABYD36_RS04740	968215	969489	-1	fimbrial-like adhesin
968215	974743	6528	WP_000553764.1		ABYD36_RS04745	969542	970138	-1	fimbrial-like protein
968215	974743	6528	WP_000143205.1	yadL	ABYD36_RS04750	970165	970767	-1	fimbrial-like protein YadL
968215	974743	6528	WP_000591053.1	yadM	ABYD36_RS04755	970782	971351	-1	fimbrial protein
968215	974743	6528	WP_000153180.1	htrE	ABYD36_RS04760	971368	973968	-1	Yad fimbria usher protein HtrE
968215	974743	6528	WP_000465930.1	yadV	ABYD36_RS04765	974003	974743	-1	fimbrial chaperone
1053975	1060137	6162	WP_001052720.1	gloB	ABYD36_RS05140	1053975	1054730	-1	hydroxyacylglutathione hydrolase
1053975	1060137	6162	WP_001326291.1	yafS	ABYD36_RS05145	1054764	1055486	1	class I SAM-dependent methyltransferase
1053975	1060137	6162	WP_000917883.1	rnhA	ABYD36_RS05150	1055483	1055950	-1	ribonuclease HI
1053975	1060137	6162	WP_001297205.1	dnaQ	ABYD36_RS05155	1056015	1056746	1	DNA polymerase III subunit epsilon
1053975	1060137	6162	WP_001086139.1		ABYD36_RS05165	1057286	1058071	1	hypothetical protein
1053975	1060137	6162	WP_001236643.1	ykfM	ABYD36_RS05170	1058208	1058687	-1	protein YkfM
1053975	1060137	6162	WP_000908052.1		ABYD36_RS05175	1058697	1059611	-1	hypothetical protein
1053975	1060137	6162	WP_001284199.1		ABYD36_RS05180	1059655	1060137	-1	Hcp family type VI secretion system effector
1053975	1060137	6162			ABYD36_RS05185	1060064	1061513	-1	VasL domain-containing protein
1137785	1143739	5954	WP_000788778.1		ABYD36_RS05580	1137785	1137943	1	hypothetical protein
1137785	1143739	5954	WP_000870971.1		ABYD36_RS05585	1140883	1141071	1	hypothetical protein
1137785	1143739	5954	WP_000005469.1		ABYD36_RS05590	1141091	1141261	1	hypothetical protein
1137785	1143739	5954	WP_000609982.1		ABYD36_RS05595	1141315	1142007	1	hypothetical protein
1137785	1143739	5954	WP_000617148.1		ABYD36_RS05600	1142019	1142297	1	hypothetical protein
1137785	1143739	5954	WP_001129164.1		ABYD36_RS05605	1142430	1142840	1	hypothetical protein
1137785	1143739	5954	WP_001039297.1		ABYD36_RS05610	1142842	1143177	1	hypothetical protein
1137785	1143739	5954	WP_000898164.1		ABYD36_RS05615	1143527	1143739	1	hypothetical protein
1137785	1143739	5954	WP_000582640.1		ABYD36_RS05620	1143736	1144098	1	hypothetical protein
1138167	1142403	4236	WP_000870971.1		ABYD36_RS05585	1140883	1141071	1	hypothetical protein
1138167	1142403	4236	WP_000005469.1		ABYD36_RS05590	1141091	1141261	1	hypothetical protein
1138167	1142403	4236	WP_000609982.1		ABYD36_RS05595	1141315	1142007	1	hypothetical protein
1138167	1142403	4236	WP_000617148.1		ABYD36_RS05600	1142019	1142297	1	hypothetical protein
1140883	1151016	10133	WP_000870971.1		ABYD36_RS05585	1140883	1141071	1	hypothetical protein
1140883	1151016	10133	WP_000005469.1		ABYD36_RS05590	1141091	1141261	1	hypothetical protein
1140883	1151016	10133	WP_000609982.1		ABYD36_RS05595	1141315	1142007	1	hypothetical protein
1140883	1151016	10133	WP_000617148.1		ABYD36_RS05600	1142019	1142297	1	hypothetical protein
1140883	1151016	10133	WP_001129164.1		ABYD36_RS05605	1142430	1142840	1	hypothetical protein
1140883	1151016	10133	WP_001039297.1		ABYD36_RS05610	1142842	1143177	1	hypothetical protein
1140883	1151016	10133	WP_000898164.1		ABYD36_RS05615	1143527	1143739	1	hypothetical protein
1140883	1151016	10133	WP_000582640.1		ABYD36_RS05620	1143736	1144098	1	hypothetical protein
1140883	1151016	10133	WP_000600419.1		ABYD36_RS05625	1144117	1145145	1	major capsid protein
1140883	1151016	10133	WP_000452039.1		ABYD36_RS05630	1145230	1145433	1	hypothetical protein
1140883	1151016	10133	WP_000890057.1		ABYD36_RS05635	1145448	1147277	1	hypothetical protein
1140883	1151016	10133	WP_000179455.1		ABYD36_RS05640	1147312	1148025	1	phage baseplate protein
1140883	1151016	10133	WP_001269631.1		ABYD36_RS05645	1148106	1149383	-1	tyrosine-type recombinase/integrase
1140883	1151016	10133			ABYD36_RS05650	1149671	1150009	-1	LysR substrate-binding domain-containing protein
1140883	1151016	10133	WP_000121330.1	paoD	ABYD36_RS05655	1150060	1151016	-1	molybdenum cofactor insertion chaperone PaoD
1143801	1148411	4610	WP_000582640.1		ABYD36_RS05620	1143736	1144098	1	hypothetical protein
1143801	1148411	4610	WP_000600419.1		ABYD36_RS05625	1144117	1145145	1	major capsid protein
1143801	1148411	4610	WP_000452039.1		ABYD36_RS05630	1145230	1145433	1	hypothetical protein
1143801	1148411	4610	WP_000890057.1		ABYD36_RS05635	1145448	1147277	1	hypothetical protein
1143801	1148411	4610	WP_000179455.1		ABYD36_RS05640	1147312	1148025	1	phage baseplate protein
1143801	1148411	4610	WP_001269631.1		ABYD36_RS05645	1148106	1149383	-1	tyrosine-type recombinase/integrase
1171017	1175427	4410	WP_001299013.1		ABYD36_RS05745	1171017	1171874	-1	helix-turn-helix domain-containing protein
1171017	1175427	4410	WP_001299025.1		ABYD36_RS05750	1172123	1172992	1	aldo/keto reductase
1171017	1175427	4410	WP_001299021.1	rclC	ABYD36_RS05755	1173152	1173745	-1	reactive chlorine species resistance protein RclC
1171017	1175427	4410	WP_000474084.1	rclB	ABYD36_RS05760	1173757	1173993	-1	reactive chlorine resistance periplasmic protein RclB
1171017	1175427	4410	WP_001046293.1	rclA	ABYD36_RS05765	1174102	1175427	-1	reactive chlorine resistance oxidoreductase RclA
1427753	1431073	3320	WP_000051902.1	intD	ABYD36_RS06925	1427753	1428916	-1	site-specific integrase
1427753	1431073	3320			ABYD36_RS06930	1429078	1429143	-1	helix-turn-helix domain-containing protein
1427753	1431073	3320	WP_000488407.1		ABYD36_RS06935	1429115	1429393	-1	DUF4222 domain-containing protein
1427753	1431073	3320	WP_000763390.1		ABYD36_RS06940	1429441	1429659	-1	TraR/DksA family transcriptional regulator
1427753	1431073	3320	WP_000188859.1		ABYD36_RS06945	1429758	1429973	-1	hypothetical protein
1427753	1431073	3320	WP_000548537.1		ABYD36_RS06950	1430050	1430241	-1	DUF1382 family protein
1427753	1431073	3320	WP_000149544.1		ABYD36_RS06955	1430214	1430396	-1	DUF1317 domain-containing protein
1427753	1431073	3320	WP_000611716.1		ABYD36_RS06960	1430393	1431073	-1	lambda exonuclease family protein
1427753	1431073	3320	WP_001427106.1	bet	ABYD36_RS06965	1431070	1431855	-1	phage recombination protein Bet
1457569	1463467	5898	WP_000158868.1		ABYD36_RS07165	1457569	1457964	1	DNA-packaging protein FI
1457569	1463467	5898	WP_000752961.1		ABYD36_RS07170	1457976	1458350	1	head-tail joining protein
1457569	1463467	5898	WP_000985132.1		ABYD36_RS07175	1458341	1458919	1	phage tail protein
1457569	1463467	5898	WP_000683110.1		ABYD36_RS07180	1458916	1459311	1	phage minor tail U family protein
1457569	1463467	5898	WP_001342267.1		ABYD36_RS07185	1459319	1460059	1	phage tail protein
1457569	1463467	5898	WP_000479169.1		ABYD36_RS07190	1460075	1460497	1	phage tail assembly chaperone G
1457569	1463467	5898	WP_000459457.1		ABYD36_RS07195	1460479	1460913	1	phage tail assembly protein T
1457569	1463467	5898	WP_000840236.1		ABYD36_RS07200	1460906	1463467	1	phage tail tape measure protein
1457569	1463467	5898	WP_000847347.1		ABYD36_RS07205	1463464	1463793	1	phage tail protein
1706591	1716756	10165	WP_000533654.1		ABYD36_RS08345	1705974	1707044	-1	tyrosine-type recombinase/integrase
1706591	1716756	10165	WP_001303849.1		ABYD36_RS08350	1707022	1707240	-1	excisionase
1706591	1716756	10165	WP_001281774.1		ABYD36_RS08355	1707347	1707691	-1	hypothetical protein
1706591	1716756	10165	WP_000545733.1		ABYD36_RS08360	1707720	1707887	-1	hypothetical protein
1706591	1716756	10165	WP_000002107.1		ABYD36_RS08365	1707960	1708244	-1	ASCH domain-containing protein
1706591	1716756	10165	WP_000870097.1		ABYD36_RS08370	1708237	1708380	-1	hypothetical protein
1706591	1716756	10165			ABYD36_RS08375	1708438	1708539	-1	restriction alleviation protein, Lar family
1706591	1716756	10165			ABYD36_RS08380	1709016	1709153	-1	hypothetical protein
1706591	1716756	10165	WP_000034231.1		ABYD36_RS08385	1709155	1709712	-1	ead/Ea22-like family protein
1706591	1716756	10165	WP_000812206.1		ABYD36_RS08390	1709709	1710266	-1	hypothetical protein
1706591	1716756	10165	WP_001214436.1		ABYD36_RS08395	1710263	1710427	-1	DUF2737 family protein
1706591	1716756	10165	WP_001111278.1		ABYD36_RS08400	1710438	1710731	-1	phage anti-RecBCD protein
1706591	1716756	10165	WP_000951334.1		ABYD36_RS08405	1710755	1711138	-1	hypothetical protein
1706591	1716756	10165	WP_000031370.1		ABYD36_RS08410	1711138	1711743	-1	ERF family protein
1706591	1716756	10165	WP_000010964.1		ABYD36_RS08415	1711845	1712003	-1	hypothetical protein
1706591	1716756	10165	WP_001243354.1	kil	ABYD36_RS08420	1712000	1712152	-1	host cell division inhibitory peptide Kil
1706591	1716756	10165	WP_000638547.1		ABYD36_RS08425	1712137	1712268	-1	protease FtsH-inhibitory lysogeny factor CIII
1706591	1716756	10165			ABYD36_RS08430	1712293	1713261	-1	cell envelope biogenesis protein TolA
1706591	1716756	10165	WP_000073663.1		ABYD36_RS08435	1713517	1714056	1	super-infection exclusion protein B
1706591	1716756	10165	WP_000088201.1		ABYD36_RS08440	1714080	1714352	-1	hypothetical protein
1706591	1716756	10165			ABYD36_RS08445	1714330	1714549	-1	hypothetical protein
1706591	1716756	10165	WP_000158654.1		ABYD36_RS08450	1714815	1714943	-1	hypothetical protein
1706591	1716756	10165	WP_000193240.1		ABYD36_RS08455	1714959	1715321	-1	hypothetical protein
1706591	1716756	10165	WP_000428099.1		ABYD36_RS08460	1715590	1716294	-1	helix-turn-helix transcriptional regulator
1706591	1716756	10165	WP_000064150.1		ABYD36_RS08465	1716408	1716641	1	hypothetical protein
1707022	1717079	10057	WP_000533654.1		ABYD36_RS08345	1705974	1707044	-1	tyrosine-type recombinase/integrase
1707022	1717079	10057	WP_001303849.1		ABYD36_RS08350	1707022	1707240	-1	excisionase
1707022	1717079	10057	WP_001281774.1		ABYD36_RS08355	1707347	1707691	-1	hypothetical protein
1707022	1717079	10057	WP_000545733.1		ABYD36_RS08360	1707720	1707887	-1	hypothetical protein
1707022	1717079	10057	WP_000002107.1		ABYD36_RS08365	1707960	1708244	-1	ASCH domain-containing protein
1707022	1717079	10057	WP_000870097.1		ABYD36_RS08370	1708237	1708380	-1	hypothetical protein
1707022	1717079	10057			ABYD36_RS08375	1708438	1708539	-1	restriction alleviation protein, Lar family
1707022	1717079	10057			ABYD36_RS08380	1709016	1709153	-1	hypothetical protein
1707022	1717079	10057	WP_000034231.1		ABYD36_RS08385	1709155	1709712	-1	ead/Ea22-like family protein
1707022	1717079	10057	WP_000812206.1		ABYD36_RS08390	1709709	1710266	-1	hypothetical protein
1707022	1717079	10057	WP_001214436.1		ABYD36_RS08395	1710263	1710427	-1	DUF2737 family protein
1707022	1717079	10057	WP_001111278.1		ABYD36_RS08400	1710438	1710731	-1	phage anti-RecBCD protein
1707022	1717079	10057	WP_000951334.1		ABYD36_RS08405	1710755	1711138	-1	hypothetical protein
1707022	1717079	10057	WP_000031370.1		ABYD36_RS08410	1711138	1711743	-1	ERF family protein
1707022	1717079	10057	WP_000010964.1		ABYD36_RS08415	1711845	1712003	-1	hypothetical protein
1707022	1717079	10057	WP_001243354.1	kil	ABYD36_RS08420	1712000	1712152	-1	host cell division inhibitory peptide Kil
1707022	1717079	10057	WP_000638547.1		ABYD36_RS08425	1712137	1712268	-1	protease FtsH-inhibitory lysogeny factor CIII
1707022	1717079	10057			ABYD36_RS08430	1712293	1713261	-1	cell envelope biogenesis protein TolA
1707022	1717079	10057	WP_000073663.1		ABYD36_RS08435	1713517	1714056	1	super-infection exclusion protein B
1707022	1717079	10057	WP_000088201.1		ABYD36_RS08440	1714080	1714352	-1	hypothetical protein
1707022	1717079	10057			ABYD36_RS08445	1714330	1714549	-1	hypothetical protein
1707022	1717079	10057	WP_000158654.1		ABYD36_RS08450	1714815	1714943	-1	hypothetical protein
1707022	1717079	10057	WP_000193240.1		ABYD36_RS08455	1714959	1715321	-1	hypothetical protein
1707022	1717079	10057	WP_000428099.1		ABYD36_RS08460	1715590	1716294	-1	helix-turn-helix transcriptional regulator
1707022	1717079	10057	WP_000064150.1		ABYD36_RS08465	1716408	1716641	1	hypothetical protein
1707022	1717079	10057	WP_000438538.1		ABYD36_RS08470	1716780	1717079	1	CII family transcriptional regulator
1720794	1725503	4709	WP_001341811.1		ABYD36_RS08510	1720595	1720804	1	protein NinF
1720794	1725503	4709	WP_001003989.1		ABYD36_RS08515	1720797	1721519	1	phage antirepressor KilAC domain-containing protein
1720794	1725503	4709	WP_000002261.1		ABYD36_RS08520	1721519	1721809	1	DUF1364 domain-containing protein
1720794	1725503	4709	WP_001008193.1		ABYD36_RS08525	1721806	1722168	1	RusA family crossover junction endodeoxyribonuclease
1720794	1725503	4709	WP_000994516.1		ABYD36_RS08530	1722165	1722353	1	protein ninH
1720794	1725503	4709			ABYD36_RS08535	1722350	1722421	1	antitermination protein
1720794	1725503	4709	WP_000750155.1		ABYD36_RS08540	1722565	1723524	-1	lipid A deacylase LpxR family protein
1720794	1725503	4709	WP_032160865.1		ABYD36_RS08545	1723863	1723985	1	YlcG family protein
1720794	1725503	4709	WP_001097238.1		ABYD36_RS08550	1724000	1724689	1	bacteriophage antitermination protein Q
1720794	1725503	4709	WP_001302581.1		ABYD36_RS08555	1724874	1725617	1	hypothetical protein
1726159	1731662	5503			ABYD36_RS08565	1725942	1726182	-1	hypothetical protein
1726159	1731662	5503			ABYD36_RS08570	1726159	1728023	1	DUF6645 domain-containing protein
1726159	1731662	5503	WP_024164617.1		ABYD36_RS08575	1728462	1728677	1	class II holin family protein
1726159	1731662	5503	WP_000075132.1	rrrD	ABYD36_RS08580	1728677	1729174	1	lysozyme RrrD
1726159	1731662	5503	WP_000092325.1		ABYD36_RS08585	1729171	1729608	1	lysis protein
1726159	1731662	5503	WP_000881326.1		ABYD36_RS08590	1729758	1730375	1	Rha family transcriptional regulator
1726159	1731662	5503	WP_001307652.1		ABYD36_RS08595	1730563	1730757	-1	YlcI/YnfO family protein
1726159	1731662	5503	WP_000235451.1		ABYD36_RS08600	1731153	1731662	1	terminase small subunit
1726159	1731662	5503	WP_009442816.1		ABYD36_RS08605	1731634	1733562	1	phage terminase large subunit family protein
1738293	1757589	19296	WP_001143013.1		ABYD36_RS08645	1738293	1739045	1	phage tail protein
1738293	1757589	19296	WP_000479086.1		ABYD36_RS08650	1739059	1739490	1	phage tail assembly chaperone G
1738293	1757589	19296	WP_000533431.1		ABYD36_RS08655	1739517	1739930	1	phage tail assembly protein T
1738293	1757589	19296	WP_000082320.1		ABYD36_RS08660	1739911	1742490	1	phage tail tape measure protein
1738293	1757589	19296	WP_000847304.1		ABYD36_RS08665	1742487	1742816	1	phage tail protein
1738293	1757589	19296	WP_001375577.1		ABYD36_RS08670	1742816	1743514	1	phage minor tail protein L
1738293	1757589	19296	WP_032284506.1		ABYD36_RS08675	1743520	1744263	1	C40 family peptidase
1738293	1757589	19296			ABYD36_RS08680	1744260	1744841	1	tail assembly protein
1738293	1757589	19296			ABYD36_RS08685	1745080	1748533	1	host specificity protein J
1738293	1757589	19296	WP_001233130.1		ABYD36_RS08690	1748601	1749200	1	Ail/Lom family outer membrane beta-barrel protein
1738293	1757589	19296	WP_354620419.1		ABYD36_RS08695	1749265	1750479	1	prophage tail fiber N-terminal domain-containing protein
1738293	1757589	19296	WP_001023459.1		ABYD36_RS08700	1750481	1750750	1	phage tail fiber C-terminal domain-containing protein
1738293	1757589	19296	WP_000950982.1	nleH	ABYD36_RS08705	1750856	1751737	1	type III secretion system effector kinase NleH
1738293	1757589	19296	WP_001428038.1	cif	ABYD36_RS08710	1751954	1752787	1	type III secretion system effector Cif
1738293	1757589	19296			ABYD36_RS08715	1752923	1753443	-1	hypothetical protein
1738293	1757589	19296			ABYD36_RS08720	1753487	1753567	1	tail fiber assembly protein
1738293	1757589	19296	WP_106875440.1		ABYD36_RS08725	1753757	1755328	-1	IS66-like element ISCro1 family transposase
1738293	1757589	19296	WP_000624622.1	tnpB	ABYD36_RS08730	1755348	1755695	-1	IS66 family insertion sequence element accessory protein TnpB
1738293	1757589	19296	WP_001339397.1	tnpA	ABYD36_RS08735	1755695	1756372	-1	IS66-like element accessory protein TnpA
1738293	1757589	19296	WP_001448642.1		ABYD36_RS08740	1756433	1757008	1	DUF1076 domain-containing protein
1738293	1757589	19296	WP_001002868.1		ABYD36_RS08745	1757209	1757589	1	hypothetical protein
1878796	1890181	11385	WP_000279878.1		ABYD36_RS09335	1878796	1879998	1	tyrosine-type recombinase/integrase
1878796	1890181	11385	WP_089529514.1		ABYD36_RS09340	1880186	1882003	-1	hypothetical protein
1878796	1890181	11385			ABYD36_RS09345	1882200	1882893	1	IS1 family transposase
1878796	1890181	11385	WP_014639577.1		ABYD36_RS09350	1883117	1883413	1	AlpA family transcriptional regulator
1878796	1890181	11385	WP_001451890.1		ABYD36_RS09355	1883721	1883837	1	hypothetical protein
1878796	1890181	11385	WP_000335694.1		ABYD36_RS09360	1884058	1885491	1	YfjI family protein
1878796	1890181	11385	WP_042842319.1		ABYD36_RS09365	1886463	1887026	1	inovirus-type Gp2 protein
1878796	1890181	11385	WP_033885159.1		ABYD36_RS09370	1887177	1889537	1	DEAD/DEAH box helicase family protein
1878796	1890181	11385	WP_167788980.1		ABYD36_RS09375	1889555	1890181	-1	hypothetical protein
1878796	1890181	11385	WP_001367158.1		ABYD36_RS09380	1890178	1891071	-1	DNA-processing protein DprA
1880186	1950911	70725	WP_089529514.1		ABYD36_RS09340	1880186	1882003	-1	hypothetical protein
1880186	1950911	70725			ABYD36_RS09345	1882200	1882893	1	IS1 family transposase
1880186	1950911	70725	WP_014639577.1		ABYD36_RS09350	1883117	1883413	1	AlpA family transcriptional regulator
1880186	1950911	70725	WP_001451890.1		ABYD36_RS09355	1883721	1883837	1	hypothetical protein
1880186	1950911	70725	WP_000335694.1		ABYD36_RS09360	1884058	1885491	1	YfjI family protein
1880186	1950911	70725	WP_042842319.1		ABYD36_RS09365	1886463	1887026	1	inovirus-type Gp2 protein
1880186	1950911	70725	WP_033885159.1		ABYD36_RS09370	1887177	1889537	1	DEAD/DEAH box helicase family protein
1880186	1950911	70725	WP_167788980.1		ABYD36_RS09375	1889555	1890181	-1	hypothetical protein
1880186	1950911	70725	WP_001367158.1		ABYD36_RS09380	1890178	1891071	-1	DNA-processing protein DprA
1880186	1950911	70725	WP_032277062.1		ABYD36_RS09385	1891666	1893432	1	ShlB/FhaC/HecB family hemolysin secretion/activation protein
1880186	1950911	70725	WP_032277061.1	cdiA	ABYD36_RS09390	1893445	1903074	1	contact-dependent inhibition effector tRNA nuclease
1880186	1950911	70725	WP_000779468.1		ABYD36_RS09395	1903074	1903613	1	hypothetical protein
1880186	1950911	70725	WP_157716469.1		ABYD36_RS09400	1903900	1904046	1	hemagglutinin
1880186	1950911	70725	WP_244480458.1		ABYD36_RS09405	1904043	1904537	1	hypothetical protein
1880186	1950911	70725	WP_244445634.1		ABYD36_RS09410	1904594	1904902	1	hypothetical protein
1880186	1950911	70725	WP_001449592.1		ABYD36_RS09415	1905315	1905758	1	hypothetical protein
1880186	1950911	70725	WP_001310369.1		ABYD36_RS09420	1906139	1906921	1	DNA/RNA non-specific endonuclease
1880186	1950911	70725	WP_001003689.1		ABYD36_RS09425	1906973	1907350	1	hypothetical protein
1880186	1950911	70725	WP_000912479.1		ABYD36_RS09430	1907533	1907982	1	hypothetical protein
1880186	1950911	70725	WP_000832132.1		ABYD36_RS09435	1907992	1908405	1	hypothetical protein
1880186	1950911	70725	WP_001258566.1		ABYD36_RS09440	1908475	1909329	1	VENN motif pre-toxin domain-containing protein
1880186	1950911	70725	WP_000118523.1		ABYD36_RS09445	1909326	1909589	1	hypothetical protein
1880186	1950911	70725			ABYD36_RS09450	1909636	1910970	1	VENN motif pre-toxin domain-containing protein
1880186	1950911	70725	WP_000877779.1		ABYD36_RS09455	1910967	1911224	1	hypothetical protein
1880186	1950911	70725	WP_001303001.1		ABYD36_RS09460	1911247	1911756	1	polymorphic toxin type 25 domain-containing protein
1880186	1950911	70725	WP_000990243.1		ABYD36_RS09465	1911761	1912216	1	hypothetical protein
1880186	1950911	70725			ABYD36_RS09470	1912256	1912936	1	hypothetical protein
1880186	1950911	70725	WP_000765181.1		ABYD36_RS09475	1912933	1913163	1	hypothetical protein
1880186	1950911	70725	WP_000015617.1		ABYD36_RS09480	1913202	1913339	1	hypothetical protein
1880186	1950911	70725	WP_001303003.1		ABYD36_RS09485	1913443	1914651	1	IS4-like element ISVsa5 family transposase
1880186	1950911	70725	WP_000275180.1		ABYD36_RS09490	1914661	1915077	-1	helix-turn-helix domain-containing protein
1880186	1950911	70725	WP_000428546.1	tetC	ABYD36_RS09495	1915165	1915758	1	tetracyline resistance-associated transcriptional repressor TetC
1880186	1950911	70725	WP_001089072.1	tet(B)	ABYD36_RS09500	1915871	1917076	-1	tetracycline efflux MFS transporter Tet(B)
1880186	1950911	70725	WP_000088605.1	tetR(B)	ABYD36_RS09505	1917158	1917781	1	tetracycline resistance transcriptional repressor TetR(B)
1880186	1950911	70725	WP_001284954.1		ABYD36_RS09510	1917759	1918445	-1	helix-turn-helix transcriptional regulator
1880186	1950911	70725	WP_000460649.1		ABYD36_RS09515	1918453	1918839	-1	hypothetical protein
1880186	1950911	70725	WP_000562370.1		ABYD36_RS09520	1918832	1919152	-1	antibiotic biosynthesis monooxygenase
1880186	1950911	70725	WP_000599533.1	gltS	ABYD36_RS09525	1919596	1920801	1	sodium/glutamate symporter
1880186	1950911	70725			ABYD36_RS09530	1921032	1921151	1	LysR family transcriptional regulator
1880186	1950911	70725	WP_001303007.1		ABYD36_RS09535	1921167	1922375	-1	IS4-like element ISVsa5 family transposase
1880186	1950911	70725	WP_001082319.1	aph(3'')-Ib	ABYD36_RS09540	1922661	1923464	1	aminoglycoside O-phosphotransferase APH(3'')-Ib
1880186	1950911	70725	WP_000480968.1		ABYD36_RS09545	1923464	1924300	1	aminoglycoside O-phosphotransferase APH(6)-Id
1880186	1950911	70725	WP_000251875.1		ABYD36_RS09550	1924684	1924986	-1	phosphoglucosamine mutase
1880186	1950911	70725	WP_001043260.1	sul2	ABYD36_RS09555	1925073	1925888	-1	sulfonamide-resistant dihydropteroate synthase Sul2
1880186	1950911	70725	WP_000105177.1		ABYD36_RS09560	1926129	1926965	-1	efflux RND transporter permease subunit
1880186	1950911	70725	WP_000232245.1		ABYD36_RS09565	1926955	1927149	-1	hypothetical protein
1880186	1950911	70725	WP_000501573.1		ABYD36_RS09570	1927513	1927761	1	hypothetical protein
1880186	1950911	70725	WP_000792318.1		ABYD36_RS09575	1927751	1928005	1	hypothetical protein
1880186	1950911	70725	WP_001310371.1		ABYD36_RS09580	1928260	1928844	1	hypothetical protein
1880186	1950911	70725	WP_223720033.1		ABYD36_RS09585	1928906	1929088	1	hypothetical protein
1880186	1950911	70725	WP_000017595.1		ABYD36_RS09590	1929352	1929873	1	DUF2569 domain-containing protein
1880186	1950911	70725	WP_000245723.1	cdiA4	ABYD36_RS09595	1929908	1931041	1	CDI system deoxyribonuclease CdiA-o11
1880186	1950911	70725	WP_000885242.1	cdiI4	ABYD36_RS09600	1931041	1931544	1	CDI system immunity protein CdiI-o11
1880186	1950911	70725	WP_000333617.1		ABYD36_RS09605	1931579	1931806	1	hypothetical protein
1880186	1950911	70725			ABYD36_RS09610	1931941	1932291	-1	transposase
1880186	1950911	70725	WP_000998072.1		ABYD36_RS09615	1932312	1933850	-1	IS66-like element ISEc8 family transposase
1880186	1950911	70725	WP_000612591.1	tnpB	ABYD36_RS09620	1933900	1934247	-1	IS66 family insertion sequence element accessory protein TnpB
1880186	1950911	70725	WP_001171554.1		ABYD36_RS09625	1934244	1934624	-1	transposase
1880186	1950911	70725			ABYD36_RS09630	1934739	1936004	-1	IS66 family transposase
1880186	1950911	70725	WP_000624720.1	tnpB	ABYD36_RS09635	1936035	1936385	-1	IS66 family insertion sequence element accessory protein TnpB
1880186	1950911	70725	WP_000422746.1		ABYD36_RS09640	1936382	1936807	-1	transposase
1880186	1950911	70725	WP_000721150.1		ABYD36_RS09645	1937264	1937890	-1	hypothetical protein
1880186	1950911	70725	WP_000521941.1		ABYD36_RS09650	1938222	1938809	-1	hypothetical protein
1880186	1950911	70725			ABYD36_RS09655	1939133	1939977	1	GTPase family protein
1880186	1950911	70725	WP_000544649.1		ABYD36_RS09660	1940195	1942579	1	dynamin family protein
1880186	1950911	70725	WP_000203548.1		ABYD36_RS09665	1942576	1943481	1	diguanylate cyclase regulator RdcB family protein
1880186	1950911	70725	WP_000102625.1		ABYD36_RS09670	1943478	1944548	1	patatin-like phospholipase family protein
1880186	1950911	70725	WP_001445295.1		ABYD36_RS09675	1944964	1945137	1	hypothetical protein
1880186	1950911	70725	WP_001104024.1		ABYD36_RS09680	1945263	1945802	1	DUF4339 domain-containing protein
1880186	1950911	70725	WP_000789534.1		ABYD36_RS09685	1946072	1946485	1	hypothetical protein
1880186	1950911	70725			ABYD36_RS09690	1946625	1946764	-1	hypothetical protein
1880186	1950911	70725			ABYD36_RS09695	1946732	1946806	1	hypothetical protein
1880186	1950911	70725	WP_001234742.1		ABYD36_RS09700	1946896	1947714	1	DUF932 domain-containing protein
1880186	1950911	70725	WP_000680582.1		ABYD36_RS09705	1947714	1947959	1	hypothetical protein
1880186	1950911	70725	WP_001456342.1		ABYD36_RS09710	1948053	1948526	1	antirestriction protein
1880186	1950911	70725	WP_001186726.1		ABYD36_RS09715	1948542	1949018	1	RadC family protein
1880186	1950911	70725	WP_000692328.1		ABYD36_RS09720	1949081	1949302	1	DUF987 domain-containing protein
1880186	1950911	70725	WP_001285574.1	cbeA	ABYD36_RS09725	1949382	1949750	1	type IV toxin-antitoxin system cytoskeleton bundling-enhancing antitoxin CbeA
1880186	1950911	70725	WP_000854714.1		ABYD36_RS09730	1949840	1950217	1	TA system toxin CbtA family protein
1880186	1950911	70725	WP_042842464.1		ABYD36_RS09735	1950214	1950702	1	DUF5983 family protein
1880186	1950911	70725	WP_000839249.1		ABYD36_RS09740	1950714	1950911	1	DUF957 domain-containing protein
1884015	1892292	8277	WP_000335694.1		ABYD36_RS09360	1884058	1885491	1	YfjI family protein
1884015	1892292	8277	WP_042842319.1		ABYD36_RS09365	1886463	1887026	1	inovirus-type Gp2 protein
1884015	1892292	8277	WP_033885159.1		ABYD36_RS09370	1887177	1889537	1	DEAD/DEAH box helicase family protein
1884015	1892292	8277	WP_167788980.1		ABYD36_RS09375	1889555	1890181	-1	hypothetical protein
1884015	1892292	8277	WP_001367158.1		ABYD36_RS09380	1890178	1891071	-1	DNA-processing protein DprA
1884015	1892292	8277	WP_032277062.1		ABYD36_RS09385	1891666	1893432	1	ShlB/FhaC/HecB family hemolysin secretion/activation protein
1921167	1931544	10377	WP_001303007.1		ABYD36_RS09535	1921167	1922375	-1	IS4-like element ISVsa5 family transposase
1921167	1931544	10377	WP_001082319.1	aph(3'')-Ib	ABYD36_RS09540	1922661	1923464	1	aminoglycoside O-phosphotransferase APH(3'')-Ib
1921167	1931544	10377	WP_000480968.1		ABYD36_RS09545	1923464	1924300	1	aminoglycoside O-phosphotransferase APH(6)-Id
1921167	1931544	10377	WP_000251875.1		ABYD36_RS09550	1924684	1924986	-1	phosphoglucosamine mutase
1921167	1931544	10377	WP_001043260.1	sul2	ABYD36_RS09555	1925073	1925888	-1	sulfonamide-resistant dihydropteroate synthase Sul2
1921167	1931544	10377	WP_000105177.1		ABYD36_RS09560	1926129	1926965	-1	efflux RND transporter permease subunit
1921167	1931544	10377	WP_000232245.1		ABYD36_RS09565	1926955	1927149	-1	hypothetical protein
1921167	1931544	10377	WP_000501573.1		ABYD36_RS09570	1927513	1927761	1	hypothetical protein
1921167	1931544	10377	WP_000792318.1		ABYD36_RS09575	1927751	1928005	1	hypothetical protein
1921167	1931544	10377	WP_001310371.1		ABYD36_RS09580	1928260	1928844	1	hypothetical protein
1921167	1931544	10377	WP_223720033.1		ABYD36_RS09585	1928906	1929088	1	hypothetical protein
1921167	1931544	10377	WP_000017595.1		ABYD36_RS09590	1929352	1929873	1	DUF2569 domain-containing protein
1921167	1931544	10377	WP_000245723.1	cdiA4	ABYD36_RS09595	1929908	1931041	1	CDI system deoxyribonuclease CdiA-o11
1921167	1931544	10377	WP_000885242.1	cdiI4	ABYD36_RS09600	1931041	1931544	1	CDI system immunity protein CdiI-o11
1926191	1932276	6085	WP_000105177.1		ABYD36_RS09560	1926129	1926965	-1	efflux RND transporter permease subunit
1926191	1932276	6085	WP_000232245.1		ABYD36_RS09565	1926955	1927149	-1	hypothetical protein
1926191	1932276	6085	WP_000501573.1		ABYD36_RS09570	1927513	1927761	1	hypothetical protein
1926191	1932276	6085	WP_000792318.1		ABYD36_RS09575	1927751	1928005	1	hypothetical protein
1926191	1932276	6085	WP_001310371.1		ABYD36_RS09580	1928260	1928844	1	hypothetical protein
1926191	1932276	6085	WP_223720033.1		ABYD36_RS09585	1928906	1929088	1	hypothetical protein
1926191	1932276	6085	WP_000017595.1		ABYD36_RS09590	1929352	1929873	1	DUF2569 domain-containing protein
1926191	1932276	6085	WP_000245723.1	cdiA4	ABYD36_RS09595	1929908	1931041	1	CDI system deoxyribonuclease CdiA-o11
1926191	1932276	6085	WP_000885242.1	cdiI4	ABYD36_RS09600	1931041	1931544	1	CDI system immunity protein CdiI-o11
1926191	1932276	6085	WP_000333617.1		ABYD36_RS09605	1931579	1931806	1	hypothetical protein
1926191	1932276	6085			ABYD36_RS09610	1931941	1932291	-1	transposase
1934721	1943663	8942			ABYD36_RS09630	1934739	1936004	-1	IS66 family transposase
1934721	1943663	8942	WP_000624720.1	tnpB	ABYD36_RS09635	1936035	1936385	-1	IS66 family insertion sequence element accessory protein TnpB
1934721	1943663	8942	WP_000422746.1		ABYD36_RS09640	1936382	1936807	-1	transposase
1934721	1943663	8942	WP_000721150.1		ABYD36_RS09645	1937264	1937890	-1	hypothetical protein
1934721	1943663	8942	WP_000521941.1		ABYD36_RS09650	1938222	1938809	-1	hypothetical protein
1934721	1943663	8942			ABYD36_RS09655	1939133	1939977	1	GTPase family protein
1934721	1943663	8942	WP_000544649.1		ABYD36_RS09660	1940195	1942579	1	dynamin family protein
1934721	1943663	8942	WP_000203548.1		ABYD36_RS09665	1942576	1943481	1	diguanylate cyclase regulator RdcB family protein
1934721	1943663	8942	WP_000102625.1		ABYD36_RS09670	1943478	1944548	1	patatin-like phospholipase family protein
2064878	2069581	4703	WP_000199475.1		ABYD36_RS10220	2064693	2064881	-1	DUF1482 family protein
2064878	2069581	4703	WP_000449175.1	dicB	ABYD36_RS10225	2064878	2065066	-1	cell division inhibition protein DicB
2064878	2069581	4703	WP_001171921.1	ydfC	ABYD36_RS10230	2065635	2065853	-1	protein YdfC
2064878	2069581	4703	WP_012817750.1		ABYD36_RS10235	2065925	2066224	-1	hypothetical protein
2064878	2069581	4703	WP_000692026.1		ABYD36_RS10240	2066560	2066862	1	type II toxin-antitoxin system HigB family toxin
2064878	2069581	4703	WP_001022415.1		ABYD36_RS10245	2066865	2067224	1	type II toxin-antitoxin system HigA family antitoxin
2064878	2069581	4703	WP_000578360.1		ABYD36_RS10250	2067271	2067663	-1	helix-turn-helix domain-containing protein
2064878	2069581	4703	WP_001172789.1		ABYD36_RS10255	2067790	2068050	1	YdaS family helix-turn-helix protein
2064878	2069581	4703	WP_000693932.1		ABYD36_RS10260	2068047	2068484	1	toxin YdaT family protein
2064878	2069581	4703	WP_000729535.1		ABYD36_RS10265	2068571	2069581	1	DUF1376 domain-containing protein
2064878	2069581	4703	WP_000139444.1		ABYD36_RS10270	2069574	2070035	1	replication protein P
2079880	2112403	32523	WP_000466957.1		ABYD36_RS10390	2079452	2079883	1	tellurite resistance TerB family protein
2079880	2112403	32523	WP_000216636.1		ABYD36_RS10395	2079880	2080047	1	DUF3927 family protein
2079880	2112403	32523			ABYD36_RS10400	2080242	2080384	-1	hypothetical protein
2079880	2112403	32523	WP_000023293.1		ABYD36_RS10405	2080361	2082298	1	SASA family carbohydrate esterase
2079880	2112403	32523	WP_000143463.1		ABYD36_RS10410	2082434	2082613	1	DUF1378 family protein
2079880	2112403	32523	WP_001290230.1		ABYD36_RS10415	2082654	2082899	1	DUF826 domain-containing protein
2079880	2112403	32523	WP_001072901.1		ABYD36_RS10420	2082977	2083192	1	class II holin family protein
2079880	2112403	32523	WP_000087733.1		ABYD36_RS10425	2083197	2083730	1	lysozyme
2079880	2112403	32523	WP_000661712.1		ABYD36_RS10430	2084004	2084699	1	phage antirepressor protein
2079880	2112403	32523	WP_001280922.1		ABYD36_RS10435	2084794	2084925	1	hypothetical protein
2079880	2112403	32523	WP_071529499.1		ABYD36_RS10440	2085148	2085333	1	Rz1 family lipoprotein
2079880	2112403	32523	WP_001109019.1		ABYD36_RS10445	2085572	2086123	1	Rha family transcriptional regulator
2079880	2112403	32523	WP_000828068.1		ABYD36_RS10450	2086469	2086795	1	TonB family protein
2079880	2112403	32523	WP_032277401.1		ABYD36_RS10455	2086927	2087127	-1	YlcI/YnfO family protein
2079880	2112403	32523	WP_000829192.1		ABYD36_RS10460	2087169	2087534	1	HNH endonuclease
2079880	2112403	32523	WP_000958380.1		ABYD36_RS10465	2087823	2088386	1	terminase small subunit
2079880	2112403	32523	WP_033800465.1		ABYD36_RS10470	2088383	2090044	1	terminase large subunit
2079880	2112403	32523	WP_354620432.1		ABYD36_RS10475	2090108	2091886	1	phage major capsid protein
2079880	2112403	32523	WP_001063025.1		ABYD36_RS10480	2091931	2092152	1	hypothetical protein
2079880	2112403	32523			ABYD36_RS10485	2092098	2094682	1	phage portal protein
2079880	2112403	32523	WP_000125984.1		ABYD36_RS10490	2094679	2095005	1	head-tail connector protein
2079880	2112403	32523	WP_001007905.1		ABYD36_RS10495	2095016	2095366	1	phage head closure protein
2079880	2112403	32523	WP_000573391.1		ABYD36_RS10500	2095363	2095809	1	HK97-gp10 family putative phage morphogenesis protein
2079880	2112403	32523	WP_000133388.1		ABYD36_RS10505	2095806	2096150	1	DUF3168 domain-containing protein
2079880	2112403	32523	WP_058157545.1		ABYD36_RS10510	2096216	2096932	1	major tail subunit
2079880	2112403	32523	WP_000710952.1		ABYD36_RS10515	2096947	2097321	1	phage tail assembly chaperone
2079880	2112403	32523	WP_001513217.1		ABYD36_RS10520	2097417	2097626	1	DUF4035 domain-containing protein
2079880	2112403	32523	WP_354620433.1		ABYD36_RS10525	2097674	2100916	1	phage tail tape measure protein
2079880	2112403	32523	WP_000807940.1		ABYD36_RS10530	2100909	2101250	1	phage tail protein
2079880	2112403	32523	WP_001335877.1		ABYD36_RS10535	2101250	2101948	1	phage minor tail protein L
2079880	2112403	32523	WP_001405642.1		ABYD36_RS10540	2101959	2102702	1	C40 family peptidase
2079880	2112403	32523	WP_354620447.1		ABYD36_RS10545	2102699	2103280	1	tail assembly protein
2079880	2112403	32523	WP_354620434.1		ABYD36_RS10550	2103516	2106989	1	host specificity protein J
2079880	2112403	32523	WP_001230429.1		ABYD36_RS10555	2107056	2107655	1	Ail/Lom family outer membrane beta-barrel protein
2079880	2112403	32523	WP_354620435.1		ABYD36_RS10560	2107720	2109039	1	prophage tail fiber N-terminal domain-containing protein
2079880	2112403	32523	WP_106907876.1	tnpA	ABYD36_RS10565	2109089	2109766	1	IS66-like element accessory protein TnpA
2079880	2112403	32523	WP_000624622.1	tnpB	ABYD36_RS10570	2109766	2110113	1	IS66 family insertion sequence element accessory protein TnpB
2079880	2112403	32523	WP_000381395.1		ABYD36_RS10575	2110133	2111704	1	IS66-like element ISCro1 family transposase
2079880	2112403	32523	WP_001023483.1		ABYD36_RS10580	2111742	2112011	1	phage tail fiber C-terminal domain-containing protein
2079880	2112403	32523	WP_001443842.1		ABYD36_RS10585	2112128	2112403	-1	hypothetical protein
2140113	2144203	4090	WP_000533665.1		ABYD36_RS10730	2139588	2140661	-1	tyrosine-type recombinase/integrase
2140113	2144203	4090	WP_001303849.1		ABYD36_RS10735	2140639	2140857	-1	excisionase
2140113	2144203	4090	WP_001281197.1		ABYD36_RS10740	2140975	2141319	-1	hypothetical protein
2140113	2144203	4090	WP_000545713.1		ABYD36_RS10745	2141348	2141515	-1	hypothetical protein
2140113	2144203	4090	WP_001368678.1		ABYD36_RS10750	2141551	2141850	-1	hypothetical protein
2140113	2144203	4090	WP_000376716.1		ABYD36_RS10755	2142008	2142286	-1	DUF4752 family protein
2140113	2144203	4090	WP_240557102.1		ABYD36_RS10760	2142286	2142969	-1	dATP/dGTP pyrophosphohydrolase domain-containing protein
2140113	2144203	4090			ABYD36_RS10765	2142943	2143068	-1	DUF550 domain-containing protein
2140113	2144203	4090	WP_000582235.1		ABYD36_RS10770	2143079	2143834	-1	hypothetical protein
2140113	2144203	4090	WP_001289864.1		ABYD36_RS10775	2143836	2144243	-1	ead/Ea22-like family protein
2140639	2152814	12175	WP_000533665.1		ABYD36_RS10730	2139588	2140661	-1	tyrosine-type recombinase/integrase
2140639	2152814	12175	WP_001303849.1		ABYD36_RS10735	2140639	2140857	-1	excisionase
2140639	2152814	12175	WP_001281197.1		ABYD36_RS10740	2140975	2141319	-1	hypothetical protein
2140639	2152814	12175	WP_000545713.1		ABYD36_RS10745	2141348	2141515	-1	hypothetical protein
2140639	2152814	12175	WP_001368678.1		ABYD36_RS10750	2141551	2141850	-1	hypothetical protein
2140639	2152814	12175	WP_000376716.1		ABYD36_RS10755	2142008	2142286	-1	DUF4752 family protein
2140639	2152814	12175	WP_240557102.1		ABYD36_RS10760	2142286	2142969	-1	dATP/dGTP pyrophosphohydrolase domain-containing protein
2140639	2152814	12175			ABYD36_RS10765	2142943	2143068	-1	DUF550 domain-containing protein
2140639	2152814	12175	WP_000582235.1		ABYD36_RS10770	2143079	2143834	-1	hypothetical protein
2140639	2152814	12175	WP_001289864.1		ABYD36_RS10775	2143836	2144243	-1	ead/Ea22-like family protein
2140639	2152814	12175	WP_000763378.1		ABYD36_RS10780	2144240	2144461	-1	TraR/DksA family transcriptional regulator
2140639	2152814	12175	WP_000188870.1		ABYD36_RS10785	2144560	2144775	-1	hypothetical protein
2140639	2152814	12175	WP_000548528.1		ABYD36_RS10790	2144852	2145043	-1	DUF1382 family protein
2140639	2152814	12175	WP_000682304.1		ABYD36_RS10795	2145016	2145198	-1	DUF1317 domain-containing protein
2140639	2152814	12175	WP_000186781.1		ABYD36_RS10800	2145195	2145875	-1	lambda exonuclease family protein
2140639	2152814	12175	WP_000100847.1	bet	ABYD36_RS10805	2145872	2146657	-1	phage recombination protein Bet
2140639	2152814	12175	WP_000995407.1		ABYD36_RS10810	2146663	2146959	-1	host-nuclease inhibitor Gam family protein
2140639	2152814	12175	WP_000361826.1	kil	ABYD36_RS10815	2147035	2147178	-1	host cell division inhibitory peptide Kil
2140639	2152814	12175	WP_001198858.1		ABYD36_RS10820	2147171	2147311	-1	protease FtsH-inhibitory lysogeny factor CIII
2140639	2152814	12175	WP_000065373.1		ABYD36_RS10825	2147384	2147752	-1	DUF2528 family protein
2140639	2152814	12175			ABYD36_RS10830	2147903	2148369	-1	hypothetical protein
2140639	2152814	12175			ABYD36_RS10835	2148428	2148496	-1	regulator
2140639	2152814	12175	WP_001133195.1		ABYD36_RS10840	2149323	2150225	-1	hypothetical protein
2140639	2152814	12175	WP_000250473.1		ABYD36_RS10845	2150395	2151102	-1	helix-turn-helix transcriptional regulator
2140639	2152814	12175	WP_001180318.1		ABYD36_RS10850	2151181	2151408	1	AlpA family transcriptional regulator
2140639	2152814	12175	WP_000438542.1		ABYD36_RS10855	2151547	2151843	1	CII family transcriptional regulator
2140639	2152814	12175	WP_000185456.1		ABYD36_RS10860	2151876	2152814	1	replication protein
2140639	2152814	12175	WP_000788839.1		ABYD36_RS10865	2152811	2153512	1	replication protein P
2153509	2160611	7102	WP_000788839.1		ABYD36_RS10865	2152811	2153512	1	replication protein P
2153509	2160611	7102	WP_000145907.1		ABYD36_RS10870	2153509	2153799	1	protein ren
2153509	2160611	7102	WP_001000127.1		ABYD36_RS10875	2153870	2154148	1	hypothetical protein
2153509	2160611	7102	WP_000103679.1		ABYD36_RS10880	2154281	2154496	1	hypothetical protein
2153509	2160611	7102	WP_001281772.1		ABYD36_RS10885	2154507	2154743	1	Lar family restriction alleviation protein
2153509	2160611	7102	WP_000814576.1		ABYD36_RS10890	2154700	2155146	1	recombination protein NinB
2153509	2160611	7102	WP_000153280.1		ABYD36_RS10895	2155143	2155670	1	phage N-6-adenine-methyltransferase
2153509	2160611	7102	WP_001254256.1		ABYD36_RS10900	2155667	2155849	1	NinE family protein
2153509	2160611	7102	WP_000211422.1		ABYD36_RS10905	2156124	2156858	1	phage antirepressor Ant
2153509	2160611	7102	WP_001004024.1		ABYD36_RS10910	2156933	2157655	1	phage antirepressor KilAC domain-containing protein
2153509	2160611	7102	WP_001107963.1		ABYD36_RS10915	2157655	2158260	1	recombination protein NinG
2153509	2160611	7102	WP_000144759.1		ABYD36_RS10920	2158257	2158451	1	phage NinH family protein
2153509	2160611	7102	WP_001204852.1		ABYD36_RS10925	2158444	2158878	1	antiterminator Q family protein
2153509	2160611	7102	WP_000691354.1	stxA1a	ABYD36_RS10930	2159385	2160332	1	Shiga toxin Stx1a subunit A
2153509	2160611	7102	WP_000752026.1	stxB1a	ABYD36_RS10935	2160342	2160611	1	Shiga toxin Stx1a subunit B
2159385	2192377	32992	WP_000691354.1	stxA1a	ABYD36_RS10930	2159385	2160332	1	Shiga toxin Stx1a subunit A
2159385	2192377	32992	WP_000752026.1	stxB1a	ABYD36_RS10935	2160342	2160611	1	Shiga toxin Stx1a subunit B
2159385	2192377	32992	WP_354620437.1		ABYD36_RS10940	2161111	2163048	1	DUF6645 domain-containing protein
2159385	2192377	32992	WP_000143463.1		ABYD36_RS10945	2163184	2163363	1	DUF1378 family protein
2159385	2192377	32992	WP_001290230.1		ABYD36_RS10950	2163404	2163649	1	DUF826 domain-containing protein
2159385	2192377	32992	WP_001072901.1		ABYD36_RS10955	2163727	2163942	1	class II holin family protein
2159385	2192377	32992	WP_000087733.1		ABYD36_RS10960	2163947	2164480	1	lysozyme
2159385	2192377	32992	WP_000661712.1		ABYD36_RS10965	2164754	2165449	1	phage antirepressor protein
2159385	2192377	32992	WP_001280922.1		ABYD36_RS10970	2165544	2165675	1	hypothetical protein
2159385	2192377	32992	WP_071529499.1		ABYD36_RS10975	2165898	2166083	1	Rz1 family lipoprotein
2159385	2192377	32992	WP_001109019.1		ABYD36_RS10980	2166322	2166873	1	Rha family transcriptional regulator
2159385	2192377	32992	WP_000828068.1		ABYD36_RS10985	2167219	2167545	1	TonB family protein
2159385	2192377	32992	WP_032277401.1		ABYD36_RS10990	2167677	2167877	-1	YlcI/YnfO family protein
2159385	2192377	32992	WP_000829192.1		ABYD36_RS10995	2167919	2168284	1	HNH endonuclease
2159385	2192377	32992	WP_000958380.1		ABYD36_RS11000	2168573	2169136	1	terminase small subunit
2159385	2192377	32992	WP_033800465.1		ABYD36_RS11005	2169133	2170794	1	terminase large subunit
2159385	2192377	32992	WP_354620432.1		ABYD36_RS11010	2170858	2172636	1	phage major capsid protein
2159385	2192377	32992	WP_001063025.1		ABYD36_RS11015	2172681	2172902	1	hypothetical protein
2159385	2192377	32992			ABYD36_RS11020	2172848	2175432	1	phage portal protein
2159385	2192377	32992	WP_000125984.1		ABYD36_RS11025	2175429	2175755	1	head-tail connector protein
2159385	2192377	32992	WP_001007905.1		ABYD36_RS11030	2175766	2176116	1	phage head closure protein
2159385	2192377	32992	WP_000573391.1		ABYD36_RS11035	2176113	2176559	1	HK97-gp10 family putative phage morphogenesis protein
2159385	2192377	32992	WP_000133388.1		ABYD36_RS11040	2176556	2176900	1	DUF3168 domain-containing protein
2159385	2192377	32992	WP_058157545.1		ABYD36_RS11045	2176966	2177682	1	major tail subunit
2159385	2192377	32992	WP_000710952.1		ABYD36_RS11050	2177697	2178071	1	phage tail assembly chaperone
2159385	2192377	32992	WP_001513217.1		ABYD36_RS11055	2178167	2178376	1	DUF4035 domain-containing protein
2159385	2192377	32992	WP_354620438.1		ABYD36_RS11060	2178424	2181666	1	phage tail tape measure protein
2159385	2192377	32992	WP_000807940.1		ABYD36_RS11065	2181659	2182000	1	phage tail protein
2159385	2192377	32992	WP_001335877.1		ABYD36_RS11070	2182000	2182698	1	phage minor tail protein L
2159385	2192377	32992	WP_001405642.1		ABYD36_RS11075	2182709	2183452	1	C40 family peptidase
2159385	2192377	32992	WP_354620447.1		ABYD36_RS11080	2183449	2184030	1	tail assembly protein
2159385	2192377	32992	WP_354620439.1		ABYD36_RS11085	2184266	2187742	1	host specificity protein J
2159385	2192377	32992	WP_001230429.1		ABYD36_RS11090	2187809	2188408	1	Ail/Lom family outer membrane beta-barrel protein
2159385	2192377	32992	WP_106918847.1		ABYD36_RS11095	2188473	2189732	1	phage tail protein
2159385	2192377	32992	WP_001023995.1		ABYD36_RS11100	2189734	2190003	1	phage tail fiber C-terminal domain-containing protein
2159385	2192377	32992			ABYD36_RS11105	2190321	2190470	1	hypothetical protein
2159385	2192377	32992			ABYD36_RS11110	2190691	2190828	1	phage tail fiber C-terminal domain-containing protein
2159385	2192377	32992	WP_001131653.1		ABYD36_RS11115	2190897	2191478	1	T3SS effector NleG family protein
2159385	2192377	32992	WP_001002867.1		ABYD36_RS11120	2191679	2192377	1	hypothetical protein
2225093	2260276	35183	WP_000279869.1		ABYD36_RS11280	2225093	2226295	1	tyrosine-type recombinase/integrase
2225093	2260276	35183	WP_000282206.1		ABYD36_RS11285	2226482	2228299	-1	hypothetical protein
2225093	2260276	35183			ABYD36_RS11290	2228496	2229232	1	IS1 family transposase
2225093	2260276	35183	WP_001303889.1		ABYD36_RS11295	2229411	2229707	1	AlpA family transcriptional regulator
2225093	2260276	35183	WP_001451890.1		ABYD36_RS11300	2230015	2230131	1	hypothetical protein
2225093	2260276	35183	WP_000335695.1		ABYD36_RS11305	2230350	2231783	1	YfjI family protein
2225093	2260276	35183	WP_000282084.1		ABYD36_RS11310	2232604	2233167	1	inovirus-type Gp2 protein
2225093	2260276	35183	WP_000233452.1		ABYD36_RS11315	2233322	2235682	1	DEAD/DEAH box helicase family protein
2225093	2260276	35183	WP_000136079.1		ABYD36_RS11320	2235844	2236020	-1	hypothetical protein
2225093	2260276	35183			ABYD36_RS11325	2236158	2236400	-1	IS30 family transposase
2225093	2260276	35183	WP_000998025.1		ABYD36_RS11330	2236439	2237971	-1	IS66-like element ISEc8 family transposase
2225093	2260276	35183	WP_000612591.1	tnpB	ABYD36_RS11335	2238021	2238368	-1	IS66 family insertion sequence element accessory protein TnpB
2225093	2260276	35183	WP_001171554.1		ABYD36_RS11340	2238365	2238745	-1	transposase
2225093	2260276	35183			ABYD36_RS11345	2238836	2239132	-1	helix-turn-helix domain-containing protein
2225093	2260276	35183			ABYD36_RS11350	2239194	2240090	1	IS3-like element IS600 family transposase
2225093	2260276	35183	WP_042354693.1	traT	ABYD36_RS11355	2240041	2240742	1	complement resistance protein TraT
2225093	2260276	35183	WP_001303891.1		ABYD36_RS11360	2240790	2241041	-1	hypothetical protein
2225093	2260276	35183	WP_001304211.1		ABYD36_RS11365	2241065	2241355	-1	hypothetical protein
2225093	2260276	35183	WP_000024297.1		ABYD36_RS11370	2242041	2242400	1	diacylglycerol kinase
2225093	2260276	35183	WP_000591994.1		ABYD36_RS11375	2242493	2244112	-1	phosphoethanolamine transferase
2225093	2260276	35183	WP_000134927.1		ABYD36_RS11380	2244337	2244612	-1	hypothetical protein
2225093	2260276	35183	WP_000886249.1		ABYD36_RS11385	2244993	2245772	1	urease accessory protein UreD
2225093	2260276	35183	WP_000424145.1		ABYD36_RS11390	2245782	2246084	1	urease subunit gamma
2225093	2260276	35183	WP_000612148.1		ABYD36_RS11395	2246093	2246413	1	urease subunit beta
2225093	2260276	35183	WP_000467898.1	ureC	ABYD36_RS11400	2246439	2248109	1	urease subunit alpha
2225093	2260276	35183	WP_000966485.1	ureE	ABYD36_RS11405	2248119	2248583	1	urease accessory protein UreE
2225093	2260276	35183	WP_001142971.1		ABYD36_RS11410	2248584	2249258	1	urease accessory protein UreF
2225093	2260276	35183	WP_001021388.1	ureG	ABYD36_RS11415	2249270	2249887	1	urease accessory protein UreG
2225093	2260276	35183			ABYD36_RS11420	2249935	2250174	-1	autotransporter outer membrane beta-barrel domain-containing protein
2225093	2260276	35183			ABYD36_RS11425	2250224	2250484	-1	transposase
2225093	2260276	35183			ABYD36_RS11430	2250549	2250674	-1	complement resistance protein TraT
2225093	2260276	35183	WP_000803992.1		ABYD36_RS11435	2251097	2251360	1	type B 50S ribosomal protein L31
2225093	2260276	35183	WP_001135715.1		ABYD36_RS11440	2251662	2251802	1	Hok/Gef family protein
2225093	2260276	35183	WP_000397130.1		ABYD36_RS11445	2252673	2253344	-1	hypothetical protein
2225093	2260276	35183			ABYD36_RS11450	2254727	2255478	-1	IS66 family transposase
2225093	2260276	35183	WP_000435663.1		ABYD36_RS11455	2255532	2255957	1	transposase
2225093	2260276	35183	WP_000624701.1	tnpB	ABYD36_RS11460	2255954	2256304	1	IS66 family insertion sequence element accessory protein TnpB
2225093	2260276	35183	WP_000088522.1		ABYD36_RS11465	2256335	2257948	1	IS66-like element IS682 family transposase
2225093	2260276	35183			ABYD36_RS11470	2257979	2258809	-1	IS66 family transposase
2225093	2260276	35183	WP_000957249.1	tnpB	ABYD36_RS11475	2258852	2259232	-1	IS66 family insertion sequence element accessory protein TnpB
2225093	2260276	35183	WP_000042916.1		ABYD36_RS11480	2259219	2259548	-1	hypothetical protein
2225093	2260276	35183	WP_001176766.1	terW	ABYD36_RS11485	2259809	2260276	-1	tellurium resistance protein TerW
2228902	2236402	7500			ABYD36_RS11290	2228496	2229232	1	IS1 family transposase
2228902	2236402	7500	WP_001303889.1		ABYD36_RS11295	2229411	2229707	1	AlpA family transcriptional regulator
2228902	2236402	7500	WP_001451890.1		ABYD36_RS11300	2230015	2230131	1	hypothetical protein
2228902	2236402	7500	WP_000335695.1		ABYD36_RS11305	2230350	2231783	1	YfjI family protein
2228902	2236402	7500	WP_000282084.1		ABYD36_RS11310	2232604	2233167	1	inovirus-type Gp2 protein
2228902	2236402	7500	WP_000233452.1		ABYD36_RS11315	2233322	2235682	1	DEAD/DEAH box helicase family protein
2228902	2236402	7500	WP_000136079.1		ABYD36_RS11320	2235844	2236020	-1	hypothetical protein
2228902	2236402	7500			ABYD36_RS11325	2236158	2236400	-1	IS30 family transposase
2240041	2244612	4571			ABYD36_RS11350	2239194	2240090	1	IS3-like element IS600 family transposase
2240041	2244612	4571	WP_042354693.1	traT	ABYD36_RS11355	2240041	2240742	1	complement resistance protein TraT
2240041	2244612	4571	WP_001303891.1		ABYD36_RS11360	2240790	2241041	-1	hypothetical protein
2240041	2244612	4571	WP_001304211.1		ABYD36_RS11365	2241065	2241355	-1	hypothetical protein
2240041	2244612	4571	WP_000024297.1		ABYD36_RS11370	2242041	2242400	1	diacylglycerol kinase
2240041	2244612	4571	WP_000591994.1		ABYD36_RS11375	2242493	2244112	-1	phosphoethanolamine transferase
2240041	2244612	4571	WP_000134927.1		ABYD36_RS11380	2244337	2244612	-1	hypothetical protein
2255706	2269141	13435	WP_000435663.1		ABYD36_RS11455	2255532	2255957	1	transposase
2255706	2269141	13435	WP_000624701.1	tnpB	ABYD36_RS11460	2255954	2256304	1	IS66 family insertion sequence element accessory protein TnpB
2255706	2269141	13435	WP_000088522.1		ABYD36_RS11465	2256335	2257948	1	IS66-like element IS682 family transposase
2255706	2269141	13435			ABYD36_RS11470	2257979	2258809	-1	IS66 family transposase
2255706	2269141	13435	WP_000957249.1	tnpB	ABYD36_RS11475	2258852	2259232	-1	IS66 family insertion sequence element accessory protein TnpB
2255706	2269141	13435	WP_000042916.1		ABYD36_RS11480	2259219	2259548	-1	hypothetical protein
2255706	2269141	13435	WP_001176766.1	terW	ABYD36_RS11485	2259809	2260276	-1	tellurium resistance protein TerW
2255706	2269141	13435	WP_000506898.1		ABYD36_RS11490	2260294	2261502	-1	DUF4236 domain-containing protein
2255706	2269141	13435	WP_000797372.1		ABYD36_RS11495	2261513	2262469	-1	HpcH/HpaI aldolase/citrate lyase family protein
2255706	2269141	13435	WP_001182418.1		ABYD36_RS11500	2262469	2263548	-1	cysteine protease StiP family protein
2255706	2269141	13435	WP_001040060.1		ABYD36_RS11505	2263550	2264323	-1	hypothetical protein
2255706	2269141	13435	WP_001280118.1		ABYD36_RS11510	2264316	2265458	-1	phosphoribosyltransferase domain-containing protein
2255706	2269141	13435	WP_001035166.1		ABYD36_RS11515	2265468	2266526	-1	ATP-grasp domain-containing protein
2255706	2269141	13435	WP_000254140.1		ABYD36_RS11520	2266849	2267430	1	TerD family protein
2255706	2269141	13435	WP_001054789.1		ABYD36_RS11525	2267430	2268587	1	TerD family protein
2255706	2269141	13435	WP_000007449.1		ABYD36_RS11530	2268610	2269065	1	tellurite resistance TerB family protein
2255706	2269141	13435	WP_000255079.1	terC	ABYD36_RS11535	2269088	2270128	1	tellurium resistance membrane protein TerC
2269088	2320513	51425	WP_000255079.1	terC	ABYD36_RS11535	2269088	2270128	1	tellurium resistance membrane protein TerC
2269088	2320513	51425	WP_000116680.1	terD	ABYD36_RS11540	2270177	2270755	1	tellurium resistance membrane protein TerD
2269088	2320513	51425	WP_000301248.1		ABYD36_RS11545	2270824	2271399	1	TerD family protein
2269088	2320513	51425			ABYD36_RS11550	2271821	2272141	1	TerD family protein
2269088	2320513	51425	WP_001301513.1		ABYD36_RS11555	2272263	2272460	-1	hypothetical protein
2269088	2320513	51425	WP_071525019.1		ABYD36_RS11560	2272423	2272503	1	hypothetical protein
2269088	2320513	51425	WP_001223350.1	iha	ABYD36_RS11565	2272721	2274811	-1	bifunctional siderophore receptor/adhesin Iha
2269088	2320513	51425	WP_000922604.1		ABYD36_RS11570	2274750	2274932	1	hypothetical protein
2269088	2320513	51425	WP_001510679.1		ABYD36_RS11575	2276264	2276482	1	hypothetical protein
2269088	2320513	51425	WP_001310149.1		ABYD36_RS11580	2277116	2277451	1	hypothetical protein
2269088	2320513	51425	WP_001304210.1		ABYD36_RS11585	2277761	2277889	-1	hypothetical protein
2269088	2320513	51425	WP_001004881.1		ABYD36_RS11590	2278232	2278426	-1	hypothetical protein
2269088	2320513	51425	WP_000180465.1		ABYD36_RS11595	2278754	2278942	-1	hypothetical protein
2269088	2320513	51425			ABYD36_RS11600	2279247	2279517	1	hypothetical protein
2269088	2320513	51425	WP_000958487.1		ABYD36_RS11605	2279583	2279780	1	AlpA family transcriptional regulator
2269088	2320513	51425	WP_001231525.1		ABYD36_RS11610	2280510	2281634	1	nucleotide disphospho-sugar-binding domain-containing protein
2269088	2320513	51425			ABYD36_RS11615	2281776	2282036	-1	alpha/beta hydrolase-fold protein
2269088	2320513	51425	WP_223409538.1		ABYD36_RS11620	2282053	2282750	-1	IS1 family transposase
2269088	2320513	51425	WP_001301456.1		ABYD36_RS11625	2282988	2283446	-1	hypothetical protein
2269088	2320513	51425	WP_001167434.1		ABYD36_RS11630	2283904	2284413	1	hypothetical protein
2269088	2320513	51425	WP_001260386.1		ABYD36_RS11635	2284502	2285125	1	hypothetical protein
2269088	2320513	51425	WP_000124179.1		ABYD36_RS11640	2285221	2285454	1	hypothetical protein
2269088	2320513	51425	WP_001287881.1		ABYD36_RS11645	2285507	2285698	-1	DUF4222 domain-containing protein
2269088	2320513	51425	WP_000590537.1		ABYD36_RS11650	2286120	2286269	1	hypothetical protein
2269088	2320513	51425	WP_001345400.1		ABYD36_RS11655	2286373	2287419	1	POTRA domain-containing protein
2269088	2320513	51425	WP_000256232.1		ABYD36_RS11660	2287660	2290341	1	AAA domain-containing protein
2269088	2320513	51425			ABYD36_RS11665	2290842	2292073	1	phosphoadenosine phosphosulfate reductase
2269088	2320513	51425	WP_000502849.1		ABYD36_RS11670	2292058	2292696	1	ParB/RepB/Spo0J family partition protein
2269088	2320513	51425	WP_000226520.1		ABYD36_RS11675	2292775	2293044	1	PerC family transcriptional regulator
2269088	2320513	51425	WP_001333354.1		ABYD36_RS11680	2293065	2293709	1	hypothetical protein
2269088	2320513	51425			ABYD36_RS11685	2294025	2294364	1	helix-turn-helix domain-containing protein
2269088	2320513	51425			ABYD36_RS11690	2294407	2295404	-1	IS3 family transposase
2269088	2320513	51425	WP_000074481.1		ABYD36_RS11695	2295790	2296983	-1	MFS transporter
2269088	2320513	51425	WP_001299620.1	iucA	ABYD36_RS11700	2297119	2298843	1	aerobactin synthase IucA
2269088	2320513	51425	WP_001287497.1	iucB	ABYD36_RS11705	2298844	2299791	1	N(6)-hydroxylysine O-acetyltransferase IucB
2269088	2320513	51425	WP_001015709.1	iucC	ABYD36_RS11710	2299791	2301533	1	NIS family aerobactin synthetase IucC
2269088	2320513	51425	WP_000750139.1	iucD	ABYD36_RS11715	2301530	2302867	1	NADPH-dependent L-lysine N(6)-monooxygenase IucD
2269088	2320513	51425	WP_001432292.1	iutA	ABYD36_RS11720	2302873	2305068	1	ferric aerobactin receptor IutA
2269088	2320513	51425			ABYD36_RS11725	2305326	2305541	-1	integrase core domain-containing protein
2269088	2320513	51425	WP_000422760.1		ABYD36_RS11730	2305628	2306053	1	transposase
2269088	2320513	51425			ABYD36_RS11735	2306050	2306124	1	IS66 family insertion sequence element accessory protein TnpB
2269088	2320513	51425	WP_000282125.1		ABYD36_RS11740	2306353	2306535	-1	hypothetical protein
2269088	2320513	51425	WP_001069768.1		ABYD36_RS11745	2306864	2307736	1	GTPase family protein
2269088	2320513	51425	WP_000820483.1	cah	ABYD36_RS11750	2308108	2310957	1	calcium-binding autotransporter Cah
2269088	2320513	51425	WP_000544679.1		ABYD36_RS11755	2311068	2313452	1	dynamin family protein
2269088	2320513	51425	WP_000203541.1		ABYD36_RS11760	2313449	2314354	1	diguanylate cyclase regulator RdcB family protein
2269088	2320513	51425	WP_000102669.1		ABYD36_RS11765	2314351	2315421	1	patatin-like phospholipase family protein
2269088	2320513	51425	WP_001234682.1		ABYD36_RS11770	2315761	2316579	1	DUF932 domain-containing protein
2269088	2320513	51425	WP_000214398.1		ABYD36_RS11775	2316670	2317155	1	antirestriction protein
2269088	2320513	51425	WP_001186738.1		ABYD36_RS11780	2317171	2317647	1	RadC family protein
2269088	2320513	51425	WP_000692323.1		ABYD36_RS11785	2317710	2317931	1	DUF987 domain-containing protein
2269088	2320513	51425	WP_001280953.1		ABYD36_RS11790	2318094	2318468	1	type IV toxin-antitoxin system YeeU family antitoxin
2269088	2320513	51425	WP_000854914.1		ABYD36_RS11795	2318515	2318889	1	TA system toxin CbtA family protein
2269088	2320513	51425	WP_000976857.1		ABYD36_RS11800	2318886	2319377	1	DUF5983 family protein
2269088	2320513	51425	WP_000839282.1		ABYD36_RS11805	2319389	2319586	1	DUF957 domain-containing protein
2269088	2320513	51425	WP_001280481.1		ABYD36_RS11810	2319671	2320513	1	DUF4942 domain-containing protein
2270043	2275148	5105	WP_000255079.1	terC	ABYD36_RS11535	2269088	2270128	1	tellurium resistance membrane protein TerC
2270043	2275148	5105	WP_000116680.1	terD	ABYD36_RS11540	2270177	2270755	1	tellurium resistance membrane protein TerD
2270043	2275148	5105	WP_000301248.1		ABYD36_RS11545	2270824	2271399	1	TerD family protein
2270043	2275148	5105			ABYD36_RS11550	2271821	2272141	1	TerD family protein
2270043	2275148	5105	WP_001301513.1		ABYD36_RS11555	2272263	2272460	-1	hypothetical protein
2270043	2275148	5105	WP_071525019.1		ABYD36_RS11560	2272423	2272503	1	hypothetical protein
2270043	2275148	5105	WP_001223350.1	iha	ABYD36_RS11565	2272721	2274811	-1	bifunctional siderophore receptor/adhesin Iha
2270043	2275148	5105	WP_000922604.1		ABYD36_RS11570	2274750	2274932	1	hypothetical protein
2275201	2279387	4186	WP_001510679.1		ABYD36_RS11575	2276264	2276482	1	hypothetical protein
2275201	2279387	4186	WP_001310149.1		ABYD36_RS11580	2277116	2277451	1	hypothetical protein
2275201	2279387	4186	WP_001304210.1		ABYD36_RS11585	2277761	2277889	-1	hypothetical protein
2275201	2279387	4186	WP_001004881.1		ABYD36_RS11590	2278232	2278426	-1	hypothetical protein
2275201	2279387	4186	WP_000180465.1		ABYD36_RS11595	2278754	2278942	-1	hypothetical protein
2275201	2279387	4186			ABYD36_RS11600	2279247	2279517	1	hypothetical protein
2287660	2293709	6049	WP_000256232.1		ABYD36_RS11660	2287660	2290341	1	AAA domain-containing protein
2287660	2293709	6049			ABYD36_RS11665	2290842	2292073	1	phosphoadenosine phosphosulfate reductase
2287660	2293709	6049	WP_000502849.1		ABYD36_RS11670	2292058	2292696	1	ParB/RepB/Spo0J family partition protein
2287660	2293709	6049	WP_000226520.1		ABYD36_RS11675	2292775	2293044	1	PerC family transcriptional regulator
2287660	2293709	6049	WP_001333354.1		ABYD36_RS11680	2293065	2293709	1	hypothetical protein
2310959	2315572	4613	WP_000544679.1		ABYD36_RS11755	2311068	2313452	1	dynamin family protein
2310959	2315572	4613	WP_000203541.1		ABYD36_RS11760	2313449	2314354	1	diguanylate cyclase regulator RdcB family protein
2310959	2315572	4613	WP_000102669.1		ABYD36_RS11765	2314351	2315421	1	patatin-like phospholipase family protein
2428060	2433873	5813	WP_001098307.1		ABYD36_RS12435	2428060	2428251	-1	DUF1482 family protein
2428060	2433873	5813	WP_000413705.1	dicB	ABYD36_RS12440	2428248	2428436	-1	cell division inhibition protein DicB
2428060	2433873	5813	WP_001133046.1		ABYD36_RS12445	2429010	2429195	1	hypothetical protein
2428060	2433873	5813	WP_000394511.1		ABYD36_RS12450	2429382	2429771	-1	hypothetical protein
2428060	2433873	5813	WP_000344963.1	ydfB	ABYD36_RS12455	2429783	2429911	-1	protein YdfB
2428060	2433873	5813	WP_000379575.1		ABYD36_RS12460	2429913	2430068	-1	DUF1391 family protein
2428060	2433873	5813	WP_001303876.1		ABYD36_RS12465	2430345	2430632	-1	type II toxin-antitoxin system RelE/ParE family toxin
2428060	2433873	5813	WP_000536233.1		ABYD36_RS12470	2430632	2430823	-1	hypothetical protein
2428060	2433873	5813	WP_000986592.1		ABYD36_RS12475	2430851	2431252	-1	helix-turn-helix domain-containing protein
2428060	2433873	5813	WP_000887453.1		ABYD36_RS12480	2431361	2431633	1	YdaS family helix-turn-helix protein
2428060	2433873	5813	WP_000693855.1		ABYD36_RS12485	2431617	2432042	1	toxin YdaT family protein
2428060	2433873	5813	WP_000273724.1		ABYD36_RS12490	2432248	2432703	-1	hypothetical protein
2428060	2433873	5813	WP_001205823.1		ABYD36_RS12495	2432782	2433873	1	hypothetical protein
2439242	2476324	37082	WP_001217436.1		ABYD36_RS12535	2439242	2439613	1	RusA family crossover junction endodeoxyribonuclease
2439242	2476324	37082	WP_000090264.1		ABYD36_RS12540	2439603	2439974	1	antiterminator Q family protein
2439242	2476324	37082	WP_000265267.1		ABYD36_RS12545	2440126	2440944	1	CPBP family intramembrane glutamic endopeptidase
2439242	2476324	37082			ABYD36_RS12550	2441231	2441427	1	TrmB family transcriptional regulator
2439242	2476324	37082	WP_000261909.1		ABYD36_RS12555	2441565	2442278	1	helix-turn-helix domain-containing protein
2439242	2476324	37082			ABYD36_RS12575	2442661	2442777	-1	hypothetical protein
2439242	2476324	37082	WP_000874393.1		ABYD36_RS12580	2443046	2444896	1	SASA family carbohydrate esterase
2439242	2476324	37082	WP_000411814.1		ABYD36_RS12585	2445344	2445550	1	class II holin family protein
2439242	2476324	37082	WP_000138558.1		ABYD36_RS12590	2445806	2446078	-1	hypothetical protein
2439242	2476324	37082	WP_001003120.1		ABYD36_RS12595	2446238	2446771	1	lysozyme
2439242	2476324	37082	WP_001280935.1		ABYD36_RS12600	2447064	2447195	1	hypothetical protein
2439242	2476324	37082	WP_042004856.1		ABYD36_RS12605	2447159	2447314	1	hypothetical protein
2439242	2476324	37082	WP_032140280.1		ABYD36_RS12610	2447326	2447412	1	hypothetical protein
2439242	2476324	37082	WP_001427182.1		ABYD36_RS12615	2447414	2447908	1	lysis protein
2439242	2476324	37082	WP_000736096.1		ABYD36_RS12620	2447905	2448129	1	hypothetical protein
2439242	2476324	37082	WP_000095736.1		ABYD36_RS12625	2448498	2448725	-1	YlcI/YnfO family protein
2439242	2476324	37082	WP_001427183.1		ABYD36_RS12630	2448767	2449132	1	HNH endonuclease
2439242	2476324	37082	WP_000958380.1		ABYD36_RS12635	2449427	2449990	1	terminase small subunit
2439242	2476324	37082	WP_032284585.1		ABYD36_RS12640	2449987	2451648	1	terminase large subunit
2439242	2476324	37082	WP_000173079.1		ABYD36_RS12645	2451712	2453649	1	phage major capsid protein
2439242	2476324	37082	WP_001063025.1		ABYD36_RS12650	2453694	2453915	1	hypothetical protein
2439242	2476324	37082			ABYD36_RS12655	2453861	2456445	1	phage portal protein
2439242	2476324	37082	WP_000125984.1		ABYD36_RS12660	2456442	2456768	1	head-tail connector protein
2439242	2476324	37082	WP_001007905.1		ABYD36_RS12665	2456779	2457129	1	phage head closure protein
2439242	2476324	37082	WP_000573391.1		ABYD36_RS12670	2457126	2457572	1	HK97-gp10 family putative phage morphogenesis protein
2439242	2476324	37082	WP_000133388.1		ABYD36_RS12675	2457569	2457913	1	DUF3168 domain-containing protein
2439242	2476324	37082	WP_058157545.1		ABYD36_RS12680	2457979	2458695	1	major tail subunit
2439242	2476324	37082	WP_000710952.1		ABYD36_RS12685	2458710	2459084	1	phage tail assembly chaperone
2439242	2476324	37082	WP_001513217.1		ABYD36_RS12690	2459180	2459389	1	DUF4035 domain-containing protein
2439242	2476324	37082	WP_354620438.1		ABYD36_RS12695	2459437	2462679	1	phage tail tape measure protein
2439242	2476324	37082	WP_000807940.1		ABYD36_RS12700	2462672	2463013	1	phage tail protein
2439242	2476324	37082	WP_032284485.1		ABYD36_RS12705	2463013	2463711	1	phage minor tail protein L
2439242	2476324	37082	WP_096852293.1		ABYD36_RS12710	2463722	2464465	1	C40 family peptidase
2439242	2476324	37082	WP_249926374.1		ABYD36_RS12715	2464462	2465043	1	tail assembly protein
2439242	2476324	37082			ABYD36_RS12720	2465289	2468765	1	host specificity protein J
2439242	2476324	37082	WP_001216290.1		ABYD36_RS12725	2468834	2469457	1	Ail/Lom family outer membrane beta-barrel protein
2439242	2476324	37082	WP_106918865.1		ABYD36_RS12730	2469523	2470836	1	phage tail protein
2439242	2476324	37082	WP_001023435.1		ABYD36_RS12735	2470838	2471107	1	phage tail fiber C-terminal domain-containing protein
2439242	2476324	37082	WP_001118085.1		ABYD36_RS12740	2471219	2471800	1	T3SS effector NleG family protein
2439242	2476324	37082	WP_012816780.1		ABYD36_RS12745	2471868	2472503	1	DUF1076 domain-containing protein
2439242	2476324	37082	WP_001299273.1	espW	ABYD36_RS12750	2472631	2473689	-1	T3SS effector EspW
2439242	2476324	37082	WP_001144080.1		ABYD36_RS12755	2473764	2474414	-1	DUF1076 domain-containing protein
2439242	2476324	37082	WP_001132165.1		ABYD36_RS12760	2474597	2475187	1	bfpT-regulated chaperone
2439242	2476324	37082			ABYD36_RS12765	2475213	2475296	-1	YkgJ family cysteine cluster protein
2439242	2476324	37082	WP_000799399.1	potB	ABYD36_RS12770	2475461	2476324	-1	spermidine/putrescine ABC transporter permease PotB
2439242	2476324	37082	WP_000531601.1	potA	ABYD36_RS12775	2476308	2477444	-1	spermidine/putrescine ABC transporter ATP-binding protein PotA
2504011	2512137	8126	WP_001307134.1	iraM	ABYD36_RS12965	2504011	2504334	-1	anti-adapter protein IraM
2504011	2512137	8126	WP_120795380.1		ABYD36_RS12970	2504587	2504631	-1	protein YmgK
2504011	2512137	8126	WP_032141808.1		ABYD36_RS12975	2504867	2504977	-1	hypothetical protein
2504011	2512137	8126	WP_000373101.1	ycgX	ABYD36_RS12980	2505030	2505434	-1	DUF1398 domain-containing protein
2504011	2512137	8126	WP_000332303.1	bluR	ABYD36_RS12985	2505655	2506386	-1	DNA-binding transcriptional repressor BluR
2504011	2512137	8126	WP_001299269.1	bluF	ABYD36_RS12990	2506591	2507802	-1	blue light-responsive regulator BluF
2504011	2512137	8126	WP_000554144.1	ycgZ	ABYD36_RS12995	2508116	2508352	1	regulatory protein YcgZ
2504011	2512137	8126	WP_000857995.1	ymgA	ABYD36_RS13000	2508395	2508667	1	two-component-system connector protein YmgA
2504011	2512137	8126	WP_000888772.1	ariR	ABYD36_RS13005	2508696	2508962	1	biofilm/acid-resistance regulator AriR
2504011	2512137	8126	WP_001065752.1	ymgC	ABYD36_RS13010	2509075	2509323	1	protein YmgC
2504011	2512137	8126	WP_001246500.1	pdeG	ABYD36_RS13015	2509655	2511178	1	cyclic diguanylate phosphodiesterase
2504011	2512137	8126	WP_001299921.1	ymgF	ABYD36_RS13020	2511310	2511528	1	cell division-associated protein YmgF
2504011	2512137	8126	WP_001297677.1		ABYD36_RS13025	2511928	2512137	1	hypothetical protein
2606501	2613058	6557	WP_000113674.1		ABYD36_RS13510	2605393	2606523	-1	phage integrase Arm DNA-binding domain-containing protein
2606501	2613058	6557	WP_000113189.1		ABYD36_RS13515	2606501	2606749	-1	excisionase
2606501	2613058	6557	WP_000048478.1		ABYD36_RS13520	2606814	2609285	-1	exonuclease
2606501	2613058	6557	WP_000199480.1		ABYD36_RS13525	2609381	2609569	-1	DUF1482 family protein
2606501	2613058	6557	WP_000449172.1	dicB	ABYD36_RS13530	2609566	2609754	-1	cell division inhibition protein DicB
2606501	2613058	6557	WP_032277386.1		ABYD36_RS13535	2610315	2610548	1	hypothetical protein
2606501	2613058	6557			ABYD36_RS13540	2610526	2610934	-1	hypothetical protein
2606501	2613058	6557	WP_001171903.1	ydfC	ABYD36_RS13545	2610957	2611175	-1	protein YdfC
2606501	2613058	6557	WP_001240336.1		ABYD36_RS13550	2611248	2611547	-1	hypothetical protein
2606501	2613058	6557	WP_000787428.1		ABYD36_RS13555	2611812	2612219	-1	helix-turn-helix domain-containing protein
2606501	2613058	6557	WP_000912298.1		ABYD36_RS13560	2612296	2612523	1	Cro/CI family transcriptional regulator
2606501	2613058	6557	WP_000705622.1		ABYD36_RS13565	2612507	2613058	1	toxin YdaT family protein
2606501	2613058	6557	WP_000020556.1		ABYD36_RS13570	2613030	2614070	1	DnaT-like ssDNA-binding domain-containing protein
2609566	2614524	4958	WP_000199480.1		ABYD36_RS13525	2609381	2609569	-1	DUF1482 family protein
2609566	2614524	4958	WP_000449172.1	dicB	ABYD36_RS13530	2609566	2609754	-1	cell division inhibition protein DicB
2609566	2614524	4958	WP_032277386.1		ABYD36_RS13535	2610315	2610548	1	hypothetical protein
2609566	2614524	4958			ABYD36_RS13540	2610526	2610934	-1	hypothetical protein
2609566	2614524	4958	WP_001171903.1	ydfC	ABYD36_RS13545	2610957	2611175	-1	protein YdfC
2609566	2614524	4958	WP_001240336.1		ABYD36_RS13550	2611248	2611547	-1	hypothetical protein
2609566	2614524	4958	WP_000787428.1		ABYD36_RS13555	2611812	2612219	-1	helix-turn-helix domain-containing protein
2609566	2614524	4958	WP_000912298.1		ABYD36_RS13560	2612296	2612523	1	Cro/CI family transcriptional regulator
2609566	2614524	4958	WP_000705622.1		ABYD36_RS13565	2612507	2613058	1	toxin YdaT family protein
2609566	2614524	4958	WP_000020556.1		ABYD36_RS13570	2613030	2614070	1	DnaT-like ssDNA-binding domain-containing protein
2609566	2614524	4958	WP_000139485.1		ABYD36_RS13575	2614063	2614524	1	replication protein P
2626224	2666528	40304	WP_001208682.1		ABYD36_RS13685	2626224	2626430	1	Rz1 family lipoprotein
2626224	2666528	40304	WP_000735655.1		ABYD36_RS13690	2626495	2626719	1	hypothetical protein
2626224	2666528	40304	WP_000347013.1		ABYD36_RS13695	2627076	2627216	1	hypothetical protein
2626224	2666528	40304	WP_001428130.1		ABYD36_RS13700	2627346	2627531	-1	YlcI/YnfO family protein
2626224	2666528	40304	WP_000829192.1		ABYD36_RS13705	2627573	2627938	1	HNH endonuclease
2626224	2666528	40304	WP_000958380.1		ABYD36_RS13710	2628227	2628790	1	terminase small subunit
2626224	2666528	40304	WP_033800465.1		ABYD36_RS13715	2628787	2630448	1	terminase large subunit
2626224	2666528	40304	WP_106918828.1		ABYD36_RS13720	2630512	2632290	1	phage major capsid protein
2626224	2666528	40304	WP_001063025.1		ABYD36_RS13725	2632335	2632556	1	hypothetical protein
2626224	2666528	40304			ABYD36_RS13730	2632502	2635086	1	phage portal protein
2626224	2666528	40304	WP_000125984.1		ABYD36_RS13735	2635083	2635409	1	head-tail connector protein
2626224	2666528	40304	WP_001007905.1		ABYD36_RS13740	2635420	2635770	1	phage head closure protein
2626224	2666528	40304	WP_000573391.1		ABYD36_RS13745	2635767	2636213	1	HK97-gp10 family putative phage morphogenesis protein
2626224	2666528	40304	WP_000133388.1		ABYD36_RS13750	2636210	2636554	1	DUF3168 domain-containing protein
2626224	2666528	40304	WP_058157545.1		ABYD36_RS13755	2636620	2637336	1	major tail subunit
2626224	2666528	40304	WP_000710952.1		ABYD36_RS13760	2637351	2637725	1	phage tail assembly chaperone
2626224	2666528	40304	WP_001513217.1		ABYD36_RS13765	2637821	2638030	1	DUF4035 domain-containing protein
2626224	2666528	40304	WP_354620438.1		ABYD36_RS13770	2638078	2641320	1	phage tail tape measure protein
2626224	2666528	40304	WP_000807940.1		ABYD36_RS13775	2641313	2641654	1	phage tail protein
2626224	2666528	40304	WP_032284485.1		ABYD36_RS13780	2641654	2642352	1	phage minor tail protein L
2626224	2666528	40304	WP_096852293.1		ABYD36_RS13785	2642363	2643106	1	C40 family peptidase
2626224	2666528	40304	WP_354620450.1		ABYD36_RS13790	2643103	2643684	1	tail assembly protein
2626224	2666528	40304			ABYD36_RS13795	2644027	2646471	1	host specificity protein J
2626224	2666528	40304	WP_000839170.1		ABYD36_RS13800	2646555	2646959	1	transposase
2626224	2666528	40304	WP_000612626.1	tnpB	ABYD36_RS13805	2646956	2647303	1	IS66 family insertion sequence element accessory protein TnpB
2626224	2666528	40304	WP_000099160.1		ABYD36_RS13810	2647352	2648890	1	IS66-like element ISEc22 family transposase
2626224	2666528	40304			ABYD36_RS13815	2648928	2649962	1	DUF1983 domain-containing protein
2626224	2666528	40304	WP_001228278.1		ABYD36_RS13820	2650030	2650629	1	Ail/Lom family outer membrane beta-barrel protein
2626224	2666528	40304	WP_000216552.1		ABYD36_RS13825	2650781	2652094	1	prophage tail fiber N-terminal domain-containing protein
2626224	2666528	40304	WP_000381395.1		ABYD36_RS13830	2652127	2653698	-1	IS66-like element ISCro1 family transposase
2626224	2666528	40304	WP_000624622.1	tnpB	ABYD36_RS13835	2653718	2654065	-1	IS66 family insertion sequence element accessory protein TnpB
2626224	2666528	40304	WP_106907876.1	tnpA	ABYD36_RS13840	2654065	2654742	-1	IS66-like element accessory protein TnpA
2626224	2666528	40304	WP_001023357.1		ABYD36_RS13845	2654803	2655072	1	phage tail fiber C-terminal domain-containing protein
2626224	2666528	40304			ABYD36_RS13850	2655185	2655759	1	DUF1076 domain-containing protein
2626224	2666528	40304		nleA	ABYD36_RS13855	2656098	2657422	-1	type III secretion system effector NleA
2626224	2666528	40304			ABYD36_RS13860	2658081	2659075	-1	tyrosine-type recombinase/integrase
2626224	2666528	40304			ABYD36_RS13865	2659069	2659140	1	phage tail fiber C-terminal domain-containing protein
2626224	2666528	40304	WP_000950979.1	nleH1-2	ABYD36_RS13870	2659247	2660158	1	type III secretion system effector kinase NleH1-2
2626224	2666528	40304	WP_000938103.1	nleF	ABYD36_RS13875	2660224	2660793	1	T3SS effector caspase inhibitor NleF
2626224	2666528	40304	WP_001322291.1		ABYD36_RS13880	2660840	2661097	-1	transposase
2626224	2666528	40304	WP_349809169.1		ABYD36_RS13885	2661213	2661278	-1	EAST1 family heat-stable enterotoxin
2626224	2666528	40304			ABYD36_RS13890	2661262	2661474	-1	transposase
2626224	2666528	40304	WP_001303943.1		ABYD36_RS13895	2661961	2662239	-1	hypothetical protein
2626224	2666528	40304	WP_001414184.1		ABYD36_RS13900	2662667	2662813	1	hypothetical protein
2626224	2666528	40304	WP_001303944.1	nleG	ABYD36_RS13905	2662950	2663597	-1	T3SS effector E3 ubiquitin-protein ligase NleG
2626224	2666528	40304	WP_001144877.1	espM1	ABYD36_RS13910	2663781	2664371	1	T3SS effector guanine nucleotide exchange factor EspM1
2626224	2666528	40304			ABYD36_RS13915	2664590	2665646	-1	IS630 family transposase
2626224	2666528	40304	WP_001345079.1		ABYD36_RS13920	2665878	2666528	1	DUF1076 domain-containing protein
2796775	2851061	54286	WP_032325228.1		ABYD36_RS14690	2796775	2797527	1	phage tail protein
2796775	2851061	54286	WP_000479086.1		ABYD36_RS14695	2797541	2797972	1	phage tail assembly chaperone G
2796775	2851061	54286	WP_000533431.1		ABYD36_RS14700	2797999	2798412	1	phage tail assembly protein T
2796775	2851061	54286	WP_000082320.1		ABYD36_RS14705	2798393	2800972	1	phage tail tape measure protein
2796775	2851061	54286	WP_000847280.1		ABYD36_RS14710	2800969	2801298	1	phage tail protein
2796775	2851061	54286	WP_032284485.1		ABYD36_RS14715	2801298	2801996	1	phage minor tail protein L
2796775	2851061	54286	WP_106918831.1		ABYD36_RS14720	2802007	2802750	1	C40 family peptidase
2796775	2851061	54286	WP_032241151.1		ABYD36_RS14725	2802747	2803328	1	tail assembly protein
2796775	2851061	54286			ABYD36_RS14730	2803574	2807050	1	host specificity protein J
2796775	2851061	54286	WP_001571575.1		ABYD36_RS14735	2807361	2807522	1	hypothetical protein
2796775	2851061	54286	WP_032277260.1		ABYD36_RS14740	2807526	2808158	-1	hypothetical protein
2796775	2851061	54286	WP_023277510.1		ABYD36_RS14745	2808273	2808671	-1	Mor transcription activator family protein
2796775	2851061	54286	WP_170991916.1		ABYD36_RS14750	2808643	2809092	-1	gp16 family protein
2796775	2851061	54286	WP_001297463.1		ABYD36_RS14755	2809085	2809300	-1	hypothetical protein
2796775	2851061	54286	WP_000631814.1		ABYD36_RS14760	2809290	2809520	-1	hypothetical protein
2796775	2851061	54286	WP_032277262.1		ABYD36_RS14765	2809517	2810200	-1	DUF2786 domain-containing protein
2796775	2851061	54286	WP_000763554.1		ABYD36_RS14770	2810197	2810412	-1	hypothetical protein
2796775	2851061	54286	WP_032277263.1		ABYD36_RS14775	2810427	2810723	-1	hypothetical protein
2796775	2851061	54286	WP_032277264.1		ABYD36_RS14780	2810733	2811005	-1	hypothetical protein
2796775	2851061	54286	WP_000576356.1		ABYD36_RS14785	2811002	2811196	-1	hypothetical protein
2796775	2851061	54286	WP_001140141.1		ABYD36_RS14790	2811294	2811824	-1	host-nuclease inhibitor Gam family protein
2796775	2851061	54286	WP_021519401.1		ABYD36_RS14795	2811852	2812121	-1	hypothetical protein
2796775	2851061	54286	WP_032277266.1		ABYD36_RS14800	2812124	2813290	-1	ExeA family protein
2796775	2851061	54286	WP_032277268.1		ABYD36_RS14805	2813301	2815082	-1	DDE-type integrase/transposase/recombinase
2796775	2851061	54286	WP_032277269.1		ABYD36_RS14810	2815086	2816000	-1	DUF3102 domain-containing protein
2796775	2851061	54286	WP_000047759.1		ABYD36_RS14815	2816011	2816319	-1	helix-turn-helix domain-containing protein
2796775	2851061	54286	WP_000123378.1		ABYD36_RS14820	2816372	2816560	-1	DNA-binding protein
2796775	2851061	54286	WP_032277270.1		ABYD36_RS14825	2816654	2817010	1	helix-turn-helix domain-containing protein
2796775	2851061	54286	WP_032277272.1		ABYD36_RS14830	2817127	2817891	-1	DNA adenine methylase
2796775	2851061	54286	WP_032277273.1		ABYD36_RS14835	2818081	2818296	-1	hypothetical protein
2796775	2851061	54286	WP_032277274.1		ABYD36_RS14840	2818295	2818699	1	hypothetical protein
2796775	2851061	54286	WP_016235481.1		ABYD36_RS14845	2818675	2819403	-1	hypothetical protein
2796775	2851061	54286	WP_000793146.1		ABYD36_RS14850	2819534	2819884	1	putative holin
2796775	2851061	54286	WP_001104440.1		ABYD36_RS14855	2819887	2820627	1	transglycosylase SLT domain-containing protein
2796775	2851061	54286	WP_032277276.1		ABYD36_RS14860	2820611	2821261	1	lipoprotein
2796775	2851061	54286	WP_000175097.1		ABYD36_RS14865	2821258	2821584	1	membrane protein
2796775	2851061	54286	WP_000227704.1		ABYD36_RS14870	2821584	2821895	1	hypothetical protein
2796775	2851061	54286	WP_023892598.1		ABYD36_RS14875	2821898	2822446	1	DUF3486 family protein
2796775	2851061	54286	WP_032277278.1		ABYD36_RS14880	2822443	2823759	1	terminase family protein
2796775	2851061	54286	WP_032277279.1		ABYD36_RS14885	2823759	2825252	1	DUF935 domain-containing protein
2796775	2851061	54286	WP_032277280.1		ABYD36_RS14890	2825233	2826054	1	phage minor head protein
2796775	2851061	54286	WP_000135514.1		ABYD36_RS14895	2826057	2826515	1	phage virion morphogenesis protein
2796775	2851061	54286	WP_032277281.1		ABYD36_RS14900	2826730	2827845	1	hypothetical protein
2796775	2851061	54286	WP_032277283.1		ABYD36_RS14905	2827860	2828813	1	hypothetical protein
2796775	2851061	54286	WP_000537460.1		ABYD36_RS14910	2828823	2829161	1	DUF2190 family protein
2796775	2851061	54286	WP_000271672.1		ABYD36_RS14915	2829163	2829609	1	gp436 family protein
2796775	2851061	54286	WP_001101807.1		ABYD36_RS14920	2829609	2830073	1	Gp37 family protein
2796775	2851061	54286	WP_000666502.1		ABYD36_RS14925	2830073	2830324	1	hypothetical protein
2796775	2851061	54286	WP_032277284.1		ABYD36_RS14930	2830314	2831741	1	phage tail sheath subtilisin-like domain-containing protein
2796775	2851061	54286	WP_162828734.1		ABYD36_RS14935	2831738	2832262	1	phage major tail tube protein
2796775	2851061	54286	WP_000110115.1		ABYD36_RS14940	2832265	2832546	1	hypothetical protein
2796775	2851061	54286	WP_023277505.1		ABYD36_RS14945	2832644	2832979	1	phage tail assembly protein
2796775	2851061	54286	WP_001148841.1		ABYD36_RS14950	2832924	2833061	1	GpE family phage tail protein
2796775	2851061	54286	WP_032277285.1		ABYD36_RS14955	2833154	2835619	1	phage tail tape measure protein
2796775	2851061	54286	WP_032277286.1		ABYD36_RS14960	2835619	2836503	1	phage tail protein
2796775	2851061	54286	WP_000478221.1		ABYD36_RS14965	2836503	2836715	1	tail protein X
2796775	2851061	54286	WP_000807996.1		ABYD36_RS14970	2836703	2837857	1	phage late control D family protein
2796775	2851061	54286	WP_000148270.1		ABYD36_RS14975	2837854	2838381	1	phage baseplate assembly protein V
2796775	2851061	54286	WP_000859112.1		ABYD36_RS14980	2838438	2838785	1	GPW/gp25 family protein
2796775	2851061	54286	WP_032277287.1		ABYD36_RS14985	2838776	2839879	1	baseplate J/gp47 family protein
2796775	2851061	54286	WP_000852584.1		ABYD36_RS14990	2839872	2840450	1	phage tail protein I
2796775	2851061	54286	WP_354620444.1		ABYD36_RS14995	2840453	2841412	1	tail fiber protein
2796775	2851061	54286	WP_032277289.1		ABYD36_RS15000	2841441	2841899	1	phage tail protein
2796775	2851061	54286	WP_032277290.1		ABYD36_RS15005	2841906	2842523	-1	tail fiber assembly protein
2796775	2851061	54286	WP_226046671.1		ABYD36_RS15010	2842523	2842996	-1	phage tail protein
2796775	2851061	54286	WP_244445638.1		ABYD36_RS15015	2843037	2843597	-1	phage tail protein
2796775	2851061	54286	WP_001298743.1		ABYD36_RS15020	2843638	2844099	-1	phage tail protein
2796775	2851061	54286	WP_032277343.1		ABYD36_RS15025	2844110	2844643	-1	phage tail protein
2796775	2851061	54286	WP_023892613.1		ABYD36_RS15030	2844715	2845287	1	recombinase family protein
2796775	2851061	54286	WP_106918836.1		ABYD36_RS15035	2845307	2845924	1	Ail/Lom family outer membrane beta-barrel protein
2796775	2851061	54286	WP_106875415.1		ABYD36_RS15040	2845989	2847302	1	prophage tail fiber N-terminal domain-containing protein
2796775	2851061	54286	WP_001023379.1		ABYD36_RS15045	2847304	2847573	1	phage tail fiber C-terminal domain-containing protein
2796775	2851061	54286	WP_001131657.1		ABYD36_RS15050	2847686	2848261	1	DUF1076 domain-containing protein
2796775	2851061	54286	WP_001443810.1		ABYD36_RS15055	2848334	2848963	1	DUF1076 domain-containing protein
2796775	2851061	54286	WP_001143784.1		ABYD36_RS15060	2849045	2849686	1	DUF1076 domain-containing protein
2796775	2851061	54286			ABYD36_RS15065	2849717	2849839	1	capsid protein
2796775	2851061	54286	WP_001295593.1	uspF	ABYD36_RS15070	2850627	2851061	-1	universal stress protein UspF
2840453	2845287	4834	WP_354620444.1		ABYD36_RS14995	2840453	2841412	1	tail fiber protein
2840453	2845287	4834	WP_032277289.1		ABYD36_RS15000	2841441	2841899	1	phage tail protein
2840453	2845287	4834	WP_032277290.1		ABYD36_RS15005	2841906	2842523	-1	tail fiber assembly protein
2840453	2845287	4834	WP_226046671.1		ABYD36_RS15010	2842523	2842996	-1	phage tail protein
2840453	2845287	4834	WP_244445638.1		ABYD36_RS15015	2843037	2843597	-1	phage tail protein
2840453	2845287	4834	WP_001298743.1		ABYD36_RS15020	2843638	2844099	-1	phage tail protein
2840453	2845287	4834	WP_032277343.1		ABYD36_RS15025	2844110	2844643	-1	phage tail protein
2840453	2845287	4834	WP_023892613.1		ABYD36_RS15030	2844715	2845287	1	recombinase family protein
2990174	2994588	4414	WP_122989402.1		ABYD36_RS15660	2990174	2990296	1	hypothetical protein
2990174	2994588	4414	WP_001345364.1	ydeM	ABYD36_RS15665	2990262	2991419	-1	anaerobic sulfatase maturase
2990174	2994588	4414	WP_001295684.1	ydeN	ABYD36_RS15670	2991471	2993153	-1	sulfatase-like hydrolase/transferase
2990174	2994588	4414	WP_000060493.1	ydeO	ABYD36_RS15675	2993555	2994316	-1	acid stress response transcriptional regulator YdeO
2990174	2994588	4414	WP_000543389.1	safA	ABYD36_RS15680	2994391	2994588	-1	two-component system connector SafA
3053128	3068002	14874	WP_354620374.1		ABYD36_RS15950	3053128	3054284	1	IS3-like element IS600 family transposase
3053128	3068002	14874			ABYD36_RS15955	3054378	3054449	-1	capsid protein
3053128	3068002	14874			ABYD36_RS15960	3054534	3054617	1	ferredoxin
3053128	3068002	14874	WP_122993102.1	nleC	ABYD36_RS15965	3054738	3055751	-1	type III secretion system effector zinc metalloprotease NleC
3053128	3068002	14874	WP_001023998.1		ABYD36_RS15970	3056154	3056423	-1	phage tail fiber C-terminal domain-containing protein
3053128	3068002	14874	WP_032284465.1		ABYD36_RS15975	3056425	3057738	-1	prophage tail fiber N-terminal domain-containing protein
3053128	3068002	14874	WP_001230496.1		ABYD36_RS15980	3057803	3058402	-1	Ail/Lom family outer membrane beta-barrel protein
3053128	3068002	14874	WP_354620375.1		ABYD36_RS15985	3058469	3061945	-1	host specificity protein J
3053128	3068002	14874	WP_032241151.1		ABYD36_RS15990	3062191	3062772	-1	tail assembly protein
3053128	3068002	14874	WP_106918831.1		ABYD36_RS15995	3062769	3063512	-1	C40 family peptidase
3053128	3068002	14874	WP_354620376.1		ABYD36_RS16000	3063523	3064221	-1	phage minor tail protein L
3053128	3068002	14874	WP_000847280.1		ABYD36_RS16005	3064221	3064550	-1	phage tail protein
3053128	3068002	14874	WP_000081793.1		ABYD36_RS16010	3064547	3067159	-1	phage tail tape measure protein
3053128	3068002	14874	WP_000533440.1		ABYD36_RS16015	3067140	3067553	-1	phage tail assembly protein T
3053128	3068002	14874	WP_000479045.1		ABYD36_RS16020	3067580	3068002	-1	phage tail assembly chaperone G
3364053	3379320	15267	WP_000812724.1	pphA	ABYD36_RS17585	3364053	3364709	-1	protein-serine/threonine phosphatase
3364053	3379320	15267			ABYD36_RS17590	3365178	3365335	-1	DUF4376 domain-containing protein
3364053	3379320	15267	WP_001121225.1	nleG7	ABYD36_RS17595	3365664	3366314	1	type III secretion system effector NleG7
3364053	3379320	15267	WP_000491545.1		ABYD36_RS17600	3366539	3367414	-1	hypothetical protein
3364053	3379320	15267	WP_001023379.1		ABYD36_RS17605	3367555	3367824	-1	phage tail fiber C-terminal domain-containing protein
3364053	3379320	15267	WP_354620379.1		ABYD36_RS17610	3367826	3369139	-1	prophage tail fiber N-terminal domain-containing protein
3364053	3379320	15267	WP_001230428.1		ABYD36_RS17615	3369204	3369803	-1	Ail/Lom family outer membrane beta-barrel protein
3364053	3379320	15267	WP_106918832.1		ABYD36_RS17620	3369871	3373263	-1	host specificity protein J
3364053	3379320	15267	WP_032241151.1		ABYD36_RS17625	3373509	3374090	-1	tail assembly protein
3364053	3379320	15267	WP_106918831.1		ABYD36_RS17630	3374087	3374830	-1	C40 family peptidase
3364053	3379320	15267	WP_032284485.1		ABYD36_RS17635	3374841	3375539	-1	phage minor tail protein L
3364053	3379320	15267	WP_000847280.1		ABYD36_RS17640	3375539	3375868	-1	phage tail protein
3364053	3379320	15267	WP_000081793.1		ABYD36_RS17645	3375865	3378477	-1	phage tail tape measure protein
3364053	3379320	15267	WP_000533440.1		ABYD36_RS17650	3378458	3378871	-1	phage tail assembly protein T
3364053	3379320	15267	WP_000479045.1		ABYD36_RS17655	3378898	3379320	-1	phage tail assembly chaperone G
3409712	3415489	5777	WP_042853000.1	ralR	ABYD36_RS17885	3409712	3409906	1	type I toxin-antitoxin system endodeoxyribonuclease toxin RalR
3409712	3415489	5777	WP_001356607.1		ABYD36_RS17890	3409899	3410087	1	DUF1187 family protein
3409712	3415489	5777	WP_001311878.1		ABYD36_RS17895	3410194	3410475	1	excisionase
3409712	3415489	5777			ABYD36_RS17900	3410441	3411519	1	tyrosine-type recombinase/integrase
3409712	3415489	5777	WP_000904983.1	pinE	ABYD36_RS17905	3411981	3412535	-1	site-specific DNA recombinase
3409712	3415489	5777	WP_001342905.1		ABYD36_RS17910	3412563	3412964	1	hypothetical protein
3409712	3415489	5777	WP_000376436.1		ABYD36_RS17915	3412968	3413387	1	tail assembly chaperone
3409712	3415489	5777	WP_032277171.1		ABYD36_RS17920	3413359	3413961	-1	tail fiber assembly protein
3409712	3415489	5777	WP_354620380.1		ABYD36_RS17925	3413961	3414809	-1	phage tail protein
3409712	3415489	5777	WP_000049950.1		ABYD36_RS17930	3414809	3415489	-1	DUF2612 domain-containing protein
3409712	3415489	5777	WP_001197085.1		ABYD36_RS17935	3415486	3416685	-1	baseplate J/gp47 family protein
3409712	3414809	5097	WP_042853000.1	ralR	ABYD36_RS17885	3409712	3409906	1	type I toxin-antitoxin system endodeoxyribonuclease toxin RalR
3409712	3414809	5097	WP_001356607.1		ABYD36_RS17890	3409899	3410087	1	DUF1187 family protein
3409712	3414809	5097	WP_001311878.1		ABYD36_RS17895	3410194	3410475	1	excisionase
3409712	3414809	5097			ABYD36_RS17900	3410441	3411519	1	tyrosine-type recombinase/integrase
3409712	3414809	5097	WP_000904983.1	pinE	ABYD36_RS17905	3411981	3412535	-1	site-specific DNA recombinase
3409712	3414809	5097	WP_001342905.1		ABYD36_RS17910	3412563	3412964	1	hypothetical protein
3409712	3414809	5097	WP_000376436.1		ABYD36_RS17915	3412968	3413387	1	tail assembly chaperone
3409712	3414809	5097	WP_032277171.1		ABYD36_RS17920	3413359	3413961	-1	tail fiber assembly protein
3409712	3414809	5097	WP_354620380.1		ABYD36_RS17925	3413961	3414809	-1	phage tail protein
3436685	3441819	5134	WP_000781789.1		ABYD36_RS18085	3436347	3436688	-1	phage holin, lambda family
3436685	3441819	5134	WP_001519807.1		ABYD36_RS18090	3436906	3437184	1	hypothetical protein
3436685	3441819	5134	WP_000675202.1		ABYD36_RS18095	3437170	3437400	-1	hypothetical protein
3436685	3441819	5134	WP_001519808.1		ABYD36_RS18100	3437538	3438149	-1	ORF6N domain-containing protein
3436685	3441819	5134	WP_000640150.1		ABYD36_RS18105	3438420	3438974	-1	DUF1133 family protein
3436685	3441819	5134	WP_001519809.1		ABYD36_RS18110	3438971	3439261	-1	DUF1364 domain-containing protein
3436685	3441819	5134	WP_047662719.1		ABYD36_RS18115	3439261	3439860	-1	DUF1367 family protein
3436685	3441819	5134	WP_001356604.1		ABYD36_RS18120	3439932	3440144	-1	hypothetical protein
3436685	3441819	5134	WP_000813269.1	hokD	ABYD36_RS18125	3440420	3440575	-1	type I toxin-antitoxin system toxin HokD
3436685	3441819	5134	WP_136751806.1		ABYD36_RS18130	3441030	3441398	-1	hypothetical protein
3436685	3441819	5134	WP_000753060.1		ABYD36_RS18135	3441395	3441571	-1	hypothetical protein
3469667	3487820	18153	WP_000546440.1		ABYD36_RS18315	3469667	3470509	-1	Nif3-like dinuclear metal center hexameric protein
3469667	3487820	18153	WP_001342239.1		ABYD36_RS18320	3470532	3471371	-1	alpha/beta hydrolase
3469667	3487820	18153	WP_000582549.1		ABYD36_RS18325	3471464	3472261	-1	amidohydrolase family protein
3469667	3487820	18153	WP_000633893.1		ABYD36_RS18330	3472283	3474082	-1	glycoside hydrolase family 13 protein
3469667	3487820	18153	WP_000357161.1		ABYD36_RS18335	3474102	3474935	-1	sugar ABC transporter permease
3469667	3487820	18153	WP_001096090.1		ABYD36_RS18340	3474938	3476227	-1	carbohydrate ABC transporter permease
3469667	3487820	18153	WP_001239912.1		ABYD36_RS18345	3476230	3477462	-1	maltose ABC transporter substrate-binding protein
3469667	3487820	18153	WP_000242978.1		ABYD36_RS18350	3477735	3478772	1	hypothetical protein
3469667	3487820	18153	WP_000490375.1		ABYD36_RS18355	3478791	3479747	1	UDP-3-O-(3-hydroxymyristoyl)glucosamine N-acyltransferase
3469667	3487820	18153	WP_001307257.1		ABYD36_RS18360	3479838	3480326	1	hypothetical protein
3469667	3487820	18153	WP_000741722.1	ugpC	ABYD36_RS18365	3480409	3481536	1	ABC transporter ATP-binding protein
3469667	3487820	18153	WP_000581608.1		ABYD36_RS18370	3481943	3482752	1	TrmB family transcriptional regulator
3469667	3487820	18153	WP_000575889.1		ABYD36_RS18375	3482841	3484709	1	beta-L-arabinofuranosidase domain-containing protein
3469667	3487820	18153	WP_000281530.1		ABYD36_RS18380	3484746	3487820	1	glycoside hydrolase family 38 C-terminal domain-containing protein
3474508	3487914	13406	WP_000357161.1		ABYD36_RS18335	3474102	3474935	-1	sugar ABC transporter permease
3474508	3487914	13406	WP_001096090.1		ABYD36_RS18340	3474938	3476227	-1	carbohydrate ABC transporter permease
3474508	3487914	13406	WP_001239912.1		ABYD36_RS18345	3476230	3477462	-1	maltose ABC transporter substrate-binding protein
3474508	3487914	13406	WP_000242978.1		ABYD36_RS18350	3477735	3478772	1	hypothetical protein
3474508	3487914	13406	WP_000490375.1		ABYD36_RS18355	3478791	3479747	1	UDP-3-O-(3-hydroxymyristoyl)glucosamine N-acyltransferase
3474508	3487914	13406	WP_001307257.1		ABYD36_RS18360	3479838	3480326	1	hypothetical protein
3474508	3487914	13406	WP_000741722.1	ugpC	ABYD36_RS18365	3480409	3481536	1	ABC transporter ATP-binding protein
3474508	3487914	13406	WP_000581608.1		ABYD36_RS18370	3481943	3482752	1	TrmB family transcriptional regulator
3474508	3487914	13406	WP_000575889.1		ABYD36_RS18375	3482841	3484709	1	beta-L-arabinofuranosidase domain-containing protein
3474508	3487914	13406	WP_000281530.1		ABYD36_RS18380	3484746	3487820	1	glycoside hydrolase family 38 C-terminal domain-containing protein
3474508	3487914	13406	WP_000448381.1	lpxM	ABYD36_RS18385	3487909	3488880	-1	lauroyl-Kdo(2)-lipid IV(A) myristoyltransferase
3548549	3559095	10546	WP_000686499.1		ABYD36_RS18720	3547788	3548747	1	plasmid segregation protein ParM
3548549	3559095	10546	WP_000211289.1		ABYD36_RS18725	3548752	3549063	1	plasmid partitioning/stability family protein
3548549	3559095	10546	WP_001289969.1		ABYD36_RS18730	3549127	3549717	1	ead/Ea22-like family protein
3548549	3559095	10546	WP_000087812.1		ABYD36_RS18735	3550208	3551254	-1	phage portal protein
3548549	3559095	10546	WP_000613774.1		ABYD36_RS18740	3551254	3553005	-1	terminase family protein
3548549	3559095	10546	WP_001262655.1		ABYD36_RS18745	3553160	3553996	1	GPO family capsid scaffolding protein
3548549	3559095	10546	WP_024219921.1		ABYD36_RS18750	3554020	3555072	1	phage major capsid protein, P2 family
3548549	3559095	10546	WP_000632311.1	gpM	ABYD36_RS18755	3555118	3555918	1	phage terminase small subunit
3548549	3559095	10546	WP_000063100.1		ABYD36_RS18760	3556020	3556514	1	head completion/stabilization protein
3548549	3559095	10546	WP_000864911.1		ABYD36_RS18765	3556514	3556714	1	tail protein X
3548549	3559095	10546	WP_001342221.1		ABYD36_RS18770	3556717	3557040	1	phage holin family protein
3548549	3559095	10546	WP_000072343.1		ABYD36_RS18775	3557037	3557429	1	M15 family metallopeptidase
3548549	3559095	10546	WP_000780555.1		ABYD36_RS18780	3557426	3557833	1	DUF2570 domain-containing protein
3548549	3559095	10546	WP_000202144.1		ABYD36_RS18785	3557972	3559849	1	DUF6645 domain-containing protein
3556514	3565451	8937	WP_000864911.1		ABYD36_RS18765	3556514	3556714	1	tail protein X
3556514	3565451	8937	WP_001342221.1		ABYD36_RS18770	3556717	3557040	1	phage holin family protein
3556514	3565451	8937	WP_000072343.1		ABYD36_RS18775	3557037	3557429	1	M15 family metallopeptidase
3556514	3565451	8937	WP_000780555.1		ABYD36_RS18780	3557426	3557833	1	DUF2570 domain-containing protein
3556514	3565451	8937	WP_000202144.1		ABYD36_RS18785	3557972	3559849	1	DUF6645 domain-containing protein
3556514	3565451	8937	WP_001342220.1		ABYD36_RS18790	3559873	3560340	1	phage tail protein
3556514	3565451	8937	WP_136751780.1		ABYD36_RS18795	3560333	3560968	1	phage virion morphogenesis protein
3556514	3565451	8937	WP_001342219.1		ABYD36_RS18800	3560980	3561546	1	phage baseplate assembly protein V
3556514	3565451	8937	WP_000213447.1		ABYD36_RS18805	3561543	3561893	1	GPW/gp25 family protein
3556514	3565451	8937	WP_001111967.1		ABYD36_RS18810	3561897	3562793	1	baseplate J/gp47 family protein
3556514	3565451	8937	WP_000071738.1		ABYD36_RS18815	3562786	3563316	1	phage tail protein I
3556514	3565451	8937			ABYD36_RS18820	3563319	3564032	1	phage tail protein
3556514	3565451	8937	WP_103686162.1		ABYD36_RS18825	3564597	3565451	1	phage tail protein
3559833	3576993	17160	WP_000202144.1		ABYD36_RS18785	3557972	3559849	1	DUF6645 domain-containing protein
3559833	3576993	17160	WP_001342220.1		ABYD36_RS18790	3559873	3560340	1	phage tail protein
3559833	3576993	17160	WP_136751780.1		ABYD36_RS18795	3560333	3560968	1	phage virion morphogenesis protein
3559833	3576993	17160	WP_001342219.1		ABYD36_RS18800	3560980	3561546	1	phage baseplate assembly protein V
3559833	3576993	17160	WP_000213447.1		ABYD36_RS18805	3561543	3561893	1	GPW/gp25 family protein
3559833	3576993	17160	WP_001111967.1		ABYD36_RS18810	3561897	3562793	1	baseplate J/gp47 family protein
3559833	3576993	17160	WP_000071738.1		ABYD36_RS18815	3562786	3563316	1	phage tail protein I
3559833	3576993	17160			ABYD36_RS18820	3563319	3564032	1	phage tail protein
3559833	3576993	17160	WP_103686162.1		ABYD36_RS18825	3564597	3565451	1	phage tail protein
3559833	3576993	17160	WP_000144010.1		ABYD36_RS18830	3565451	3566029	1	tail fiber assembly protein
3559833	3576993	17160	WP_000954196.1		ABYD36_RS18835	3566073	3566645	-1	serine O-acetyltransferase
3559833	3576993	17160	WP_000979948.1		ABYD36_RS18840	3566802	3567290	-1	phage tail protein
3559833	3576993	17160	WP_000853454.1		ABYD36_RS18845	3567303	3570110	-1	phage tail tape measure protein
3559833	3576993	17160	WP_000333495.1		ABYD36_RS18850	3570097	3570252	-1	GpE family phage tail protein
3559833	3576993	17160	WP_000665308.1		ABYD36_RS18855	3570261	3570626	-1	tail protein
3559833	3576993	17160	WP_000290450.1		ABYD36_RS18860	3570681	3571193	-1	phage major tail tube protein
3559833	3576993	17160	WP_032250563.1		ABYD36_RS18865	3571193	3572377	-1	phage tail sheath family protein
3559833	3576993	17160	WP_000132847.1		ABYD36_RS18870	3572535	3573635	1	phage late control D family protein
3559833	3576993	17160	WP_001317900.1		ABYD36_RS18875	3574035	3575174	1	YecA family protein
3559833	3576993	17160	WP_000488107.1		ABYD36_RS18880	3575464	3575724	1	ogr/Delta-like zinc finger family protein
3559833	3576993	17160	WP_000078920.1		ABYD36_RS18885	3575915	3576055	1	Hok/Gef family protein
3559833	3576993	17160	WP_001303543.1		ABYD36_RS18890	3576244	3576525	-1	hypothetical protein
3666737	3674347	7610	WP_000532923.1	yeeN	ABYD36_RS19310	3666737	3667453	1	YebC/PmpR family DNA-binding transcriptional regulator
3666737	3674347	7610	WP_077252141.1	yeeO	ABYD36_RS19320	3668084	3669571	-1	toxic metabolite efflux MATE transporter YeeO
3666737	3674347	7610	WP_001011013.1	cbl	ABYD36_RS19330	3669845	3670795	-1	HTH-type transcriptional regulator Cbl
3666737	3674347	7610	WP_001011483.1	nac	ABYD36_RS19335	3670897	3671814	-1	nitrogen assimilation transcriptional regulator NAC
3666737	3674347	7610	WP_000986331.1	ldtA	ABYD36_RS19345	3672271	3673206	-1	L,D-transpeptidase
3666737	3674347	7610	WP_001193786.1	cobT	ABYD36_RS19350	3673268	3674347	-1	nicotinate-nucleotide--dimethylbenzimidazole phosphoribosyltransferase
3673268	3700710	27442	WP_001193786.1	cobT	ABYD36_RS19350	3673268	3674347	-1	nicotinate-nucleotide--dimethylbenzimidazole phosphoribosyltransferase
3673268	3700710	27442	WP_032277313.1	cobS	ABYD36_RS19355	3674359	3675102	-1	adenosylcobinamide-GDP ribazoletransferase
3673268	3700710	27442	WP_000973168.1	cobU	ABYD36_RS19360	3675099	3675644	-1	bifunctional adenosylcobinamide kinase/adenosylcobinamide-phosphate guanylyltransferase
3673268	3700710	27442			ABYD36_RS19365	3675778	3675969	-1	cobalamin biosynthesis protein
3673268	3700710	27442			ABYD36_RS19370	3675948	3676136	-1	IS4 family transposase
3673268	3700710	27442			ABYD36_RS19375	3677133	3678251	-1	IS3 family transposase
3673268	3700710	27442			ABYD36_RS19380	3678317	3679168	1	phosphotriesterase-related protein
3673268	3700710	27442			ABYD36_RS19385	3679208	3679500	-1	gamma-glutamyltransferase
3673268	3700710	27442			ABYD36_RS19390	3679580	3681199	-1	ISL3 family transposase
3673268	3700710	27442			ABYD36_RS19395	3681483	3681892	-1	zinc-ribbon domain-containing protein
3673268	3700710	27442	WP_000271003.1		ABYD36_RS19400	3681880	3682281	-1	putative zinc ribbon protein
3673268	3700710	27442	WP_000221530.1		ABYD36_RS19405	3682541	3683110	-1	inovirus Gp2 family protein
3673268	3700710	27442	WP_001336481.1		ABYD36_RS19410	3683309	3683509	1	hypothetical protein
3673268	3700710	27442	WP_052318419.1		ABYD36_RS19415	3683924	3684073	-1	Hha/YmoA family nucleoid-associated regulatory protein
3673268	3700710	27442	WP_000632607.1		ABYD36_RS19420	3684832	3685038	1	AlpA family transcriptional regulator
3673268	3700710	27442	WP_000804452.1		ABYD36_RS19425	3685125	3685727	1	hypothetical protein
3673268	3700710	27442	WP_001297234.1		ABYD36_RS19430	3686049	3687533	-1	YfjI family protein
3673268	3700710	27442	WP_001069680.1		ABYD36_RS19435	3688763	3689635	1	GTPase family protein
3673268	3700710	27442	WP_021520231.1	agn43	ABYD36_RS19440	3689963	3693082	1	autotransporter adhesin Ag43
3673268	3700710	27442	WP_001348608.1		ABYD36_RS19445	3693203	3695719	1	hypothetical protein
3673268	3700710	27442	WP_000581504.1		ABYD36_RS19450	3695795	3696250	1	IrmA family protein
3673268	3700710	27442	WP_032277419.1		ABYD36_RS19455	3696329	3696562	1	DUF905 family protein
3673268	3700710	27442	WP_001234629.1		ABYD36_RS19460	3696662	3697480	1	DUF932 domain-containing protein
3673268	3700710	27442	WP_000860087.1		ABYD36_RS19465	3697562	3698041	1	antirestriction protein
3673268	3700710	27442	WP_001186726.1	yeeS	ABYD36_RS19470	3698057	3698533	1	RadC family protein
3673268	3700710	27442	WP_000692323.1	yeeT	ABYD36_RS19475	3698596	3698817	1	DUF987 domain-containing protein
3673268	3700710	27442	WP_001285585.1	cbeA	ABYD36_RS19480	3698891	3699259	1	type IV toxin-antitoxin system cytoskeleton bundling-enhancing antitoxin CbeA
3673268	3700710	27442	WP_000854814.1	cbtA	ABYD36_RS19485	3699348	3699722	1	type IV toxin-antitoxin system cytoskeleton-binding toxin CbtA
3673268	3700710	27442	WP_000988600.1	yeeW	ABYD36_RS19490	3699719	3699913	1	DUF5983 family protein
3673268	3700710	27442			ABYD36_RS19495	3699959	3700039	1	hypothetical protein
3673268	3700710	27442	WP_071592185.1		ABYD36_RS19500	3700328	3700501	-1	transposase domain-containing protein
3673268	3700710	27442	WP_001016348.1		ABYD36_RS19505	3700528	3700710	1	EutP/PduV family microcompartment system protein
3723165	3736183	13018	WP_001236681.1		ABYD36_RS19635	3723165	3723563	-1	WbuC family cupin fold metalloprotein
3723165	3736183	13018	WP_000761610.1		ABYD36_RS19640	3723550	3724761	-1	glycosyltransferase family 4 protein
3723165	3736183	13018	WP_000734415.1	wecB	ABYD36_RS19645	3724761	3725891	-1	non-hydrolyzing UDP-N-acetylglucosamine 2-epimerase
3723165	3736183	13018	WP_001221967.1		ABYD36_RS19650	3725891	3726994	-1	capsular polysaccharide biosynthesis protein CapF
3723165	3736183	13018	WP_000471742.1	fnlA	ABYD36_RS19655	3726996	3728030	-1	UDP-N-acetylglucosamine 4,6-dehydratase/5-epimerase
3723165	3736183	13018	WP_000945861.1		ABYD36_RS19660	3728043	3728831	-1	AglZ/HisF2 family acetamidino modification protein
3723165	3736183	13018	WP_000590430.1	hisH	ABYD36_RS19665	3728824	3729450	-1	imidazole glycerol phosphate synthase subunit HisH
3723165	3736183	13018	WP_244445633.1		ABYD36_RS19670	3729447	3730550	-1	N-acetyl sugar amidotransferase
3723165	3736183	13018	WP_064734870.1		ABYD36_RS19675	3730580	3731689	-1	glycosyltransferase family 4 protein
3723165	3736183	13018	WP_001380547.1	wzy	ABYD36_RS19680	3731682	3732782	-1	O118/O151 family O-antigen polymerase
3723165	3736183	13018	WP_000370151.1		ABYD36_RS19685	3732789	3733607	-1	phosphorylcholine transferase LicD
3723165	3736183	13018	WP_000058630.1	wzx	ABYD36_RS19690	3733600	3734820	-1	O118/O151 family O-antigen flippase
3723165	3736183	13018	WP_032276996.1		ABYD36_RS19695	3734825	3736183	-1	bifunctional cytidylyltransferase/SDR family oxidoreductase
3808415	3814250	5835	WP_000153067.1	rcnB	ABYD36_RS20020	3808415	3808753	1	Ni(II)/Co(II) efflux transporter accessory subunit RcnB
3808415	3814250	5835	WP_001026152.1	yehA	ABYD36_RS20025	3808835	3809869	-1	putative fimbrial-like adhesin protein
3808415	3814250	5835	WP_000945412.1	yehB	ABYD36_RS20030	3809883	3812363	-1	fimbrial biogenesis outer membrane usher protein
3808415	3814250	5835	WP_000677395.1	yehC	ABYD36_RS20035	3812379	3813053	-1	fimbria/pilus periplasmic chaperone
3808415	3814250	5835	WP_032277006.1	yehD	ABYD36_RS20040	3813134	3813676	-1	fimbrial protein
3808415	3814250	5835	WP_001324851.1	yehE	ABYD36_RS20045	3813969	3814250	-1	YehE family protein
3961169	3972705	11536	WP_001443833.1		ABYD36_RS20710	3961169	3961702	-1	T3SS effector NleG family protein
3961169	3972705	11536	WP_001023380.1		ABYD36_RS20715	3962042	3962311	-1	phage tail fiber C-terminal domain-containing protein
3961169	3972705	11536	WP_354620385.1		ABYD36_RS20720	3962313	3963626	-1	prophage tail fiber N-terminal domain-containing protein
3961169	3972705	11536	WP_001228241.1		ABYD36_RS20725	3963691	3964290	-1	Ail/Lom family outer membrane beta-barrel protein
3961169	3972705	11536	WP_001230644.1		ABYD36_RS20730	3964358	3964573	-1	hypothetical protein
3961169	3972705	11536	WP_000099160.1		ABYD36_RS20735	3964636	3966174	-1	IS66-like element ISEc22 family transposase
3961169	3972705	11536	WP_000612626.1	tnpB	ABYD36_RS20740	3966223	3966570	-1	IS66 family insertion sequence element accessory protein TnpB
3961169	3972705	11536	WP_000839179.1		ABYD36_RS20745	3966567	3966971	-1	transposase
3961169	3972705	11536	WP_032284631.1		ABYD36_RS20750	3967000	3970299	-1	phage tail protein
3961169	3972705	11536	WP_000847657.1		ABYD36_RS20755	3970360	3970932	-1	tail assembly protein
3961169	3972705	11536	WP_000194778.1		ABYD36_RS20760	3970929	3971672	-1	C40 family peptidase
3961169	3972705	11536	WP_001152619.1		ABYD36_RS20765	3971678	3972376	-1	phage minor tail protein L
3961169	3972705	11536	WP_032277397.1		ABYD36_RS20770	3972376	3972705	-1	phage tail protein
3961169	3972705	11536	WP_000082375.1		ABYD36_RS20775	3972702	3975263	-1	phage tail tape measure protein
3985143	3996978	11835			ABYD36_RS20840	3983243	3985171	-1	phage terminase large subunit family protein
3985143	3996978	11835	WP_000235436.1		ABYD36_RS20845	3985143	3985652	-1	terminase small subunit
3985143	3996978	11835	WP_001427981.1		ABYD36_RS20850	3986047	3986241	1	YlcI/YnfO family protein
3985143	3996978	11835	WP_000738423.1	iss	ABYD36_RS20855	3986601	3986894	1	increased serum survival lipoprotein Iss
3985143	3996978	11835	WP_001228695.1	rzoD	ABYD36_RS20860	3986985	3987167	-1	prophage lysis lipoprotein RzoD
3985143	3996978	11835	WP_000075153.1	rrrD	ABYD36_RS20865	3987384	3987881	-1	lysozyme RrrD
3985143	3996978	11835	WP_000284524.1		ABYD36_RS20870	3987881	3988096	-1	class II holin family protein
3985143	3996978	11835	WP_012578864.1		ABYD36_RS20875	3988239	3988637	1	hypothetical protein
3985143	3996978	11835	WP_000499454.1		ABYD36_RS20880	3988718	3988876	-1	DUF3927 family protein
3985143	3996978	11835	WP_001302581.1		ABYD36_RS20885	3988962	3989705	-1	hypothetical protein
3985143	3996978	11835	WP_001235460.1		ABYD36_RS20890	3989958	3990581	-1	antitermination protein
3985143	3996978	11835	WP_001028854.1		ABYD36_RS20895	3990578	3991243	-1	serine/threonine protein phosphatase
3985143	3996978	11835	WP_001223927.1		ABYD36_RS20900	3991240	3991842	-1	recombination protein NinG
3985143	3996978	11835	WP_001108084.1		ABYD36_RS20905	3991817	3992383	-1	HNH endonuclease
3985143	3996978	11835	WP_001428177.1		ABYD36_RS20910	3992534	3992728	-1	hypothetical protein
3985143	3996978	11835	WP_000612805.1		ABYD36_RS20915	3992976	3994748	1	hypothetical protein
3985143	3996978	11835	WP_001254228.1		ABYD36_RS20920	3995252	3995434	-1	NinE family protein
3985143	3996978	11835	WP_000153270.1		ABYD36_RS20925	3995431	3995958	-1	phage N-6-adenine-methyltransferase
3985143	3996978	11835	WP_000810176.1		ABYD36_RS20930	3995955	3996401	-1	recombination protein NinB
3985143	3996978	11835	WP_000229807.1		ABYD36_RS20935	3996409	3996615	-1	hypothetical protein
3985143	3996978	11835	WP_000145926.1		ABYD36_RS20940	3996688	3996978	-1	protein ren
3985143	3996978	11835	WP_000788878.1		ABYD36_RS20945	3996975	3997676	-1	replication protein P
3996975	4007246	10271	WP_000145926.1		ABYD36_RS20940	3996688	3996978	-1	protein ren
3996975	4007246	10271	WP_000788878.1		ABYD36_RS20945	3996975	3997676	-1	replication protein P
3996975	4007246	10271	WP_000185462.1		ABYD36_RS20950	3997673	3998611	-1	replication protein
3996975	4007246	10271	WP_000035947.1		ABYD36_RS20955	3998644	3998940	-1	CII family transcriptional regulator
3996975	4007246	10271	WP_000276885.1		ABYD36_RS20960	3999050	3999235	-1	Cro/CI family transcriptional regulator
3996975	4007246	10271	WP_001095982.1		ABYD36_RS20965	3999316	3999966	1	LexA family transcriptional regulator
3996975	4007246	10271	WP_000256573.1		ABYD36_RS20970	4000281	4000586	1	hypothetical protein
3996975	4007246	10271	WP_000930321.1		ABYD36_RS20975	4000589	4000927	1	hypothetical protein
3996975	4007246	10271			ABYD36_RS20980	4000960	4001052	1	regulator
3996975	4007246	10271	WP_000167595.1		ABYD36_RS20985	4001061	4001531	1	hypothetical protein
3996975	4007246	10271	WP_000065385.1		ABYD36_RS20990	4001681	4002049	1	DUF2528 family protein
3996975	4007246	10271	WP_001198860.1		ABYD36_RS20995	4002122	4002286	1	protease FtsH-inhibitory lysogeny factor CIII
3996975	4007246	10271	WP_000372926.1	kil	ABYD36_RS21000	4002255	4002419	1	host cell division inhibitory peptide Kil
3996975	4007246	10271	WP_000995439.1		ABYD36_RS21005	4002474	4002770	1	host-nuclease inhibitor Gam family protein
3996975	4007246	10271	WP_000100847.1	bet	ABYD36_RS21010	4002776	4003561	1	phage recombination protein Bet
3996975	4007246	10271	WP_032284635.1		ABYD36_RS21015	4003558	4004235	1	lambda exonuclease family protein
3996975	4007246	10271	WP_001303590.1		ABYD36_RS21020	4004235	4004417	1	DUF1317 domain-containing protein
3996975	4007246	10271	WP_000548547.1		ABYD36_RS21025	4004390	4004581	1	DUF1382 family protein
3996975	4007246	10271	WP_000188870.1		ABYD36_RS21030	4004658	4004873	1	hypothetical protein
3996975	4007246	10271	WP_000763358.1		ABYD36_RS21035	4004972	4005193	1	TraR/DksA family transcriptional regulator
3996975	4007246	10271			ABYD36_RS21040	4005190	4005495	1	ead/Ea22-like family protein
3996975	4007246	10271	WP_001345188.1		ABYD36_RS21045	4005792	4006142	1	DUF551 domain-containing protein
3996975	4007246	10271	WP_000457736.1		ABYD36_RS21050	4006217	4006459	1	DUF4222 domain-containing protein
3996975	4007246	10271	WP_001281192.1		ABYD36_RS21055	4006578	4006922	1	hypothetical protein
3996975	4007246	10271	WP_001444001.1		ABYD36_RS21060	4007028	4007246	1	excisionase
3996975	4007246	10271	WP_000533670.1		ABYD36_RS21065	4007224	4008294	1	tyrosine-type recombinase/integrase
4137774	4141794	4020	WP_000839828.1		ABYD36_RS21665	4137774	4140134	-1	type I restriction enzyme HsdR N-terminal domain-containing protein
4137774	4141794	4020	WP_000100143.1		ABYD36_RS21670	4140778	4141794	-1	hypothetical protein
4143311	4158952	15641	WP_000381395.1		ABYD36_RS21685	4143311	4144882	1	IS66-like element ISCro1 family transposase
4143311	4158952	15641			ABYD36_RS21690	4144914	4146014	1	IS66-like element ISEc22 family transposase
4143311	4158952	15641	WP_000599124.1		ABYD36_RS21695	4146455	4147189	-1	hypothetical protein
4143311	4158952	15641	WP_000426255.1		ABYD36_RS21700	4147191	4147991	-1	hypothetical protein
4143311	4158952	15641	WP_000350517.1		ABYD36_RS21705	4148790	4149263	1	hypothetical protein
4143311	4158952	15641	WP_001095351.1		ABYD36_RS21710	4149564	4150418	-1	DUF4365 domain-containing protein
4143311	4158952	15641	WP_000367246.1		ABYD36_RS21715	4150555	4151553	-1	hypothetical protein
4143311	4158952	15641	WP_001069762.1		ABYD36_RS21720	4151885	4152757	1	GTPase family protein
4143311	4158952	15641	WP_000820529.1		ABYD36_RS21725	4153126	4155972	1	Ag43/Cah family autotransporter adhesin
4143311	4158952	15641	WP_001234395.1		ABYD36_RS21730	4156300	4157118	1	DUF932 domain-containing protein
4143311	4158952	15641	WP_000214413.1		ABYD36_RS21735	4157210	4157695	1	antirestriction protein
4143311	4158952	15641	WP_001186773.1		ABYD36_RS21740	4157711	4158187	1	RadC family protein
4143311	4158952	15641	WP_000692323.1		ABYD36_RS21745	4158250	4158471	1	DUF987 domain-containing protein
4143311	4158952	15641	WP_001341590.1		ABYD36_RS21750	4158545	4158952	1	type IV toxin-antitoxin system YeeU family antitoxin
4146455	4151553	5098	WP_000599124.1		ABYD36_RS21695	4146455	4147189	-1	hypothetical protein
4146455	4151553	5098	WP_000426255.1		ABYD36_RS21700	4147191	4147991	-1	hypothetical protein
4146455	4151553	5098	WP_000350517.1		ABYD36_RS21705	4148790	4149263	1	hypothetical protein
4146455	4151553	5098	WP_001095351.1		ABYD36_RS21710	4149564	4150418	-1	DUF4365 domain-containing protein
4146455	4151553	5098	WP_000367246.1		ABYD36_RS21715	4150555	4151553	-1	hypothetical protein
4166293	4180944	14651	WP_001018714.1	emrY	ABYD36_RS21785	4166293	4167831	-1	multidrug efflux MFS transporter permease subunit EmrY
4166293	4180944	14651	WP_000435174.1	emrK	ABYD36_RS21790	4167831	4168994	-1	multidrug efflux MFS transporter periplasmic adaptor subunit EmrK
4166293	4180944	14651	WP_000991370.1	evgA	ABYD36_RS21795	4169410	4170024	1	acid-sensing system DNA-binding response regulator EvgA
4166293	4180944	14651	WP_001443604.1	evgS	ABYD36_RS21800	4170029	4173622	1	acid-sensing system histidine kinase EvgS
4166293	4180944	14651	WP_001296867.1	yfdE	ABYD36_RS21805	4173678	4174823	-1	CoA:oxalate CoA-transferase
4166293	4180944	14651	WP_000955028.1	yfdV	ABYD36_RS21810	4174897	4175841	-1	transporter YfdV
4166293	4180944	14651	WP_001283499.1	oxc	ABYD36_RS21815	4175911	4177605	-1	oxalyl-CoA decarboxylase
4166293	4180944	14651	WP_032276625.1	frc	ABYD36_RS21820	4177659	4178909	-1	formyl-CoA transferase
4166293	4180944	14651	WP_000825604.1	yfdX	ABYD36_RS21825	4179422	4180054	-1	YfdX family protein
4166293	4180944	14651	WP_000867637.1	ypdI	ABYD36_RS21830	4180350	4180625	1	colanic acid biosynthesis lipoprotein YpdI
4166293	4180944	14651	WP_000639883.1	yfdY	ABYD36_RS21835	4180702	4180944	-1	YfdY family protein
4306016	4315122	9106	WP_000017552.1		ABYD36_RS22450	4306016	4306168	-1	hypothetical protein
4306016	4315122	9106	WP_000076001.1	yfgG	ABYD36_RS22455	4306186	4306377	1	YfgG family protein
4306016	4315122	9106	WP_001317257.1	yfgH	ABYD36_RS22460	4306688	4307206	1	glycine zipper 2TM domain-containing protein
4306016	4315122	9106	WP_000755172.1	yfgI	ABYD36_RS22465	4307222	4307761	1	DUF5384 family protein
4306016	4315122	9106	WP_032276642.1		ABYD36_RS22470	4307981	4308463	-1	DUF2514 domain-containing protein
4306016	4315122	9106	WP_032276643.1		ABYD36_RS22475	4308460	4309086	-1	glycoside hydrolase family 19 protein
4306016	4315122	9106	WP_016046623.1		ABYD36_RS22480	4309076	4309384	-1	phage holin family protein
4306016	4315122	9106	WP_032276644.1		ABYD36_RS22485	4309371	4309775	-1	putative holin
4306016	4315122	9106			ABYD36_RS22490	4310104	4310800	-1	IS1 family transposase
4306016	4315122	9106	WP_032277357.1		ABYD36_RS22495	4311088	4312170	1	EpsG family protein
4306016	4315122	9106	WP_244445639.1		ABYD36_RS22500	4312222	4314486	-1	hypothetical protein
4306016	4315122	9106	WP_032277358.1		ABYD36_RS22505	4314682	4314939	1	hypothetical protein
4306016	4315122	9106	WP_000559990.1		ABYD36_RS22510	4314982	4315122	-1	hypothetical protein
4309076	4340544	31468	WP_032276643.1		ABYD36_RS22475	4308460	4309086	-1	glycoside hydrolase family 19 protein
4309076	4340544	31468	WP_016046623.1		ABYD36_RS22480	4309076	4309384	-1	phage holin family protein
4309076	4340544	31468	WP_032276644.1		ABYD36_RS22485	4309371	4309775	-1	putative holin
4309076	4340544	31468			ABYD36_RS22490	4310104	4310800	-1	IS1 family transposase
4309076	4340544	31468	WP_032277357.1		ABYD36_RS22495	4311088	4312170	1	EpsG family protein
4309076	4340544	31468	WP_244445639.1		ABYD36_RS22500	4312222	4314486	-1	hypothetical protein
4309076	4340544	31468	WP_032277358.1		ABYD36_RS22505	4314682	4314939	1	hypothetical protein
4309076	4340544	31468	WP_000559990.1		ABYD36_RS22510	4314982	4315122	-1	hypothetical protein
4309076	4340544	31468	WP_032277359.1		ABYD36_RS22515	4315132	4317606	-1	phage protein
4309076	4340544	31468	WP_032277360.1		ABYD36_RS22520	4317612	4319414	-1	hypothetical protein
4309076	4340544	31468	WP_032277361.1		ABYD36_RS22525	4319411	4321924	-1	bacteriophage protein
4309076	4340544	31468	WP_000336180.1		ABYD36_RS22530	4321937	4322476	-1	hypothetical protein
4309076	4340544	31468	WP_000568023.1		ABYD36_RS22535	4322476	4322940	-1	hypothetical protein
4309076	4340544	31468	WP_032277057.1		ABYD36_RS22540	4322940	4325411	-1	hypothetical protein
4309076	4340544	31468	WP_032277056.1		ABYD36_RS22545	4325411	4326016	-1	hypothetical protein
4309076	4340544	31468	WP_000424495.1	gp10	ABYD36_RS22550	4326016	4326339	-1	capsid staple protein
4309076	4340544	31468	WP_032277054.1		ABYD36_RS22555	4326390	4326725	-1	hypothetical protein
4309076	4340544	31468	WP_000627071.1		ABYD36_RS22560	4326736	4327173	-1	Bbp16 family capsid cement protein
4309076	4340544	31468	WP_000216335.1		ABYD36_RS22565	4327225	4328211	-1	major capsid protein
4309076	4340544	31468	WP_032277053.1		ABYD36_RS22570	4328226	4328921	-1	peptidase
4309076	4340544	31468	WP_000133160.1		ABYD36_RS22575	4328924	4329220	-1	hypothetical protein
4309076	4340544	31468	WP_000852419.1		ABYD36_RS22580	4329217	4330896	-1	portal protein
4309076	4340544	31468	WP_000335899.1		ABYD36_RS22585	4330911	4331117	-1	hypothetical protein
4309076	4340544	31468	WP_001280570.1		ABYD36_RS22595	4331825	4332196	1	Gp49 family protein
4309076	4340544	31468	WP_032277052.1		ABYD36_RS22600	4332287	4333762	-1	hypothetical protein
4309076	4340544	31468	WP_001090120.1		ABYD36_RS22605	4333759	4334433	-1	terminase small subunit
4309076	4340544	31468	WP_001124396.1		ABYD36_RS22610	4334430	4334642	-1	hypothetical protein
4309076	4340544	31468	WP_001130062.1		ABYD36_RS22615	4334660	4334998	-1	hypothetical protein
4309076	4340544	31468	WP_001030561.1		ABYD36_RS22620	4334991	4335113	-1	hypothetical protein
4309076	4340544	31468	WP_042842131.1		ABYD36_RS22625	4335113	4335745	-1	DUF551 domain-containing protein
4309076	4340544	31468	WP_042842132.1		ABYD36_RS22630	4335748	4335939	-1	hypothetical protein
4309076	4340544	31468	WP_042842444.1		ABYD36_RS22635	4335941	4336348	-1	ead/Ea22-like family protein
4309076	4340544	31468	WP_354620393.1		ABYD36_RS22640	4336345	4337052	-1	ead/Ea22-like family protein
4309076	4340544	31468	WP_000753069.1		ABYD36_RS22645	4337049	4337225	-1	hypothetical protein
4309076	4340544	31468	WP_001224662.1		ABYD36_RS22650	4337218	4337400	-1	hypothetical protein
4309076	4340544	31468			ABYD36_RS22655	4337548	4337802	-1	hypothetical protein
4309076	4340544	31468	WP_001231254.1		ABYD36_RS22660	4337864	4338208	-1	DUF1064 domain-containing protein
4309076	4340544	31468	WP_032277137.1		ABYD36_RS22665	4338326	4339111	-1	replication protein P
4309076	4340544	31468	WP_042842258.1		ABYD36_RS22670	4339108	4339947	-1	DnaT-like ssDNA-binding domain-containing protein
4309076	4340544	31468	WP_000402895.1		ABYD36_RS22675	4339963	4340163	-1	hypothetical protein
4309076	4340544	31468	WP_001282459.1		ABYD36_RS22680	4340314	4340544	-1	hypothetical protein
4317612	4322940	5328	WP_032277360.1		ABYD36_RS22520	4317612	4319414	-1	hypothetical protein
4317612	4322940	5328	WP_032277361.1		ABYD36_RS22525	4319411	4321924	-1	bacteriophage protein
4317612	4322940	5328	WP_000336180.1		ABYD36_RS22530	4321937	4322476	-1	hypothetical protein
4317612	4322940	5328	WP_000568023.1		ABYD36_RS22535	4322476	4322940	-1	hypothetical protein
4466512	4517063	50551	WP_001059169.1	nadK	ABYD36_RS23280	4466512	4467390	1	NAD(+) kinase
4466512	4517063	50551	WP_000880910.1	recN	ABYD36_RS23285	4467476	4469137	1	DNA repair protein RecN
4466512	4517063	50551	WP_001203437.1	bamE	ABYD36_RS23290	4469286	4469627	1	outer membrane protein assembly factor BamE
4466512	4517063	50551	WP_001117838.1	yfjF	ABYD36_RS23295	4469689	4469979	-1	RnfH family protein
4466512	4517063	50551	WP_001341638.1	ratA	ABYD36_RS23300	4469969	4470406	-1	type II toxin-antitoxin system toxin RatA
4466512	4517063	50551	WP_000162574.1	smpB	ABYD36_RS23305	4470577	4471059	1	SsrA-binding protein SmpB
4466512	4517063	50551			ABYD36_RS23315	4471907	4472155	1	DinI-like family protein
4466512	4517063	50551	WP_136751795.1	espK	ABYD36_RS23320	4472813	4474174	1	type III secretion system effector EspK
4466512	4517063	50551	WP_001370486.1	espN	ABYD36_RS23325	4474551	4477952	-1	type III secretion system effector EspN
4466512	4517063	50551	WP_001301673.1	nleL	ABYD36_RS23330	4478544	4480892	-1	type III secretion system effector E3 ubiquitin ligase NleL
4466512	4517063	50551	WP_115801847.1		ABYD36_RS23335	4480912	4481001	-1	hypothetical protein
4466512	4517063	50551			ABYD36_RS23340	4481014	4481106	-1	tail assembly protein
4466512	4517063	50551	WP_001023420.1		ABYD36_RS23345	4481108	4481377	-1	phage tail fiber C-terminal domain-containing protein
4466512	4517063	50551	WP_354620395.1		ABYD36_RS23350	4481379	4482692	-1	prophage tail fiber N-terminal domain-containing protein
4466512	4517063	50551	WP_001427270.1		ABYD36_RS23355	4482757	4483356	-1	Ail/Lom family outer membrane beta-barrel protein
4466512	4517063	50551	WP_354620396.1		ABYD36_RS23360	4483424	4486897	-1	host specificity protein J
4466512	4517063	50551	WP_141044057.1		ABYD36_RS23365	4487136	4487717	-1	tail assembly protein
4466512	4517063	50551	WP_032284643.1		ABYD36_RS23370	4487714	4488457	-1	C40 family peptidase
4466512	4517063	50551	WP_001163793.1		ABYD36_RS23375	4488468	4489166	-1	phage minor tail protein L
4466512	4517063	50551	WP_000807927.1		ABYD36_RS23380	4489166	4489507	-1	phage tail protein
4466512	4517063	50551	WP_000212998.1		ABYD36_RS23385	4489500	4492742	-1	phage tail tape measure protein
4466512	4517063	50551	WP_122993730.1		ABYD36_RS23390	4492793	4493002	-1	DUF4035 domain-containing protein
4466512	4517063	50551	WP_000710952.1		ABYD36_RS23395	4493098	4493472	-1	phage tail assembly chaperone
4466512	4517063	50551	WP_001275441.1		ABYD36_RS23400	4493487	4494203	-1	major tail subunit
4466512	4517063	50551	WP_000133393.1		ABYD36_RS23405	4494270	4494614	-1	DUF3168 domain-containing protein
4466512	4517063	50551	WP_000573391.1		ABYD36_RS23410	4494611	4495057	-1	HK97-gp10 family putative phage morphogenesis protein
4466512	4517063	50551	WP_001007905.1		ABYD36_RS23415	4495054	4495404	-1	phage head closure protein
4466512	4517063	50551	WP_000125984.1		ABYD36_RS23420	4495415	4495741	-1	head-tail connector protein
4466512	4517063	50551			ABYD36_RS23425	4495738	4498322	-1	phage portal protein
4466512	4517063	50551	WP_001063106.1		ABYD36_RS23430	4498268	4498489	-1	hypothetical protein
4466512	4517063	50551	WP_032284581.1		ABYD36_RS23435	4498534	4500471	-1	phage major capsid protein
4466512	4517063	50551	WP_001457603.1		ABYD36_RS23440	4500535	4502196	-1	terminase large subunit
4466512	4517063	50551	WP_000958416.1		ABYD36_RS23445	4502193	4502756	-1	terminase small subunit
4466512	4517063	50551	WP_001365481.1		ABYD36_RS23450	4503047	4503412	-1	HNH endonuclease
4466512	4517063	50551	WP_000095736.1		ABYD36_RS23455	4503454	4503681	1	YlcI/YnfO family protein
4466512	4517063	50551	WP_000736096.1		ABYD36_RS23460	4504050	4504274	-1	hypothetical protein
4466512	4517063	50551	WP_047091958.1		ABYD36_RS23465	4504360	4504545	-1	Rz1 family lipoprotein
4466512	4517063	50551	WP_000992122.1		ABYD36_RS23470	4505064	4505597	-1	lysozyme
4466512	4517063	50551	WP_000731236.1		ABYD36_RS23475	4505648	4505992	-1	YdfR family protein
4466512	4517063	50551	WP_000284519.1		ABYD36_RS23480	4505997	4506212	-1	class II holin family protein
4466512	4517063	50551	WP_001290231.1		ABYD36_RS23485	4506289	4506561	-1	DUF826 domain-containing protein
4466512	4517063	50551	WP_000143462.1		ABYD36_RS23490	4506602	4506781	-1	DUF1378 family protein
4466512	4517063	50551	WP_032284580.1		ABYD36_RS23495	4506917	4508854	-1	SASA family carbohydrate esterase
4466512	4517063	50551			ABYD36_RS23500	4508831	4508974	1	hypothetical protein
4466512	4517063	50551	WP_000216636.1		ABYD36_RS23505	4509169	4509336	-1	DUF3927 family protein
4466512	4517063	50551			ABYD36_RS23510	4509333	4509695	-1	tellurite resistance TerB family protein
4466512	4517063	50551	WP_000868396.1		ABYD36_RS23515	4509974	4510900	1	hypothetical protein
4466512	4517063	50551	WP_001131907.1		ABYD36_RS23520	4510887	4511435	1	hypothetical protein
4466512	4517063	50551	WP_001205460.1		ABYD36_RS23525	4511448	4511789	-1	antiterminator Q family protein
4466512	4517063	50551	WP_001427606.1		ABYD36_RS23530	4511807	4512796	-1	DUF968 domain-containing protein
4466512	4517063	50551	WP_001061413.1		ABYD36_RS23535	4512804	4513601	-1	KilA-N domain-containing protein
4466512	4517063	50551	WP_000767105.1		ABYD36_RS23540	4513621	4514010	-1	RusA family crossover junction endodeoxyribonuclease
4466512	4517063	50551	WP_000210162.1		ABYD36_RS23545	4514007	4514333	-1	LexA family transcriptional regulator
4466512	4517063	50551	WP_001427609.1		ABYD36_RS23550	4514330	4514983	-1	phage N-6-adenine-methyltransferase
4466512	4517063	50551	WP_001447905.1	yfdN	ABYD36_RS23555	4514983	4515477	-1	PerC family transcriptional regulator
4466512	4517063	50551	WP_000061512.1		ABYD36_RS23560	4515474	4516292	-1	helix-turn-helix domain-containing protein
4466512	4517063	50551	WP_000933946.1		ABYD36_RS23565	4516289	4516525	-1	hypothetical protein
4466512	4517063	50551	WP_001432063.1		ABYD36_RS23570	4516518	4517063	-1	ash family protein
4466512	4517063	50551	WP_001341559.1		ABYD36_RS23575	4517026	4517205	-1	DUF4222 domain-containing protein
4521462	4527246	5784	WP_000008174.1	yfdR	ABYD36_RS23605	4520959	4521495	1	5'-deoxynucleotidase
4521462	4527246	5784	WP_000335005.1		ABYD36_RS23610	4521486	4522364	1	phosphoadenosine phosphosulfate reductase family protein
4521462	4527246	5784	WP_000158004.1		ABYD36_RS23615	4522361	4522564	1	hypothetical protein
4521462	4527246	5784	WP_000476199.1		ABYD36_RS23620	4522557	4522796	1	hypothetical protein
4521462	4527246	5784	WP_000034210.1		ABYD36_RS23625	4522793	4523122	1	ead/Ea22-like family protein
4521462	4527246	5784			ABYD36_RS23630	4523124	4523249	1	Eaa protein
4521462	4527246	5784			ABYD36_RS23635	4523472	4523735	1	Eaa protein
4521462	4527246	5784	WP_231232311.1		ABYD36_RS23640	4523823	4523987	1	DUF551 domain-containing protein
4521462	4527246	5784	WP_000457722.1		ABYD36_RS23645	4524072	4524314	1	DUF4222 domain-containing protein
4521462	4527246	5784	WP_000557643.1		ABYD36_RS23650	4524318	4524464	1	hypothetical protein
4521462	4527246	5784	WP_012817812.1		ABYD36_RS23655	4524473	4524682	1	hypothetical protein
4521462	4527246	5784	WP_000516611.1		ABYD36_RS23660	4524637	4525812	1	DUF3596 domain-containing protein
4521462	4527246	5784	WP_001431537.1		ABYD36_RS23665	4526295	4527203	1	DUF4760 domain-containing protein
4524473	4542281	17808	WP_012817812.1		ABYD36_RS23655	4524473	4524682	1	hypothetical protein
4524473	4542281	17808	WP_000516611.1		ABYD36_RS23660	4524637	4525812	1	DUF3596 domain-containing protein
4524473	4542281	17808	WP_001431537.1		ABYD36_RS23665	4526295	4527203	1	DUF4760 domain-containing protein
4524473	4542281	17808	WP_001427612.1		ABYD36_RS23670	4527502	4528722	1	integrase arm-type DNA-binding domain-containing protein
4524473	4542281	17808	WP_000448925.1		ABYD36_RS23675	4528761	4529177	1	hypothetical protein
4524473	4542281	17808	WP_000214985.1		ABYD36_RS23680	4529249	4530997	-1	response regulator receiver domain
4524473	4542281	17808	WP_000577251.1		ABYD36_RS23685	4530999	4532717	-1	ATP-binding protein
4524473	4542281	17808			ABYD36_RS23690	4532869	4534031	-1	IS3-like element IS3 family transposase
4524473	4542281	17808			ABYD36_RS23695	4534098	4535204	1	alpha amylase C-terminal domain-containing protein
4524473	4542281	17808	WP_000993087.1	glaH	ABYD36_RS23700	4535540	4536517	1	glutarate dioxygenase GlaH
4524473	4542281	17808	WP_000271938.1	lhgO	ABYD36_RS23705	4536537	4537805	1	L-2-hydroxyglutarate oxidase
4524473	4542281	17808	WP_000772858.1	gabD	ABYD36_RS23710	4537828	4539276	1	NADP-dependent succinate-semialdehyde dehydrogenase
4524473	4542281	17808	WP_001087606.1	gabT	ABYD36_RS23715	4539290	4540570	1	4-aminobutyrate--2-oxoglutarate transaminase
4524473	4542281	17808	WP_001325764.1	gabP	ABYD36_RS23720	4540881	4542281	1	GABA permease
4526295	4532717	6422	WP_001431537.1		ABYD36_RS23665	4526295	4527203	1	DUF4760 domain-containing protein
4526295	4532717	6422	WP_001427612.1		ABYD36_RS23670	4527502	4528722	1	integrase arm-type DNA-binding domain-containing protein
4526295	4532717	6422	WP_000448925.1		ABYD36_RS23675	4528761	4529177	1	hypothetical protein
4526295	4532717	6422	WP_000214985.1		ABYD36_RS23680	4529249	4530997	-1	response regulator receiver domain
4526295	4532717	6422	WP_000577251.1		ABYD36_RS23685	4530999	4532717	-1	ATP-binding protein
4698596	4703824	5228	WP_001341841.1		ABYD36_RS24515	4698596	4699543	-1	phosphoglycerate dehydrogenase
4698596	4703824	5228	WP_001066231.1		ABYD36_RS24520	4699615	4700211	-1	SIS domain-containing protein
4698596	4703824	5228	WP_000350900.1		ABYD36_RS24525	4700180	4701388	-1	MalY/PatB family protein
4698596	4703824	5228	WP_000810575.1		ABYD36_RS24530	4701388	4702968	-1	PTS transporter subunit EIIC
4698596	4703824	5228	WP_000582832.1		ABYD36_RS24535	4703000	4703824	-1	PRD domain-containing protein
4744829	4772254	27425	WP_001295154.1	yqeI	ABYD36_RS24695	4744829	4745638	1	transcriptional regulator
4744829	4772254	27425	WP_000568339.1	yqeJ	ABYD36_RS24700	4745631	4746113	1	protein YqeJ
4744829	4772254	27425	WP_000655821.1		ABYD36_RS24705	4746146	4746226	-1	hypothetical protein
4744829	4772254	27425	WP_000350596.1	yqeK	ABYD36_RS24710	4746262	4746687	-1	protein YqeK
4744829	4772254	27425			ABYD36_RS24715	4746881	4747371	1	hypothetical protein
4744829	4772254	27425	WP_000102796.1	ygeG	ABYD36_RS24720	4747596	4748087	1	tetratricopeptide repeat protein
4744829	4772254	27425	WP_032278406.1	ygeH	ABYD36_RS24725	4748422	4749798	1	HilA family transcriptional regulator YgeH
4744829	4772254	27425	WP_000184091.1	ygeI	ABYD36_RS24730	4749966	4750184	1	protein YgeI
4744829	4772254	27425			ABYD36_RS24735	4750267	4750769	1	lytic transglycosylase domain-containing protein
4744829	4772254	27425			ABYD36_RS24740	4750788	4751420	-1	response regulator transcription factor
4744829	4772254	27425	WP_001299900.1		ABYD36_RS24745	4751641	4752072	-1	hypothetical protein
4744829	4772254	27425	WP_146274757.1		ABYD36_RS24750	4752075	4752260	-1	hypothetical protein
4744829	4772254	27425	WP_001341846.1		ABYD36_RS24755	4752289	4752870	-1	type III secretion apparatus protein OrgA/MxiK
4744829	4772254	27425	WP_000875234.1		ABYD36_RS24760	4752886	4753620	-1	EscJ/YscJ/HrcJ family type III secretion inner membrane ring protein
4744829	4772254	27425		sctI	ABYD36_RS24765	4753617	4753948	-1	type III secretion system inner rod subunit SctI
4744829	4772254	27425			ABYD36_RS24770	4753968	4754208	-1	type III secretion system needle complex protein
4744829	4772254	27425	WP_001342418.1		ABYD36_RS24775	4754222	4755403	-1	PrgH/EprH family type III secretion apparatus protein
4744829	4772254	27425			ABYD36_RS24780	4755661	4756161	1	LuxR C-terminal-related transcriptional regulator
4744829	4772254	27425	WP_000060558.1		ABYD36_RS24785	4756163	4756456	1	invasion protein
4744829	4772254	27425			ABYD36_RS24790	4756517	4757637	-1	EscU/YscU/HrcU family type III secretion system export apparatus switch protein
4744829	4772254	27425	WP_000503288.1	sctT	ABYD36_RS24795	4757646	4758413	-1	type III secretion system export apparatus subunit SctT
4744829	4772254	27425	WP_000341004.1		ABYD36_RS24800	4758415	4758675	-1	EscS/YscS/HrcS family type III secretion system export apparatus protein
4744829	4772254	27425	WP_000071534.1		ABYD36_RS24805	4758685	4759350	-1	EscR/YscR/HrcR family type III secretion system export apparatus protein
4744829	4772254	27425			ABYD36_RS24810	4759340	4760326	-1	YscQ/HrcQ family type III secretion apparatus protein
4744829	4772254	27425			ABYD36_RS24815	4760286	4760405	-1	type III secretion protein
4744829	4772254	27425	WP_000676932.1		ABYD36_RS24820	4760418	4762028	-1	glycoside hydrolase family 15 protein
4744829	4772254	27425	WP_000178896.1		ABYD36_RS24825	4762703	4763692	-1	hypothetical protein
4744829	4772254	27425	WP_024017728.1		ABYD36_RS24830	4763767	4764276	-1	hypothetical protein
4744829	4772254	27425	WP_000381395.1		ABYD36_RS24835	4764306	4765877	-1	IS66-like element ISCro1 family transposase
4744829	4772254	27425	WP_000624622.1	tnpB	ABYD36_RS24840	4765897	4766244	-1	IS66 family insertion sequence element accessory protein TnpB
4744829	4772254	27425	WP_001339397.1	tnpA	ABYD36_RS24845	4766244	4766921	-1	IS66-like element accessory protein TnpA
4744829	4772254	27425	WP_000566882.1		ABYD36_RS24850	4767114	4767314	-1	hypothetical protein
4744829	4772254	27425	WP_000082600.1		ABYD36_RS24855	4767316	4768044	-1	Rha family transcriptional regulator
4744829	4772254	27425	WP_000852869.1		ABYD36_RS24860	4768953	4769612	-1	DUF4145 domain-containing protein
4744829	4772254	27425	WP_000935135.1		ABYD36_RS24865	4769605	4771212	-1	site-specific integrase
4744829	4772254	27425	WP_001272558.1	actS	ABYD36_RS24875	4771499	4772254	-1	amidase activator ActS
4900162	4908410	8248	WP_001218848.1		ABYD36_RS25500	4898927	4900192	1	integrase arm-type DNA-binding domain-containing protein
4900162	4908410	8248			ABYD36_RS25505	4900483	4900836	1	transposase
4900162	4908410	8248	WP_000922602.1		ABYD36_RS25510	4901097	4901279	-1	hypothetical protein
4900162	4908410	8248	WP_001223345.1	iha	ABYD36_RS25515	4901218	4903308	1	bifunctional siderophore receptor/adhesin Iha
4900162	4908410	8248			ABYD36_RS25520	4903562	4903919	-1	ISL3 family transposase
4900162	4908410	8248			ABYD36_RS25525	4904139	4904903	1	IS110 family transposase
4900162	4908410	8248	WP_165957973.1		ABYD36_RS25530	4904970	4906183	-1	IS3 family transposase
4900162	4908410	8248	WP_001173033.1	cptA	ABYD36_RS25535	4906640	4908382	1	phosphoethanolamine transferase CptA
4979518	4984995	5477	WP_000277119.1		ABYD36_RS25895	4979518	4982022	1	fimbria/pilus outer membrane usher protein
4979518	4984995	5477	WP_032276692.1	yqiH	ABYD36_RS25900	4982038	4982787	1	molecular chaperone
4979518	4984995	5477			ABYD36_RS25905	4982789	4983854	1	hypothetical protein
4979518	4984995	5477	WP_000350095.1	glgS	ABYD36_RS25910	4983897	4984097	-1	cell surface composition regulator GlgS
4979518	4984995	5477	WP_000599947.1	yqiJ	ABYD36_RS25915	4984366	4984995	1	OB-fold-containig protein
5548550	5552367	3817	WP_001285337.1		ABYD36_RS28665	5547946	5548557	-1	phage tail protein I
5548550	5552367	3817	WP_001121474.1		ABYD36_RS28670	5548550	5549458	-1	baseplate assembly protein
5548550	5552367	3817	WP_032277167.1		ABYD36_RS28675	5549463	5549810	-1	GPW/gp25 family protein
5548550	5552367	3817	WP_032277166.1		ABYD36_RS28680	5549807	5550442	-1	phage baseplate assembly protein V
5548550	5552367	3817	WP_028985812.1		ABYD36_RS28685	5550509	5550961	-1	phage virion morphogenesis protein
5548550	5552367	3817	WP_000917189.1		ABYD36_RS28690	5550954	5551421	-1	phage tail protein
5548550	5552367	3817	WP_225103931.1	lysC	ABYD36_RS28695	5551384	5551629	-1	Rz1-like lysis system protein LysC
5548550	5552367	3817	WP_021548485.1	lysB	ABYD36_RS28700	5551529	5551954	-1	Rz-like lysis system protein LysB
5548550	5552367	3817	WP_032277164.1		ABYD36_RS28705	5551942	5552367	-1	DNZ54_00345 family protein
Total		39835178
12867 (O118:H16)
Island start	Island end	Length	Gene name	Gene ID	Locus	Gene start	Gene end	Strand	Product
94839	101001	6162	WP_000080643.1	waaO	ABYD38_RS00470	94839	95846	1	lipopolysaccharide 3-alpha-galactosyltransferase
94839	101001	6162	WP_000639946.1	rfaY	ABYD38_RS00475	95872	96579	1	lipopolysaccharide core heptose(II) kinase RfaY
94839	101001	6162	WP_000346017.1		ABYD38_RS00480	96604	97617	1	UDP-glucose--(galactosyl) LPS alpha1,2-glucosyltransferase
94839	101001	6162	WP_000227812.1		ABYD38_RS00485	97626	98768	1	lipopolysaccharide N-acetylglucosaminyltransferase
94839	101001	6162	WP_000204742.1	rfaL	ABYD38_RS00490	98804	100012	-1	O-antigen ligase RfaL
94839	101001	6162	WP_001264565.1	rfaC	ABYD38_RS00495	100009	101001	-1	lipopolysaccharide heptosyltransferase RfaC
423039	480751	57712	WP_001187182.1	cadC	ABYD38_RS01935	423039	424577	-1	lysine decarboxylation/transport transcriptional activator CadC
423039	480751	57712			ABYD38_RS01940	424837	424951	-1	integrase
423039	480751	57712	WP_071527582.1		ABYD38_RS01945	425326	425475	-1	DUF957 domain-containing protein
423039	480751	57712			ABYD38_RS01950	425475	425965	-1	IS3-like element IS2 family transposase
423039	480751	57712			ABYD38_RS01955	426057	426632	-1	secretion protein EspS
423039	480751	57712	WP_000821600.1		ABYD38_RS01960	426838	427656	-1	SdiA-regulated domain-containing protein
423039	480751	57712	WP_000606968.1		ABYD38_RS01965	427803	428948	-1	EspG domain-containing protein
423039	480751	57712	WP_001365456.1	ler	ABYD38_RS01970	430156	430527	1	type III secretion system LEE master regulator Ler
423039	480751	57712	WP_000628726.1	escE	ABYD38_RS01975	430542	430760	1	YscE family type III secretion system co-chaperone EscE
423039	480751	57712	WP_000084152.1		ABYD38_RS01980	430773	431087	1	type III secretion system filament chaperone
423039	480751	57712	WP_000153999.1		ABYD38_RS01985	431084	431683	1	type III secretion system domain-containing protein
423039	480751	57712	WP_000780744.1	espL	ABYD38_RS01990	431670	432323	1	type III secretion system LEE stator protein EspL
423039	480751	57712	WP_001299990.1	escR	ABYD38_RS01995	432328	432981	1	type III secretion system LEE export apparatus protein EscR
423039	480751	57712	WP_000447503.1	escS	ABYD38_RS02000	432981	433250	1	type III secretion system LEE export apparatus protein EscS
423039	480751	57712	WP_001002808.1	escT	ABYD38_RS02005	433250	434026	1	type III secretion system LEE export apparatus protein EscT
423039	480751	57712	WP_001291687.1	escU	ABYD38_RS02010	434019	435056	1	type III secretion system LEE export apparatus switch protein EscU
423039	480751	57712	WP_001342442.1	etgA	ABYD38_RS02015	435053	435511	-1	type III secretion system LEE muramidase EtgA
423039	480751	57712	WP_000605356.1	grlR	ABYD38_RS02020	435708	436064	1	type III secretion system LEE GrlA-binding negative regulator GrlR
423039	480751	57712	WP_000534969.1	grlA	ABYD38_RS02025	436139	436552	1	type III secretion system LEE transcriptional regulator GrlA
423039	480751	57712	WP_000087469.1	cesD	ABYD38_RS02030	436938	437393	-1	SycD/LcrH family type III secretion system chaperone CesD
423039	480751	57712	WP_000723928.1	escC	ABYD38_RS02035	437407	438945	-1	type III secretion system LEE outer membrane ring protein EscC
423039	480751	57712	WP_001063688.1	sepD	ABYD38_RS02040	438945	439400	-1	type III secretion system LEE switch protein SepD
423039	480751	57712	WP_001233824.1	escJ	ABYD38_RS02045	439406	439978	-1	type III secretion system LEE inner membrane ring protein EscJ
423039	480751	57712	WP_001059795.1	sctI	ABYD38_RS02050	439980	440357	-1	type III secretion system inner rod subunit SctI
423039	480751	57712	WP_000338348.1		ABYD38_RS02055	440441	440743	-1	SepZ/EspZ family type III secretion system protein
423039	480751	57712	WP_001050415.1	cesL	ABYD38_RS02060	440927	441280	1	type III secretion system LEE chaperone CesL
423039	480751	57712	WP_001037819.1	escV	ABYD38_RS02065	441277	443304	1	type III secretion system LEE export apparatus protein EscV
423039	480751	57712	WP_000599711.1	escN	ABYD38_RS02070	443288	444628	1	type III secretion system LEE ATPase EscN
423039	480751	57712	WP_001062953.1		ABYD38_RS02075	444688	445008	1	hypothetical protein
423039	480751	57712	WP_001443671.1		ABYD38_RS02080	445001	445417	1	DUF1106 domain-containing protein
423039	480751	57712	WP_001050796.1		ABYD38_RS02085	445380	446297	1	type III secretion system protein SepQ
423039	480751	57712	WP_001360071.1		ABYD38_RS02090	446328	446843	1	hypothetical protein
423039	480751	57712	WP_001005230.1		ABYD38_RS02095	447062	447421	-1	Tir chaperone family protein
423039	480751	57712	WP_000492643.1		ABYD38_RS02100	447675	448286	1	hypothetical protein
423039	480751	57712	WP_001121330.1	tir	ABYD38_RS02105	448733	450349	1	type III secretion system LEE translocated intimin receptor Tir
423039	480751	57712	WP_000098785.1	cesT	ABYD38_RS02110	450482	450952	1	type III secretion system LEE chaperone CesT
423039	480751	57712	WP_000627895.1	eae	ABYD38_RS02115	451013	453832	1	intimin type beta
423039	480751	57712	WP_000953242.1	escD	ABYD38_RS02120	454047	455267	-1	type III secretion system LEE inner membrane ring protein EscD
423039	480751	57712	WP_001273459.1	sepL	ABYD38_RS02125	455410	456465	1	type III secretion system LEE gatekeeper SepL
423039	480751	57712	WP_000381555.1	espA	ABYD38_RS02130	456523	457101	1	type III secretion system LEE translocon filament protein EspA
423039	480751	57712	WP_000935768.1		ABYD38_RS02135	457114	458256	1	type III secretion system translocon subunit SctE
423039	480751	57712	WP_001092012.1	espB	ABYD38_RS02140	458277	459221	1	type III secretion system LEE translocon pore-forming subunit EspB
423039	480751	57712	WP_000228587.1	cesD2	ABYD38_RS02145	459228	459635	1	LcrR family type III secretion system chaperone CesD2
423039	480751	57712	WP_001053840.1	escF	ABYD38_RS02150	459672	459893	1	type III secretion system LEE needle filament protein EscF
423039	480751	57712	WP_000245867.1		ABYD38_RS02155	459899	460177	1	EscG/YscG/SsaH family type III secretion system needle protein co-chaperone
423039	480751	57712		espF	ABYD38_RS02160	460393	461007	1	type III secretion system LEE effector EspF
423039	480751	57712			ABYD38_RS02165	461429	461779	-1	transposase
423039	480751	57712	WP_001239078.1	efa1	ABYD38_RS02170	461951	471622	-1	lymphostatin Efa1/LifA
423039	480751	57712			ABYD38_RS02175	472145	473122	-1	IS630 family transposase
423039	480751	57712	WP_000609742.1	nleE	ABYD38_RS02180	473500	474174	-1	type III secretion system effector cysteine methyltransferase NleE
423039	480751	57712	WP_000953025.1	nleB	ABYD38_RS02185	474223	475212	-1	type III secretion system effector arginine glycosyltransferase NleB
423039	480751	57712			ABYD38_RS02190	475453	475602	-1	IS1 family transposase
423039	480751	57712	WP_001121617.1	espL2	ABYD38_RS02195	475820	477469	-1	type III secretion system effector EspL2
423039	480751	57712			ABYD38_RS02200	477460	478023	-1	IS481 family transposase
423039	480751	57712	WP_229020781.1		ABYD38_RS02205	478257	478934	-1	IS4 family transposase
423039	480751	57712	WP_001375513.1		ABYD38_RS02210	479132	480751	1	ISL3-like element ISEc38 family transposase
423039	480751	57712	WP_000704132.1		ABYD38_RS02215	480748	482319	1	IS66-like element ISEc8 family transposase
461951	471622	9671	WP_001239078.1	efa1	ABYD38_RS02170	461951	471622	-1	lymphostatin Efa1/LifA
601495	606043	4548	WP_001296693.1	pyrL	ABYD38_RS02850	601495	601629	-1	pyr operon leader peptide
601495	606043	4548	WP_000230273.1	yjgH	ABYD38_RS02855	601910	602305	-1	RidA family protein
601495	606043	4548	WP_000500687.1	bdcA	ABYD38_RS02860	602436	603149	-1	SDR family oxidoreductase
601495	606043	4548	WP_000256681.1	bdcR	ABYD38_RS02865	603219	603812	1	TetR/AcrR family transcriptional regulator
601495	606043	4548	WP_000583470.1	tabA	ABYD38_RS02870	603957	604409	1	toxin-antitoxin biofilm protein TabA
601495	606043	4548	WP_001074121.1		ABYD38_RS02875	604532	606043	1	hypothetical protein
620621	624692	4071	WP_000772685.1		ABYD38_RS02945	620621	621883	1	integrase arm-type DNA-binding domain-containing protein
620621	624692	4071	WP_032276966.1		ABYD38_RS02950	622127	622966	-1	MltR family transcriptional regulator
620621	624692	4071	WP_000091133.1		ABYD38_RS02955	623106	624692	-1	hypothetical protein
635002	639383	4381	WP_000594911.1		ABYD38_RS03015	635002	635826	1	AbiJ-NTD4 domain-containing protein
635002	639383	4381	WP_000227281.1		ABYD38_RS03020	635875	636447	-1	hypothetical protein
635002	639383	4381			ABYD38_RS03025	636548	637718	1	IS3 family transposase
635002	639383	4381	WP_000177060.1		ABYD38_RS03030	637801	638058	1	hypothetical protein
635002	639383	4381	WP_000175457.1	fecE	ABYD38_RS03035	638616	639383	-1	Fe(3+) dicitrate ABC transporter ATP-binding protein FecE
640174	644997	4823	WP_000684856.1	fecD	ABYD38_RS03040	639384	640340	-1	Fe(3+) dicitrate ABC transporter permease subunit FecD
640174	644997	4823	WP_000125190.1	fecC	ABYD38_RS03045	640337	641335	-1	iron-dicitrate ABC transporter permease FecC
640174	644997	4823	WP_000879164.1	fecB	ABYD38_RS03050	641332	642234	-1	Fe(3+) dicitrate ABC transporter substrate-binding protein FecB
640174	644997	4823	WP_000188267.1	fecA	ABYD38_RS03055	642279	644603	-1	TonB-dependent Fe(3+) dicitrate receptor FecA
640174	644997	4823	WP_001068905.1	fecR	ABYD38_RS03060	644690	645643	-1	ferric citrate uptake sigma factor regulator FecR
651934	681135	29201	WP_000612591.1	tnpB	ABYD38_RS03115	651934	652281	-1	IS66 family insertion sequence element accessory protein TnpB
651934	681135	29201	WP_024182357.1		ABYD38_RS03120	652278	652658	-1	transposase
651934	681135	29201	WP_001221615.1		ABYD38_RS03125	653013	653447	-1	zinc-ribbon domain-containing protein
651934	681135	29201	WP_000271003.1		ABYD38_RS03130	653435	653836	-1	putative zinc ribbon protein
651934	681135	29201	WP_000221529.1		ABYD38_RS03135	654002	654571	-1	inovirus Gp2 family protein
651934	681135	29201			ABYD38_RS03140	654747	654943	1	hypothetical protein
651934	681135	29201	WP_000381395.1		ABYD38_RS03145	655311	656882	-1	IS66-like element ISCro1 family transposase
651934	681135	29201	WP_000624622.1	tnpB	ABYD38_RS03150	656902	657249	-1	IS66 family insertion sequence element accessory protein TnpB
651934	681135	29201	WP_001339397.1	tnpA	ABYD38_RS03155	657249	657926	-1	IS66-like element accessory protein TnpA
651934	681135	29201			ABYD38_RS03160	657994	658119	-1	Hha/YmoA family nucleoid-associated regulatory protein
651934	681135	29201	WP_000235215.1		ABYD38_RS03165	658876	659082	1	AlpA family transcriptional regulator
651934	681135	29201			ABYD38_RS03170	659177	659449	1	hypothetical protein
651934	681135	29201	WP_000839179.1		ABYD38_RS03175	659532	659936	1	transposase
651934	681135	29201	WP_000612626.1	tnpB	ABYD38_RS03180	659933	660280	1	IS66 family insertion sequence element accessory protein TnpB
651934	681135	29201	WP_000099160.1		ABYD38_RS03185	660329	661867	1	IS66-like element ISEc22 family transposase
651934	681135	29201			ABYD38_RS03190	661903	662241	1	hypothetical protein
651934	681135	29201	WP_001428405.1		ABYD38_RS03195	662563	664047	-1	YfjI family protein
651934	681135	29201	WP_001069782.1		ABYD38_RS03200	665278	666150	1	GTPase family protein
651934	681135	29201	WP_354613206.1	agn43	ABYD38_RS03205	666522	669641	1	autotransporter adhesin Ag43
651934	681135	29201	WP_023442299.1		ABYD38_RS03210	669762	672278	1	hypothetical protein
651934	681135	29201	WP_000581504.1		ABYD38_RS03215	672354	672809	1	IrmA family protein
651934	681135	29201	WP_001119729.1		ABYD38_RS03220	672888	673121	1	DUF905 family protein
651934	681135	29201	WP_001234622.1		ABYD38_RS03225	673221	674039	1	DUF932 domain-containing protein
651934	681135	29201	WP_000849588.1		ABYD38_RS03230	674094	674579	1	antirestriction protein
651934	681135	29201	WP_001186774.1		ABYD38_RS03235	674595	675071	1	RadC family protein
651934	681135	29201	WP_000692345.1		ABYD38_RS03240	675134	675355	1	DUF987 domain-containing protein
651934	681135	29201	WP_001315620.1		ABYD38_RS03245	675518	675886	1	type IV toxin-antitoxin system YeeU family antitoxin
651934	681135	29201	WP_000854753.1		ABYD38_RS03250	675976	676350	1	TA system toxin CbtA family protein
651934	681135	29201	WP_000777547.1		ABYD38_RS03255	676347	676835	1	DUF5983 family protein
651934	681135	29201	WP_000839281.1		ABYD38_RS03260	676847	677044	1	DUF957 domain-containing protein
651934	681135	29201			ABYD38_RS03265	677129	677278	1	restriction endonuclease subunit M
651934	681135	29201			ABYD38_RS03270	677254	677382	1	transcriptional regulator
651934	681135	29201			ABYD38_RS03275	678046	678189	-1	restriction endonuclease
651934	681135	29201	WP_001037966.1		ABYD38_RS03280	678326	678976	1	HNH endonuclease
651934	681135	29201	WP_000991416.1	nanS	ABYD38_RS03285	678984	679964	-1	sialate O-acetylesterase
651934	681135	29201	WP_001341302.1	nanM	ABYD38_RS03290	680029	681135	-1	N-acetylneuraminate epimerase
678326	685003	6677	WP_001037966.1		ABYD38_RS03280	678326	678976	1	HNH endonuclease
678326	685003	6677	WP_000991416.1	nanS	ABYD38_RS03285	678984	679964	-1	sialate O-acetylesterase
678326	685003	6677	WP_001341302.1	nanM	ABYD38_RS03290	680029	681135	-1	N-acetylneuraminate epimerase
678326	685003	6677	WP_001443018.1	nanC	ABYD38_RS03295	681155	681871	-1	N-acetylneuraminic acid outer membrane channel NanC
678326	685003	6677	WP_000790583.1	fimB	ABYD38_RS03300	683327	683929	1	type 1 fimbria switch DNA invertase FimB
678326	685003	6677	WP_000044711.1	fimE	ABYD38_RS03305	684407	685003	1	type 1 fimbria switch DNA invertase FimE
712992	717724	4732	WP_000394276.1	yjiS	ABYD38_RS03455	712992	713156	1	DUF1127 domain-containing protein
712992	717724	4732			ABYD38_RS03460	713253	714135	1	DUF262 domain-containing protein
712992	717724	4732	WP_071531326.1		ABYD38_RS03465	714183	715346	1	DUF1524 domain-containing protein
712992	717724	4732	WP_000132621.1	symE	ABYD38_RS03470	715393	715734	-1	endoribonuclease SymE
712992	717724	4732	WP_000110079.1		ABYD38_RS03475	715955	717724	-1	restriction endonuclease subunit S
944727	951255	6528			ABYD38_RS04520	944727	946001	-1	fimbrial-like adhesin
944727	951255	6528	WP_000553764.1		ABYD38_RS04525	946054	946650	-1	fimbrial-like protein
944727	951255	6528	WP_000143205.1	yadL	ABYD38_RS04530	946677	947279	-1	fimbrial-like protein YadL
944727	951255	6528	WP_000591053.1	yadM	ABYD38_RS04535	947294	947863	-1	fimbrial protein
944727	951255	6528	WP_000153180.1	htrE	ABYD38_RS04540	947880	950480	-1	Yad fimbria usher protein HtrE
944727	951255	6528	WP_000465930.1	yadV	ABYD38_RS04545	950515	951255	-1	fimbrial chaperone
1030487	1036649	6162	WP_001052720.1	gloB	ABYD38_RS04920	1030487	1031242	-1	hydroxyacylglutathione hydrolase
1030487	1036649	6162	WP_001326291.1	yafS	ABYD38_RS04925	1031276	1031998	1	class I SAM-dependent methyltransferase
1030487	1036649	6162	WP_000917883.1	rnhA	ABYD38_RS04930	1031995	1032462	-1	ribonuclease HI
1030487	1036649	6162	WP_001297205.1	dnaQ	ABYD38_RS04935	1032527	1033258	1	DNA polymerase III subunit epsilon
1030487	1036649	6162	WP_001086139.1		ABYD38_RS04945	1033798	1034583	1	hypothetical protein
1030487	1036649	6162	WP_001236643.1	ykfM	ABYD38_RS04950	1034720	1035199	-1	protein YkfM
1030487	1036649	6162	WP_000908052.1		ABYD38_RS04955	1035209	1036123	-1	hypothetical protein
1030487	1036649	6162	WP_001284199.1		ABYD38_RS04960	1036167	1036649	-1	Hcp family type VI secretion system effector
1030487	1036649	6162			ABYD38_RS04965	1036576	1038025	-1	VasL domain-containing protein
1114303	1120279	5976	WP_000788778.1		ABYD38_RS05360	1114303	1114461	1	hypothetical protein
1114303	1120279	5976	WP_000870971.1		ABYD38_RS05365	1117423	1117611	1	hypothetical protein
1114303	1120279	5976	WP_000005469.1		ABYD38_RS05370	1117631	1117801	1	hypothetical protein
1114303	1120279	5976	WP_000609982.1		ABYD38_RS05375	1117855	1118547	1	hypothetical protein
1114303	1120279	5976	WP_000617148.1		ABYD38_RS05380	1118559	1118837	1	hypothetical protein
1114303	1120279	5976	WP_001129164.1		ABYD38_RS05385	1118970	1119380	1	hypothetical protein
1114303	1120279	5976	WP_001039297.1		ABYD38_RS05390	1119382	1119717	1	hypothetical protein
1114303	1120279	5976	WP_000898164.1		ABYD38_RS05395	1120067	1120279	1	hypothetical protein
1114303	1120279	5976	WP_000582640.1		ABYD38_RS05400	1120276	1120638	1	hypothetical protein
1117423	1142069	24646	WP_000870971.1		ABYD38_RS05365	1117423	1117611	1	hypothetical protein
1117423	1142069	24646	WP_000005469.1		ABYD38_RS05370	1117631	1117801	1	hypothetical protein
1117423	1142069	24646	WP_000609982.1		ABYD38_RS05375	1117855	1118547	1	hypothetical protein
1117423	1142069	24646	WP_000617148.1		ABYD38_RS05380	1118559	1118837	1	hypothetical protein
1117423	1142069	24646	WP_001129164.1		ABYD38_RS05385	1118970	1119380	1	hypothetical protein
1117423	1142069	24646	WP_001039297.1		ABYD38_RS05390	1119382	1119717	1	hypothetical protein
1117423	1142069	24646	WP_000898164.1		ABYD38_RS05395	1120067	1120279	1	hypothetical protein
1117423	1142069	24646	WP_000582640.1		ABYD38_RS05400	1120276	1120638	1	hypothetical protein
1117423	1142069	24646	WP_000600419.1		ABYD38_RS05405	1120657	1121685	1	major capsid protein
1117423	1142069	24646	WP_000452039.1		ABYD38_RS05410	1121770	1121973	1	hypothetical protein
1117423	1142069	24646	WP_000890057.1		ABYD38_RS05415	1121988	1123817	1	hypothetical protein
1117423	1142069	24646	WP_000179455.1		ABYD38_RS05420	1123852	1124565	1	phage baseplate protein
1117423	1142069	24646	WP_001269631.1		ABYD38_RS05425	1124646	1125923	-1	tyrosine-type recombinase/integrase
1117423	1142069	24646			ABYD38_RS05430	1126211	1126549	-1	LysR substrate-binding domain-containing protein
1117423	1142069	24646	WP_000121330.1	paoD	ABYD38_RS05435	1126600	1127556	-1	molybdenum cofactor insertion chaperone PaoD
1117423	1142069	24646	WP_000667026.1	paoC	ABYD38_RS05440	1127566	1129764	-1	aldehyde oxidoreductase molybdenum-binding subunit PaoC
1117423	1142069	24646	WP_000643328.1	paoB	ABYD38_RS05445	1129761	1130717	-1	aldehyde oxidoreductase FAD-binding subunit PaoB
1117423	1142069	24646	WP_000070689.1	paoA	ABYD38_RS05450	1130714	1131403	-1	aldehyde dehydrogenase iron-sulfur subunit PaoA
1117423	1142069	24646	WP_001019920.1	yagU	ABYD38_RS05455	1131821	1132435	1	YagU family protein
1117423	1142069	24646	WP_001303809.1	ykgJ	ABYD38_RS05460	1132683	1133012	-1	YkgJ family cysteine cluster protein
1117423	1142069	24646	WP_001305432.1	ecpE	ABYD38_RS05465	1133325	1134035	-1	fimbrial chaperone EcpE
1117423	1142069	24646	WP_001323478.1	ecpD	ABYD38_RS05470	1134004	1135647	-1	fimbrial adhesin EcpD
1117423	1142069	24646	WP_001131081.1	ecpC	ABYD38_RS05475	1135637	1138162	-1	fimbrial usher EcpC
1117423	1142069	24646	WP_000716398.1	ecpB	ABYD38_RS05480	1138188	1138856	-1	fimbrial chaperone EcpB
1117423	1142069	24646	WP_000730968.1	ecpA	ABYD38_RS05485	1138914	1139501	-1	common pilus major fimbrillin subunit EcpA
1117423	1142069	24646	WP_001296902.1	ecpR	ABYD38_RS05490	1139575	1140117	-1	ECP biosynthesis operon DNA-binding transcriptional regulator EcpR
1117423	1142069	24646	WP_001147279.1	ykgL	ABYD38_RS05495	1140939	1141166	1	protein YkgL
1117423	1142069	24646	WP_000866436.1	ykgO	ABYD38_RS05500	1141201	1141341	-1	type B 50S ribosomal protein L36
1117423	1142069	24646	WP_000804001.1	ykgM	ABYD38_RS05505	1141341	1141604	-1	type B 50S ribosomal protein L31
1117423	1142069	24646	WP_000662258.1	ykgR	ABYD38_RS05510	1141968	1142069	-1	small membrane protein YkgR
1125551	1131735	6184	WP_001269631.1		ABYD38_RS05425	1124646	1125923	-1	tyrosine-type recombinase/integrase
1125551	1131735	6184			ABYD38_RS05430	1126211	1126549	-1	LysR substrate-binding domain-containing protein
1125551	1131735	6184	WP_000121330.1	paoD	ABYD38_RS05435	1126600	1127556	-1	molybdenum cofactor insertion chaperone PaoD
1125551	1131735	6184	WP_000667026.1	paoC	ABYD38_RS05440	1127566	1129764	-1	aldehyde oxidoreductase molybdenum-binding subunit PaoC
1125551	1131735	6184	WP_000643328.1	paoB	ABYD38_RS05445	1129761	1130717	-1	aldehyde oxidoreductase FAD-binding subunit PaoB
1125551	1131735	6184	WP_000070689.1	paoA	ABYD38_RS05450	1130714	1131403	-1	aldehyde dehydrogenase iron-sulfur subunit PaoA
1142609	1149738	7129			ABYD38_RS05515	1142543	1142632	-1	hypothetical protein
1142609	1149738	7129	WP_000020239.1	fdeC	ABYD38_RS05520	1143184	1147437	1	inverse autotransporter adhesin FdeC
1142609	1149738	7129	WP_001299013.1		ABYD38_RS05525	1147558	1148415	-1	helix-turn-helix domain-containing protein
1142609	1149738	7129	WP_001299025.1		ABYD38_RS05530	1148664	1149533	1	aldo/keto reductase
1142609	1149738	7129	WP_001299021.1	rclC	ABYD38_RS05535	1149693	1150286	-1	reactive chlorine species resistance protein RclC
1147558	1153048	5490	WP_001299013.1		ABYD38_RS05525	1147558	1148415	-1	helix-turn-helix domain-containing protein
1147558	1153048	5490	WP_001299025.1		ABYD38_RS05530	1148664	1149533	1	aldo/keto reductase
1147558	1153048	5490	WP_001299021.1	rclC	ABYD38_RS05535	1149693	1150286	-1	reactive chlorine species resistance protein RclC
1147558	1153048	5490	WP_000474084.1	rclB	ABYD38_RS05540	1150298	1150534	-1	reactive chlorine resistance periplasmic protein RclB
1147558	1153048	5490	WP_001046293.1	rclA	ABYD38_RS05545	1150643	1151968	-1	reactive chlorine resistance oxidoreductase RclA
1147558	1153048	5490	WP_000339593.1	rclR	ABYD38_RS05550	1152194	1153048	1	reactive chlorine-specific transcriptional regulator RclR
1404300	1411027	6727	WP_000051902.1	intD	ABYD38_RS06705	1404300	1405463	-1	site-specific integrase
1404300	1411027	6727			ABYD38_RS06710	1405625	1405690	-1	helix-turn-helix domain-containing protein
1404300	1411027	6727	WP_000488407.1		ABYD38_RS06715	1405662	1405940	-1	DUF4222 domain-containing protein
1404300	1411027	6727	WP_000763390.1		ABYD38_RS06720	1405988	1406206	-1	TraR/DksA family transcriptional regulator
1404300	1411027	6727	WP_000188859.1		ABYD38_RS06725	1406305	1406520	-1	hypothetical protein
1404300	1411027	6727	WP_000548537.1		ABYD38_RS06730	1406597	1406788	-1	DUF1382 family protein
1404300	1411027	6727	WP_000149544.1		ABYD38_RS06735	1406761	1406943	-1	DUF1317 domain-containing protein
1404300	1411027	6727	WP_000611716.1		ABYD38_RS06740	1406940	1407620	-1	lambda exonuclease family protein
1404300	1411027	6727	WP_001427106.1	bet	ABYD38_RS06745	1407617	1408402	-1	phage recombination protein Bet
1404300	1411027	6727	WP_000995439.1		ABYD38_RS06750	1408408	1408704	-1	host-nuclease inhibitor Gam family protein
1404300	1411027	6727	WP_000233581.1		ABYD38_RS06755	1408780	1408986	-1	hypothetical protein
1404300	1411027	6727	WP_012565042.1		ABYD38_RS06760	1409537	1409980	-1	hypothetical protein
1404300	1411027	6727	WP_000066829.1		ABYD38_RS06765	1409993	1410256	-1	hypothetical protein
1404300	1411027	6727	WP_000858975.1		ABYD38_RS06770	1410338	1411027	-1	helix-turn-helix transcriptional regulator
1408787	1418824	10037	WP_000233581.1		ABYD38_RS06755	1408780	1408986	-1	hypothetical protein
1408787	1418824	10037	WP_012565042.1		ABYD38_RS06760	1409537	1409980	-1	hypothetical protein
1408787	1418824	10037	WP_000066829.1		ABYD38_RS06765	1409993	1410256	-1	hypothetical protein
1408787	1418824	10037	WP_000858975.1		ABYD38_RS06770	1410338	1411027	-1	helix-turn-helix transcriptional regulator
1408787	1418824	10037	WP_001067458.1		ABYD38_RS06775	1411132	1411362	1	helix-turn-helix domain-containing protein
1408787	1418824	10037	WP_001182773.1		ABYD38_RS06780	1411432	1411971	1	toxin YdaT domain-containing protein
1408787	1418824	10037	WP_000147885.1		ABYD38_RS06785	1411968	1412987	1	replication protein
1408787	1418824	10037	WP_000788789.1		ABYD38_RS06790	1412984	1413685	1	replication protein P
1408787	1418824	10037	WP_000152742.1		ABYD38_RS06795	1413890	1414237	-1	hypothetical protein
1408787	1418824	10037			ABYD38_RS06800	1414496	1414564	1	hypothetical protein
1408787	1418824	10037	WP_001415151.1		ABYD38_RS06805	1414990	1415598	1	P22AR C-terminal domain-containing protein
1408787	1418824	10037	WP_001038620.1		ABYD38_RS06810	1415898	1416314	1	HEPN domain-containing protein
1408787	1418824	10037	WP_000520500.1		ABYD38_RS06815	1416293	1416694	1	hypothetical protein
1408787	1418824	10037	WP_072097617.1		ABYD38_RS06820	1416818	1416919	1	hypothetical protein
1408787	1418824	10037	WP_001053023.1	ybcN	ABYD38_RS06825	1416916	1417371	1	DNA base-flipping protein YbcN
1408787	1418824	10037	WP_000224914.1	ninE	ABYD38_RS06830	1417371	1417541	1	NinE family protein
1408787	1418824	10037	WP_000774477.1	ybcO	ABYD38_RS06835	1417534	1417824	1	DUF1364 domain-containing protein
1408787	1418824	10037	WP_001099712.1	rusA	ABYD38_RS06840	1417821	1418183	1	crossover junction endodeoxyribonuclease RusA
1408787	1418824	10037	WP_000971074.1	ylcG	ABYD38_RS06845	1418180	1418320	1	YlcG family protein
1408787	1418824	10037	WP_001204791.1	quuD	ABYD38_RS06850	1418406	1418789	1	antitermination protein QuuD
1434117	1440015	5898	WP_000158868.1		ABYD38_RS06945	1434117	1434512	1	DNA-packaging protein FI
1434117	1440015	5898	WP_000752961.1		ABYD38_RS06950	1434524	1434898	1	head-tail joining protein
1434117	1440015	5898	WP_000985132.1		ABYD38_RS06955	1434889	1435467	1	phage tail protein
1434117	1440015	5898	WP_354613212.1		ABYD38_RS06960	1435464	1435859	1	phage minor tail U family protein
1434117	1440015	5898	WP_001342267.1		ABYD38_RS06965	1435867	1436607	1	phage tail protein
1434117	1440015	5898	WP_000479169.1		ABYD38_RS06970	1436623	1437045	1	phage tail assembly chaperone G
1434117	1440015	5898	WP_000459457.1		ABYD38_RS06975	1437027	1437461	1	phage tail assembly protein T
1434117	1440015	5898	WP_000840236.1		ABYD38_RS06980	1437454	1440015	1	phage tail tape measure protein
1434117	1440015	5898	WP_000847347.1		ABYD38_RS06985	1440012	1440341	1	phage tail protein
1683582	1693639	10057	WP_000533654.1		ABYD38_RS08125	1682534	1683604	-1	tyrosine-type recombinase/integrase
1683582	1693639	10057	WP_001303849.1		ABYD38_RS08130	1683582	1683800	-1	excisionase
1683582	1693639	10057	WP_001281774.1		ABYD38_RS08135	1683907	1684251	-1	hypothetical protein
1683582	1693639	10057	WP_000545733.1		ABYD38_RS08140	1684280	1684447	-1	hypothetical protein
1683582	1693639	10057	WP_000002107.1		ABYD38_RS08145	1684520	1684804	-1	ASCH domain-containing protein
1683582	1693639	10057	WP_000870097.1		ABYD38_RS08150	1684797	1684940	-1	hypothetical protein
1683582	1693639	10057			ABYD38_RS08155	1684998	1685099	-1	restriction alleviation protein, Lar family
1683582	1693639	10057			ABYD38_RS08160	1685576	1685713	-1	hypothetical protein
1683582	1693639	10057	WP_000034231.1		ABYD38_RS08165	1685715	1686272	-1	ead/Ea22-like family protein
1683582	1693639	10057	WP_000812206.1		ABYD38_RS08170	1686269	1686826	-1	hypothetical protein
1683582	1693639	10057	WP_001214436.1		ABYD38_RS08175	1686823	1686987	-1	DUF2737 family protein
1683582	1693639	10057	WP_001111278.1		ABYD38_RS08180	1686998	1687291	-1	phage anti-RecBCD protein
1683582	1693639	10057	WP_000951334.1		ABYD38_RS08185	1687315	1687698	-1	hypothetical protein
1683582	1693639	10057	WP_000031370.1		ABYD38_RS08190	1687698	1688303	-1	ERF family protein
1683582	1693639	10057	WP_001243354.1	kil	ABYD38_RS08195	1688560	1688712	-1	host cell division inhibitory peptide Kil
1683582	1693639	10057	WP_000638547.1		ABYD38_RS08200	1688697	1688828	-1	protease FtsH-inhibitory lysogeny factor CIII
1683582	1693639	10057			ABYD38_RS08205	1688853	1689821	-1	cell envelope biogenesis protein TolA
1683582	1693639	10057	WP_000073663.1		ABYD38_RS08210	1690077	1690616	1	super-infection exclusion protein B
1683582	1693639	10057	WP_000088201.1		ABYD38_RS08215	1690640	1690912	-1	hypothetical protein
1683582	1693639	10057			ABYD38_RS08220	1690890	1691109	-1	hypothetical protein
1683582	1693639	10057	WP_000158654.1		ABYD38_RS08225	1691375	1691503	-1	hypothetical protein
1683582	1693639	10057	WP_000193240.1		ABYD38_RS08230	1691519	1691881	-1	hypothetical protein
1683582	1693639	10057	WP_000428099.1		ABYD38_RS08235	1692150	1692854	-1	helix-turn-helix transcriptional regulator
1683582	1693639	10057	WP_000064150.1		ABYD38_RS08240	1692968	1693201	1	hypothetical protein
1683582	1693639	10057	WP_000438538.1		ABYD38_RS08245	1693340	1693639	1	CII family transcriptional regulator
1698725	1705237	6512	WP_001008193.1		ABYD38_RS08300	1698366	1698728	1	RusA family crossover junction endodeoxyribonuclease
1698725	1705237	6512	WP_000994516.1		ABYD38_RS08305	1698725	1698913	1	protein ninH
1698725	1705237	6512			ABYD38_RS08310	1698910	1698981	1	antitermination protein
1698725	1705237	6512	WP_000750155.1		ABYD38_RS08315	1699125	1700084	-1	lipid A deacylase LpxR family protein
1698725	1705237	6512	WP_032160865.1		ABYD38_RS08320	1700423	1700545	1	YlcG family protein
1698725	1705237	6512	WP_001097238.1		ABYD38_RS08325	1700560	1701249	1	bacteriophage antitermination protein Q
1698725	1705237	6512	WP_187162074.1		ABYD38_RS08330	1701434	1702177	1	hypothetical protein
1698725	1705237	6512	WP_000499454.1		ABYD38_RS08335	1702263	1702421	1	DUF3927 family protein
1698725	1705237	6512			ABYD38_RS08340	1702502	1702742	-1	hypothetical protein
1698725	1705237	6512			ABYD38_RS08345	1702719	1704583	1	DUF6645 domain-containing protein
1698725	1705237	6512	WP_024164617.1		ABYD38_RS08350	1705022	1705237	1	class II holin family protein
1702719	1708222	5503			ABYD38_RS08340	1702502	1702742	-1	hypothetical protein
1702719	1708222	5503			ABYD38_RS08345	1702719	1704583	1	DUF6645 domain-containing protein
1702719	1708222	5503	WP_024164617.1		ABYD38_RS08350	1705022	1705237	1	class II holin family protein
1702719	1708222	5503	WP_000075132.1	rrrD	ABYD38_RS08355	1705237	1705734	1	lysozyme RrrD
1702719	1708222	5503	WP_000092325.1		ABYD38_RS08360	1705731	1706168	1	lysis protein
1702719	1708222	5503	WP_000881326.1		ABYD38_RS08365	1706318	1706935	1	Rha family transcriptional regulator
1702719	1708222	5503	WP_001307652.1		ABYD38_RS08370	1707123	1707317	-1	YlcI/YnfO family protein
1702719	1708222	5503	WP_000235451.1		ABYD38_RS08375	1707713	1708222	1	terminase small subunit
1702719	1708222	5503	WP_009442816.1		ABYD38_RS08380	1708194	1710122	1	phage terminase large subunit family protein
1714477	1735142	20665	WP_000099160.1		ABYD38_RS08410	1712942	1714480	1	IS66-like element ISEc22 family transposase
1714477	1735142	20665	WP_032284507.1		ABYD38_RS08415	1714477	1714845	1	phage minor tail U family protein
1714477	1735142	20665	WP_001143013.1		ABYD38_RS08420	1714853	1715605	1	phage tail protein
1714477	1735142	20665	WP_000479086.1		ABYD38_RS08425	1715619	1716050	1	phage tail assembly chaperone G
1714477	1735142	20665	WP_000533431.1		ABYD38_RS08430	1716077	1716490	1	phage tail assembly protein T
1714477	1735142	20665	WP_000082320.1		ABYD38_RS08435	1716471	1719050	1	phage tail tape measure protein
1714477	1735142	20665	WP_000847304.1		ABYD38_RS08440	1719047	1719376	1	phage tail protein
1714477	1735142	20665	WP_001375577.1		ABYD38_RS08445	1719376	1720074	1	phage minor tail protein L
1714477	1735142	20665	WP_032284506.1		ABYD38_RS08450	1720080	1720823	1	C40 family peptidase
1714477	1735142	20665	WP_141044057.1		ABYD38_RS08455	1720820	1721401	1	tail assembly protein
1714477	1735142	20665	WP_354613216.1		ABYD38_RS08460	1721640	1725116	1	host specificity protein J
1714477	1735142	20665	WP_001233130.1		ABYD38_RS08465	1725184	1725783	1	Ail/Lom family outer membrane beta-barrel protein
1714477	1735142	20665	WP_354613217.1		ABYD38_RS08470	1725848	1727062	1	prophage tail fiber N-terminal domain-containing protein
1714477	1735142	20665	WP_001023459.1		ABYD38_RS08475	1727064	1727333	1	phage tail fiber C-terminal domain-containing protein
1714477	1735142	20665	WP_000950982.1	nleH	ABYD38_RS08480	1727439	1728320	1	type III secretion system effector kinase NleH
1714477	1735142	20665		cif	ABYD38_RS08485	1728537	1729369	1	type III secretion system effector Cif
1714477	1735142	20665			ABYD38_RS08490	1729505	1730025	-1	hypothetical protein
1714477	1735142	20665			ABYD38_RS08495	1730069	1730149	1	tail fiber assembly protein
1714477	1735142	20665	WP_106875440.1		ABYD38_RS08500	1730339	1731910	-1	IS66-like element ISCro1 family transposase
1714477	1735142	20665	WP_000624622.1	tnpB	ABYD38_RS08505	1731930	1732277	-1	IS66 family insertion sequence element accessory protein TnpB
1714477	1735142	20665	WP_001339397.1	tnpA	ABYD38_RS08510	1732277	1732954	-1	IS66-like element accessory protein TnpA
1714477	1735142	20665	WP_001448642.1		ABYD38_RS08515	1733015	1733590	1	DUF1076 domain-containing protein
1714477	1735142	20665	WP_001002868.1		ABYD38_RS08520	1733791	1734171	1	hypothetical protein
1714477	1735142	20665	WP_000354291.1		ABYD38_RS08525	1734255	1734476	1	hypothetical protein
1714477	1735142	20665	WP_001121571.1		ABYD38_RS08530	1734489	1735142	-1	type III secretion system effector ADP-ribosyltransferase EspJ
1856478	1865083	8605	WP_000279869.1		ABYD38_RS09115	1856656	1857858	1	tyrosine-type recombinase/integrase
1856478	1865083	8605	WP_000282206.1		ABYD38_RS09120	1858045	1859862	-1	hypothetical protein
1856478	1865083	8605			ABYD38_RS09125	1860059	1860795	1	IS1 family transposase
1856478	1865083	8605	WP_001303889.1		ABYD38_RS09130	1860974	1861270	1	AlpA family transcriptional regulator
1856478	1865083	8605	WP_001451890.1		ABYD38_RS09135	1861587	1861703	1	hypothetical protein
1856478	1865083	8605	WP_000335695.1		ABYD38_RS09140	1861922	1863355	1	YfjI family protein
1856478	1865083	8605	WP_000282075.1		ABYD38_RS09145	1864176	1864739	1	inovirus-type Gp2 protein
1856478	1865083	8605			ABYD38_RS09150	1864894	1865226	1	DEAD/DEAH box helicase
1856656	1863355	6699	WP_000279869.1		ABYD38_RS09115	1856656	1857858	1	tyrosine-type recombinase/integrase
1856656	1863355	6699	WP_000282206.1		ABYD38_RS09120	1858045	1859862	-1	hypothetical protein
1856656	1863355	6699			ABYD38_RS09125	1860059	1860795	1	IS1 family transposase
1856656	1863355	6699	WP_001303889.1		ABYD38_RS09130	1860974	1861270	1	AlpA family transcriptional regulator
1856656	1863355	6699	WP_001451890.1		ABYD38_RS09135	1861587	1861703	1	hypothetical protein
1856656	1863355	6699	WP_000335695.1		ABYD38_RS09140	1861922	1863355	1	YfjI family protein
2028517	2033220	4703	WP_000199475.1		ABYD38_RS09845	2028332	2028520	-1	DUF1482 family protein
2028517	2033220	4703	WP_000449175.1	dicB	ABYD38_RS09850	2028517	2028705	-1	cell division inhibition protein DicB
2028517	2033220	4703	WP_001171921.1	ydfC	ABYD38_RS09855	2029274	2029492	-1	protein YdfC
2028517	2033220	4703	WP_012817750.1		ABYD38_RS09860	2029564	2029863	-1	hypothetical protein
2028517	2033220	4703	WP_000692026.1		ABYD38_RS09865	2030199	2030501	1	type II toxin-antitoxin system HigB family toxin
2028517	2033220	4703	WP_001022415.1		ABYD38_RS09870	2030504	2030863	1	type II toxin-antitoxin system HigA family antitoxin
2028517	2033220	4703	WP_000578360.1		ABYD38_RS09875	2030910	2031302	-1	helix-turn-helix domain-containing protein
2028517	2033220	4703	WP_001172789.1		ABYD38_RS09880	2031429	2031689	1	YdaS family helix-turn-helix protein
2028517	2033220	4703	WP_000693932.1		ABYD38_RS09885	2031686	2032123	1	toxin YdaT family protein
2028517	2033220	4703	WP_000729535.1		ABYD38_RS09890	2032210	2033220	1	DUF1376 domain-containing protein
2028517	2033220	4703	WP_000139444.1		ABYD38_RS09895	2033213	2033674	1	replication protein P
2043520	2074479	30959	WP_000466957.1		ABYD38_RS10015	2043092	2043523	1	tellurite resistance TerB family protein
2043520	2074479	30959	WP_000216636.1		ABYD38_RS10020	2043520	2043687	1	DUF3927 family protein
2043520	2074479	30959			ABYD38_RS10025	2043882	2044024	-1	hypothetical protein
2043520	2074479	30959	WP_106875437.1		ABYD38_RS10030	2044001	2045938	1	SASA family carbohydrate esterase
2043520	2074479	30959	WP_000143463.1		ABYD38_RS10035	2046074	2046253	1	DUF1378 family protein
2043520	2074479	30959	WP_001290230.1		ABYD38_RS10040	2046294	2046539	1	DUF826 domain-containing protein
2043520	2074479	30959	WP_001072901.1		ABYD38_RS10045	2046617	2046832	1	class II holin family protein
2043520	2074479	30959	WP_000087714.1		ABYD38_RS10050	2046837	2047370	1	lysozyme
2043520	2074479	30959	WP_001056883.1		ABYD38_RS10055	2047645	2048214	1	phage antirepressor N-terminal domain-containing protein
2043520	2074479	30959	WP_000455402.1		ABYD38_RS10060	2048214	2048363	1	hypothetical protein
2043520	2074479	30959	WP_001208680.1		ABYD38_RS10065	2048591	2048776	1	Rz1 family lipoprotein
2043520	2074479	30959	WP_001302717.1		ABYD38_RS10070	2049302	2049616	1	PerC family transcriptional regulator
2043520	2074479	30959	WP_001448509.1		ABYD38_RS10075	2049698	2049922	-1	YlcI/YnfO family protein
2043520	2074479	30959	WP_001375434.1		ABYD38_RS10080	2049964	2050329	1	HNH endonuclease
2043520	2074479	30959	WP_000958380.1		ABYD38_RS10085	2050622	2051185	1	terminase small subunit
2043520	2074479	30959	WP_032284585.1		ABYD38_RS10090	2051182	2052843	1	terminase large subunit
2043520	2074479	30959	WP_000173079.1		ABYD38_RS10095	2052907	2054844	1	phage major capsid protein
2043520	2074479	30959	WP_001063025.1		ABYD38_RS10100	2054889	2055110	1	hypothetical protein
2043520	2074479	30959			ABYD38_RS10105	2055056	2057478	1	phage portal protein
2043520	2074479	30959	WP_000125984.1		ABYD38_RS10110	2057475	2057801	1	head-tail connector protein
2043520	2074479	30959	WP_001007905.1		ABYD38_RS10115	2057812	2058162	1	phage head closure protein
2043520	2074479	30959	WP_000573391.1		ABYD38_RS10120	2058159	2058605	1	HK97-gp10 family putative phage morphogenesis protein
2043520	2074479	30959	WP_000133388.1		ABYD38_RS10125	2058602	2058946	1	DUF3168 domain-containing protein
2043520	2074479	30959	WP_058157545.1		ABYD38_RS10130	2059012	2059728	1	major tail subunit
2043520	2074479	30959	WP_000710952.1		ABYD38_RS10135	2059743	2060117	1	phage tail assembly chaperone
2043520	2074479	30959	WP_001453698.1		ABYD38_RS10140	2060213	2060422	1	DUF4035 domain-containing protein
2043520	2074479	30959	WP_354613220.1		ABYD38_RS10145	2060474	2063716	1	phage tail tape measure protein
2043520	2074479	30959	WP_000807964.1		ABYD38_RS10150	2063709	2064050	1	phage tail protein
2043520	2074479	30959	WP_045896506.1		ABYD38_RS10155	2064050	2064748	1	phage minor tail protein L
2043520	2074479	30959	WP_032284643.1		ABYD38_RS10160	2064754	2065497	1	C40 family peptidase
2043520	2074479	30959	WP_141044057.1		ABYD38_RS10165	2065494	2066075	1	tail assembly protein
2043520	2074479	30959	WP_354613221.1		ABYD38_RS10170	2066314	2069790	1	host specificity protein J
2043520	2074479	30959	WP_001230429.1		ABYD38_RS10175	2069857	2070456	1	Ail/Lom family outer membrane beta-barrel protein
2043520	2074479	30959	WP_354613222.1		ABYD38_RS10180	2070521	2071834	1	prophage tail fiber N-terminal domain-containing protein
2043520	2074479	30959	WP_001023995.1		ABYD38_RS10185	2071836	2072105	1	phage tail fiber C-terminal domain-containing protein
2043520	2074479	30959			ABYD38_RS10190	2072423	2072572	1	hypothetical protein
2043520	2074479	30959			ABYD38_RS10195	2072793	2072930	1	phage tail fiber C-terminal domain-containing protein
2043520	2074479	30959	WP_001131653.1		ABYD38_RS10200	2072999	2073580	1	T3SS effector NleG family protein
2043520	2074479	30959	WP_001002867.1		ABYD38_RS10205	2073781	2074479	1	hypothetical protein
2107014	2115036	8022	WP_000279869.1		ABYD38_RS10365	2107195	2108397	1	tyrosine-type recombinase/integrase
2107014	2115036	8022	WP_000282206.1		ABYD38_RS10370	2108584	2110401	-1	hypothetical protein
2107014	2115036	8022			ABYD38_RS10375	2110598	2111334	1	IS1 family transposase
2107014	2115036	8022	WP_001303889.1		ABYD38_RS10380	2111513	2111809	1	AlpA family transcriptional regulator
2107014	2115036	8022	WP_001451890.1		ABYD38_RS10385	2112117	2112233	1	hypothetical protein
2107014	2115036	8022	WP_000335695.1		ABYD38_RS10390	2112452	2113885	1	YfjI family protein
2107014	2115036	8022	WP_000282084.1		ABYD38_RS10395	2114706	2115269	1	inovirus-type Gp2 protein
2107195	2202616	95421	WP_000279869.1		ABYD38_RS10365	2107195	2108397	1	tyrosine-type recombinase/integrase
2107195	2202616	95421	WP_000282206.1		ABYD38_RS10370	2108584	2110401	-1	hypothetical protein
2107195	2202616	95421			ABYD38_RS10375	2110598	2111334	1	IS1 family transposase
2107195	2202616	95421	WP_001303889.1		ABYD38_RS10380	2111513	2111809	1	AlpA family transcriptional regulator
2107195	2202616	95421	WP_001451890.1		ABYD38_RS10385	2112117	2112233	1	hypothetical protein
2107195	2202616	95421	WP_000335695.1		ABYD38_RS10390	2112452	2113885	1	YfjI family protein
2107195	2202616	95421	WP_000282084.1		ABYD38_RS10395	2114706	2115269	1	inovirus-type Gp2 protein
2107195	2202616	95421	WP_000233452.1		ABYD38_RS10400	2115424	2117784	1	DEAD/DEAH box helicase family protein
2107195	2202616	95421	WP_000136079.1		ABYD38_RS10405	2117946	2118122	-1	hypothetical protein
2107195	2202616	95421			ABYD38_RS10410	2118260	2118502	-1	IS30 family transposase
2107195	2202616	95421	WP_000998025.1		ABYD38_RS10415	2118541	2120073	-1	IS66-like element ISEc8 family transposase
2107195	2202616	95421	WP_000612591.1	tnpB	ABYD38_RS10420	2120123	2120470	-1	IS66 family insertion sequence element accessory protein TnpB
2107195	2202616	95421	WP_001171554.1		ABYD38_RS10425	2120467	2120847	-1	transposase
2107195	2202616	95421			ABYD38_RS10430	2120938	2121234	-1	helix-turn-helix domain-containing protein
2107195	2202616	95421			ABYD38_RS10435	2121296	2122192	1	IS3-like element IS600 family transposase
2107195	2202616	95421	WP_042354693.1	traT	ABYD38_RS10440	2122143	2122844	1	complement resistance protein TraT
2107195	2202616	95421	WP_001303891.1		ABYD38_RS10445	2122892	2123143	-1	hypothetical protein
2107195	2202616	95421	WP_001304211.1		ABYD38_RS10450	2123167	2123457	-1	hypothetical protein
2107195	2202616	95421	WP_000024297.1		ABYD38_RS10455	2124143	2124502	1	diacylglycerol kinase
2107195	2202616	95421	WP_354613223.1		ABYD38_RS10460	2124595	2126214	-1	phosphoethanolamine--lipid A transferase
2107195	2202616	95421	WP_000134927.1		ABYD38_RS10465	2126439	2126714	-1	hypothetical protein
2107195	2202616	95421	WP_000886249.1		ABYD38_RS10470	2127095	2127874	1	urease accessory protein UreD
2107195	2202616	95421	WP_000424145.1		ABYD38_RS10475	2127884	2128186	1	urease subunit gamma
2107195	2202616	95421	WP_000612148.1		ABYD38_RS10480	2128195	2128515	1	urease subunit beta
2107195	2202616	95421	WP_000467898.1	ureC	ABYD38_RS10485	2128541	2130211	1	urease subunit alpha
2107195	2202616	95421	WP_000966485.1	ureE	ABYD38_RS10490	2130221	2130685	1	urease accessory protein UreE
2107195	2202616	95421	WP_001142971.1		ABYD38_RS10495	2130686	2131360	1	urease accessory protein UreF
2107195	2202616	95421	WP_001021388.1	ureG	ABYD38_RS10500	2131372	2131989	1	urease accessory protein UreG
2107195	2202616	95421			ABYD38_RS10505	2132037	2132276	-1	autotransporter outer membrane beta-barrel domain-containing protein
2107195	2202616	95421			ABYD38_RS10510	2132326	2132586	-1	transposase
2107195	2202616	95421			ABYD38_RS10515	2132651	2132776	-1	complement resistance protein TraT
2107195	2202616	95421	WP_000803992.1		ABYD38_RS10520	2133199	2133462	1	type B 50S ribosomal protein L31
2107195	2202616	95421	WP_001135715.1		ABYD38_RS10525	2133764	2133904	1	Hok/Gef family protein
2107195	2202616	95421	WP_000397130.1		ABYD38_RS10530	2134775	2135446	-1	hypothetical protein
2107195	2202616	95421			ABYD38_RS10535	2136829	2137580	-1	IS66 family transposase
2107195	2202616	95421	WP_000435663.1		ABYD38_RS10540	2137634	2138059	1	transposase
2107195	2202616	95421	WP_000624701.1	tnpB	ABYD38_RS10545	2138056	2138406	1	IS66 family insertion sequence element accessory protein TnpB
2107195	2202616	95421	WP_000088522.1		ABYD38_RS10550	2138437	2140050	1	IS66-like element IS682 family transposase
2107195	2202616	95421			ABYD38_RS10555	2140081	2140911	-1	IS66 family transposase
2107195	2202616	95421	WP_000957249.1	tnpB	ABYD38_RS10560	2140954	2141334	-1	IS66 family insertion sequence element accessory protein TnpB
2107195	2202616	95421	WP_000042916.1		ABYD38_RS10565	2141321	2141650	-1	hypothetical protein
2107195	2202616	95421	WP_001176766.1	terW	ABYD38_RS10570	2141911	2142378	-1	tellurium resistance protein TerW
2107195	2202616	95421	WP_000506898.1		ABYD38_RS10575	2142396	2143604	-1	DUF4236 domain-containing protein
2107195	2202616	95421	WP_000797372.1		ABYD38_RS10580	2143615	2144571	-1	HpcH/HpaI aldolase/citrate lyase family protein
2107195	2202616	95421	WP_001182418.1		ABYD38_RS10585	2144571	2145650	-1	cysteine protease StiP family protein
2107195	2202616	95421	WP_001040060.1		ABYD38_RS10590	2145652	2146425	-1	hypothetical protein
2107195	2202616	95421	WP_001280118.1		ABYD38_RS10595	2146418	2147560	-1	phosphoribosyltransferase domain-containing protein
2107195	2202616	95421	WP_001035166.1		ABYD38_RS10600	2147570	2148628	-1	ATP-grasp domain-containing protein
2107195	2202616	95421	WP_000254140.1		ABYD38_RS10605	2148951	2149532	1	TerD family protein
2107195	2202616	95421	WP_001054789.1		ABYD38_RS10610	2149532	2150689	1	TerD family protein
2107195	2202616	95421	WP_000007449.1		ABYD38_RS10615	2150712	2151167	1	tellurite resistance TerB family protein
2107195	2202616	95421	WP_000255079.1	terC	ABYD38_RS10620	2151190	2152230	1	tellurium resistance membrane protein TerC
2107195	2202616	95421	WP_000116680.1	terD	ABYD38_RS10625	2152279	2152857	1	tellurium resistance membrane protein TerD
2107195	2202616	95421	WP_000301248.1		ABYD38_RS10630	2152926	2153501	1	TerD family protein
2107195	2202616	95421			ABYD38_RS10635	2153923	2154243	1	TerD family protein
2107195	2202616	95421			ABYD38_RS10640	2154455	2154605	1	transposase domain-containing protein
2107195	2202616	95421	WP_001223350.1	iha	ABYD38_RS10645	2154823	2156913	-1	bifunctional siderophore receptor/adhesin Iha
2107195	2202616	95421	WP_000922604.1		ABYD38_RS10650	2156852	2157034	1	hypothetical protein
2107195	2202616	95421	WP_000477623.1		ABYD38_RS10655	2158366	2158584	1	hypothetical protein
2107195	2202616	95421	WP_001310149.1		ABYD38_RS10660	2159218	2159553	1	hypothetical protein
2107195	2202616	95421	WP_001304210.1		ABYD38_RS10665	2159863	2159991	-1	hypothetical protein
2107195	2202616	95421	WP_001004881.1		ABYD38_RS10670	2160334	2160528	-1	hypothetical protein
2107195	2202616	95421	WP_000180465.1		ABYD38_RS10675	2160856	2161044	-1	hypothetical protein
2107195	2202616	95421			ABYD38_RS10680	2161349	2161619	1	hypothetical protein
2107195	2202616	95421	WP_000958487.1		ABYD38_RS10685	2161685	2161882	1	AlpA family transcriptional regulator
2107195	2202616	95421	WP_001231525.1		ABYD38_RS10690	2162612	2163736	1	nucleotide disphospho-sugar-binding domain-containing protein
2107195	2202616	95421			ABYD38_RS10695	2163878	2164138	-1	alpha/beta hydrolase-fold protein
2107195	2202616	95421	WP_244428865.1		ABYD38_RS10700	2164155	2164852	-1	IS1-like element IS1F family transposase
2107195	2202616	95421	WP_001301456.1		ABYD38_RS10705	2165090	2165548	-1	hypothetical protein
2107195	2202616	95421	WP_001167434.1		ABYD38_RS10710	2166006	2166515	1	hypothetical protein
2107195	2202616	95421	WP_001260386.1		ABYD38_RS10715	2166604	2167227	1	hypothetical protein
2107195	2202616	95421	WP_000124179.1		ABYD38_RS10720	2167323	2167556	1	hypothetical protein
2107195	2202616	95421	WP_001287881.1		ABYD38_RS10725	2167609	2167800	-1	DUF4222 domain-containing protein
2107195	2202616	95421	WP_000590537.1		ABYD38_RS10730	2168222	2168371	1	hypothetical protein
2107195	2202616	95421	WP_001345400.1		ABYD38_RS10735	2168475	2169521	1	POTRA domain-containing protein
2107195	2202616	95421			ABYD38_RS10740	2169762	2172444	1	AAA domain-containing protein
2107195	2202616	95421			ABYD38_RS10745	2172945	2174176	1	phosphoadenosine phosphosulfate reductase
2107195	2202616	95421	WP_000502849.1		ABYD38_RS10750	2174161	2174799	1	ParB/RepB/Spo0J family partition protein
2107195	2202616	95421	WP_000226520.1		ABYD38_RS10755	2174878	2175147	1	PerC family transcriptional regulator
2107195	2202616	95421	WP_001333354.1		ABYD38_RS10760	2175168	2175812	1	hypothetical protein
2107195	2202616	95421			ABYD38_RS10765	2176128	2176467	1	helix-turn-helix domain-containing protein
2107195	2202616	95421			ABYD38_RS10770	2176510	2177507	-1	IS3 family transposase
2107195	2202616	95421	WP_000074481.1		ABYD38_RS10775	2177893	2179086	-1	MFS transporter
2107195	2202616	95421	WP_001299620.1	iucA	ABYD38_RS10780	2179222	2180946	1	aerobactin synthase IucA
2107195	2202616	95421	WP_001287497.1	iucB	ABYD38_RS10785	2180947	2181894	1	N(6)-hydroxylysine O-acetyltransferase IucB
2107195	2202616	95421	WP_001015709.1	iucC	ABYD38_RS10790	2181894	2183636	1	NIS family aerobactin synthetase IucC
2107195	2202616	95421	WP_000750139.1	iucD	ABYD38_RS10795	2183633	2184970	1	NADPH-dependent L-lysine N(6)-monooxygenase IucD
2107195	2202616	95421	WP_001432292.1	iutA	ABYD38_RS10800	2184976	2187171	1	ferric aerobactin receptor IutA
2107195	2202616	95421			ABYD38_RS10805	2187429	2187644	-1	integrase core domain-containing protein
2107195	2202616	95421	WP_000422760.1		ABYD38_RS10810	2187731	2188156	1	transposase
2107195	2202616	95421			ABYD38_RS10815	2188153	2188227	1	IS66 family insertion sequence element accessory protein TnpB
2107195	2202616	95421	WP_000282125.1		ABYD38_RS10820	2188456	2188638	-1	hypothetical protein
2107195	2202616	95421	WP_001069768.1		ABYD38_RS10825	2188967	2189839	1	GTPase family protein
2107195	2202616	95421	WP_058157705.1	cah	ABYD38_RS10830	2190211	2193060	1	calcium-binding autotransporter Cah
2107195	2202616	95421	WP_000544679.1		ABYD38_RS10835	2193171	2195555	1	dynamin family protein
2107195	2202616	95421	WP_000203541.1		ABYD38_RS10840	2195552	2196457	1	diguanylate cyclase regulator RdcB family protein
2107195	2202616	95421	WP_000102669.1		ABYD38_RS10845	2196454	2197524	1	patatin-like phospholipase family protein
2107195	2202616	95421	WP_001234682.1		ABYD38_RS10850	2197864	2198682	1	DUF932 domain-containing protein
2107195	2202616	95421	WP_000214398.1		ABYD38_RS10855	2198773	2199258	1	antirestriction protein
2107195	2202616	95421	WP_001186738.1		ABYD38_RS10860	2199274	2199750	1	RadC family protein
2107195	2202616	95421	WP_000692323.1		ABYD38_RS10865	2199813	2200034	1	DUF987 domain-containing protein
2107195	2202616	95421	WP_001280953.1		ABYD38_RS10870	2200197	2200571	1	type IV toxin-antitoxin system YeeU family antitoxin
2107195	2202616	95421	WP_000854914.1		ABYD38_RS10875	2200618	2200992	1	TA system toxin CbtA family protein
2107195	2202616	95421	WP_000976857.1		ABYD38_RS10880	2200989	2201480	1	DUF5983 family protein
2107195	2202616	95421	WP_000839282.1		ABYD38_RS10885	2201492	2201689	1	DUF957 domain-containing protein
2107195	2202616	95421	WP_001280481.1		ABYD38_RS10890	2201774	2202616	1	DUF4942 domain-containing protein
2120940	2127718	6778			ABYD38_RS10430	2120938	2121234	-1	helix-turn-helix domain-containing protein
2120940	2127718	6778			ABYD38_RS10435	2121296	2122192	1	IS3-like element IS600 family transposase
2120940	2127718	6778	WP_042354693.1	traT	ABYD38_RS10440	2122143	2122844	1	complement resistance protein TraT
[truncated: 5,246 more rows]

## Sheet: Table S2-4 Curated GIs
Strain	GI name	Serotype	Accession	Insertion site	IslandViewer4 prediction	IslandViewer4 length [bp]	Curated boundaries	Curated length [bp]	attL	attR	Length [bp]
12089	LEE	O118:H16	CP159875.1	pheU	409048-466758	57710	413798-469985	56065	GAAACGAAAAACGGACCTCCGTGGAGGTCCGTTGATATGAATTTGGTGC	GAAACGAAAAACGGACCTCCGTGGAGGTCCGTTGATATGAATTTGGTGC	49
12089	MDRVC	O118:H16	CP159875.1	tRNA-Ser	1880186-1950911	70725	1878635-1953361	74727	TGGCGGTGAGGGGG	TGGCGGTGAGGGGG	14
12867	LEE	O118:H16	CP159877.1	pheU	428039-480751	52712	425080-483789	58710	GAAACGAAAAACGGACCTCCGTGGAGGTCCGTTGATATGAATTTGGTGC	GAAACGAAAAACGGACCTCCGTGGAGGTCCGTTGATATGAATTTGGTGC	49
2013C_4538	LEE	O118:H16	CP027582.1	pheU	3850070-3878574	55423	18016081860316	58709	GAAACGAAAAACGGACCTCCGTGGAGGTCCGTTGATATGAATTTGGTGCC	GAAACGAAAAACGGACCTCCGTGGAGGTCCGTTGATATGAATTTGGTGCC	50
2014C_3050	LEE	O118:H16	CP027472.1	pheU	3828403-3885395	56992	1786026-1844777	58752	GAAACGAAAAACGGACCTCCGTGGAGGTCCGTTGATATGAATTTGGTGC	GAAACGAAAAACGGACCTCCGTGGAGGTCCGTTGATATGAATTTGGTGC	49
EC20017429	LEE	O118:H2	CP071711.1	pheU	3646930-3718191	71261	3647620-3762187	114545	CCGGACTCGGAATCGAA	CCGGACTCGGAATCGAA	17

## Sheet: Table S2-5 IS Elements
12089 (O118:H16)
seqname	source	feature	start	end	score	strand	frame	attribute
NZ_CP159875.1	ISEScan	insertion_sequence	4	1902	.	+	.	ID=NZ_CP159875.1_IS_1;family=IS21;cluster=IS21_259
NZ_CP159875.1	ISEScan	terminal_inverted_repeat	4	16	.	+	.	ID=NZ_CP159875.1_IS_1_TIR;parent=NZ_CP159875.1_IS_1
NZ_CP159875.1	ISEScan	terminal_inverted_repeat	1890	1902	.	+	.	ID=NZ_CP159875.1_IS_1_TIR;parent=NZ_CP159875.1_IS_1
NZ_CP159875.1	ISEScan	insertion_sequence	6062	7403	.		.	ID=NZ_CP159875.1_IS_2;family=IS110;cluster=IS110_219
NZ_CP159875.1	ISEScan	terminal_inverted_repeat	6062	6072	.		.	ID=NZ_CP159875.1_IS_2_TIR;parent=NZ_CP159875.1_IS_2
NZ_CP159875.1	ISEScan	terminal_inverted_repeat	7393	7403	.		.	ID=NZ_CP159875.1_IS_2_TIR;parent=NZ_CP159875.1_IS_2
NZ_CP159875.1	ISEScan	insertion_sequence	184858	186149	.		.	ID=NZ_CP159875.1_IS_3;family=IS110;cluster=IS110_219
NZ_CP159875.1	ISEScan	terminal_inverted_repeat	184858	184866	.		.	ID=NZ_CP159875.1_IS_3_TIR;parent=NZ_CP159875.1_IS_3
NZ_CP159875.1	ISEScan	terminal_inverted_repeat	186141	186149	.		.	ID=NZ_CP159875.1_IS_3_TIR;parent=NZ_CP159875.1_IS_3
NZ_CP159875.1	ISEScan	insertion_sequence	410856	412521	.	-	.	ID=NZ_CP159875.1_IS_4;family=IS3;cluster=IS3_422
NZ_CP159875.1	ISEScan	terminal_inverted_repeat	410856	410880	.	-	.	ID=NZ_CP159875.1_IS_4_TIR;parent=NZ_CP159875.1_IS_4
NZ_CP159875.1	ISEScan	terminal_inverted_repeat	412497	412521	.	-	.	ID=NZ_CP159875.1_IS_4_TIR;parent=NZ_CP159875.1_IS_4
NZ_CP159875.1	ISEScan	insertion_sequence	447514	447786	.	-	.	ID=NZ_CP159875.1_IS_5;family=IS256;cluster=IS256_395
NZ_CP159875.1	ISEScan	insertion_sequence	458097	459302	.	-	.	ID=NZ_CP159875.1_IS_6;family=IS630;cluster=IS630_214
NZ_CP159875.1	ISEScan	terminal_inverted_repeat	458097	458148	.	-	.	ID=NZ_CP159875.1_IS_6_TIR;parent=NZ_CP159875.1_IS_6
NZ_CP159875.1	ISEScan	terminal_inverted_repeat	459252	459302	.	-	.	ID=NZ_CP159875.1_IS_6_TIR;parent=NZ_CP159875.1_IS_6
NZ_CP159875.1	ISEScan	insertion_sequence	464036	465053	.	-	.	ID=NZ_CP159875.1_IS_7;family=IS4;cluster=IS4_190
NZ_CP159875.1	ISEScan	terminal_inverted_repeat	464036	464063	.	-	.	ID=NZ_CP159875.1_IS_7_TIR;parent=NZ_CP159875.1_IS_7
NZ_CP159875.1	ISEScan	terminal_inverted_repeat	465026	465053	.	-	.	ID=NZ_CP159875.1_IS_7_TIR;parent=NZ_CP159875.1_IS_7
NZ_CP159875.1	ISEScan	insertion_sequence	465062	466789	.		.	ID=NZ_CP159875.1_IS_8;family=IS66;cluster=IS66_46
NZ_CP159875.1	ISEScan	terminal_inverted_repeat	465062	465087	.		.	ID=NZ_CP159875.1_IS_8_TIR;parent=NZ_CP159875.1_IS_8
NZ_CP159875.1	ISEScan	terminal_inverted_repeat	466764	466789	.		.	ID=NZ_CP159875.1_IS_8_TIR;parent=NZ_CP159875.1_IS_8
NZ_CP159875.1	ISEScan	insertion_sequence	466804	468363	.		.	ID=NZ_CP159875.1_IS_9;family=IS66;cluster=IS66_46
NZ_CP159875.1	ISEScan	insertion_sequence	480551	481930	.		.	ID=NZ_CP159875.1_IS_10;family=IS110;cluster=IS110_219
NZ_CP159875.1	ISEScan	terminal_inverted_repeat	480551	480561	.		.	ID=NZ_CP159875.1_IS_10_TIR;parent=NZ_CP159875.1_IS_10
NZ_CP159875.1	ISEScan	terminal_inverted_repeat	481920	481930	.		.	ID=NZ_CP159875.1_IS_10_TIR;parent=NZ_CP159875.1_IS_10
NZ_CP159875.1	ISEScan	insertion_sequence	536739	538491	.	+	.	ID=NZ_CP159875.1_IS_11;family=IS200/IS605;cluster=IS200/IS605_138
NZ_CP159875.1	ISEScan	insertion_sequence	570907	573360	.	-	.	ID=NZ_CP159875.1_IS_12;family=IS66;cluster=IS66_46
NZ_CP159875.1	ISEScan	insertion_sequence	574832	577530	.		.	ID=NZ_CP159875.1_IS_13;family=IS66;cluster=IS66_46
NZ_CP159875.1	ISEScan	terminal_inverted_repeat	574832	574853	.		.	ID=NZ_CP159875.1_IS_13_TIR;parent=NZ_CP159875.1_IS_13
NZ_CP159875.1	ISEScan	terminal_inverted_repeat	577509	577530	.		.	ID=NZ_CP159875.1_IS_13_TIR;parent=NZ_CP159875.1_IS_13
NZ_CP159875.1	ISEScan	insertion_sequence	586383	587625	.	+	.	ID=NZ_CP159875.1_IS_14;family=IS3;cluster=IS3_176
NZ_CP159875.1	ISEScan	terminal_inverted_repeat	586383	586405	.	+	.	ID=NZ_CP159875.1_IS_14_TIR;parent=NZ_CP159875.1_IS_14
NZ_CP159875.1	ISEScan	terminal_inverted_repeat	587603	587625	.	+	.	ID=NZ_CP159875.1_IS_14_TIR;parent=NZ_CP159875.1_IS_14
NZ_CP159875.1	ISEScan	insertion_sequence	587378	587917	.	+	.	ID=NZ_CP159875.1_IS_15;family=IS3;cluster=IS3_251
NZ_CP159875.1	ISEScan	terminal_inverted_repeat	587378	587390	.	+	.	ID=NZ_CP159875.1_IS_15_TIR;parent=NZ_CP159875.1_IS_15
NZ_CP159875.1	ISEScan	terminal_inverted_repeat	587905	587917	.	+	.	ID=NZ_CP159875.1_IS_15_TIR;parent=NZ_CP159875.1_IS_15
NZ_CP159875.1	ISEScan	insertion_sequence	596301	597068	.		.	ID=NZ_CP159875.1_IS_16;family=IS1;cluster=IS1_316
NZ_CP159875.1	ISEScan	terminal_inverted_repeat	596301	596323	.		.	ID=NZ_CP159875.1_IS_16_TIR;parent=NZ_CP159875.1_IS_16
NZ_CP159875.1	ISEScan	terminal_inverted_repeat	597046	597068	.		.	ID=NZ_CP159875.1_IS_16_TIR;parent=NZ_CP159875.1_IS_16
NZ_CP159875.1	ISEScan	insertion_sequence	598197	598426	.	-	.	ID=NZ_CP159875.1_IS_17;family=IS66;cluster=IS66_345
NZ_CP159875.1	ISEScan	insertion_sequence	600415	602604	.		.	ID=NZ_CP159875.1_IS_18;family=IS66;cluster=IS66_46
NZ_CP159875.1	ISEScan	terminal_inverted_repeat	600415	600438	.		.	ID=NZ_CP159875.1_IS_18_TIR;parent=NZ_CP159875.1_IS_18
NZ_CP159875.1	ISEScan	terminal_inverted_repeat	602581	602604	.		.	ID=NZ_CP159875.1_IS_18_TIR;parent=NZ_CP159875.1_IS_18
NZ_CP159875.1	ISEScan	insertion_sequence	605184	607882	.		.	ID=NZ_CP159875.1_IS_19;family=IS66;cluster=IS66_46
NZ_CP159875.1	ISEScan	terminal_inverted_repeat	605184	605205	.		.	ID=NZ_CP159875.1_IS_19_TIR;parent=NZ_CP159875.1_IS_19
NZ_CP159875.1	ISEScan	terminal_inverted_repeat	607861	607882	.		.	ID=NZ_CP159875.1_IS_19_TIR;parent=NZ_CP159875.1_IS_19
NZ_CP159875.1	ISEScan	insertion_sequence	633244	634612	.		.	ID=NZ_CP159875.1_IS_20;family=IS110;cluster=IS110_219
NZ_CP159875.1	ISEScan	terminal_inverted_repeat	633244	633254	.		.	ID=NZ_CP159875.1_IS_20_TIR;parent=NZ_CP159875.1_IS_20
NZ_CP159875.1	ISEScan	terminal_inverted_repeat	634602	634612	.		.	ID=NZ_CP159875.1_IS_20_TIR;parent=NZ_CP159875.1_IS_20
NZ_CP159875.1	ISEScan	insertion_sequence	645448	647901	.		.	ID=NZ_CP159875.1_IS_21;family=IS66;cluster=IS66_46
NZ_CP159875.1	ISEScan	insertion_sequence	647697	651325	.		.	ID=NZ_CP159875.1_IS_22;family=IS66;cluster=IS66_46
NZ_CP159875.1	ISEScan	terminal_inverted_repeat	647697	647711	.		.	ID=NZ_CP159875.1_IS_22_TIR;parent=NZ_CP159875.1_IS_22
NZ_CP159875.1	ISEScan	terminal_inverted_repeat	651311	651325	.		.	ID=NZ_CP159875.1_IS_22_TIR;parent=NZ_CP159875.1_IS_22
NZ_CP159875.1	ISEScan	insertion_sequence	695015	697408	.	-	.	ID=NZ_CP159875.1_IS_23;family=IS481;cluster=IS481_21
NZ_CP159875.1	ISEScan	terminal_inverted_repeat	695015	695033	.	-	.	ID=NZ_CP159875.1_IS_23_TIR;parent=NZ_CP159875.1_IS_23
NZ_CP159875.1	ISEScan	terminal_inverted_repeat	697390	697408	.	-	.	ID=NZ_CP159875.1_IS_23_TIR;parent=NZ_CP159875.1_IS_23
NZ_CP159875.1	ISEScan	insertion_sequence	700472	702188	.		.	ID=NZ_CP159875.1_IS_24;family=IS110;cluster=IS110_208
NZ_CP159875.1	ISEScan	terminal_inverted_repeat	700472	700493	.		.	ID=NZ_CP159875.1_IS_24_TIR;parent=NZ_CP159875.1_IS_24
NZ_CP159875.1	ISEScan	terminal_inverted_repeat	702167	702188	.		.	ID=NZ_CP159875.1_IS_24_TIR;parent=NZ_CP159875.1_IS_24
NZ_CP159875.1	ISEScan	insertion_sequence	734856	736009	.	+	.	ID=NZ_CP159875.1_IS_25;family=ISNCY;cluster=ISNCY_229
NZ_CP159875.1	ISEScan	terminal_inverted_repeat	734856	734878	.	+	.	ID=NZ_CP159875.1_IS_25_TIR;parent=NZ_CP159875.1_IS_25
NZ_CP159875.1	ISEScan	terminal_inverted_repeat	735987	736009	.	+	.	ID=NZ_CP159875.1_IS_25_TIR;parent=NZ_CP159875.1_IS_25
NZ_CP159875.1	ISEScan	insertion_sequence	775453	776658	.	-	.	ID=NZ_CP159875.1_IS_26;family=IS21;cluster=IS21_259
NZ_CP159875.1	ISEScan	terminal_inverted_repeat	775453	775473	.	-	.	ID=NZ_CP159875.1_IS_26_TIR;parent=NZ_CP159875.1_IS_26
NZ_CP159875.1	ISEScan	terminal_inverted_repeat	776639	776658	.	-	.	ID=NZ_CP159875.1_IS_26_TIR;parent=NZ_CP159875.1_IS_26
NZ_CP159875.1	ISEScan	insertion_sequence	929098	930369	.		.	ID=NZ_CP159875.1_IS_27;family=IS110;cluster=IS110_219
NZ_CP159875.1	ISEScan	terminal_inverted_repeat	929098	929102	.		.	ID=NZ_CP159875.1_IS_27_TIR;parent=NZ_CP159875.1_IS_27
NZ_CP159875.1	ISEScan	terminal_inverted_repeat	930365	930369	.		.	ID=NZ_CP159875.1_IS_27_TIR;parent=NZ_CP159875.1_IS_27
NZ_CP159875.1	ISEScan	insertion_sequence	964931	966490	.	+	.	ID=NZ_CP159875.1_IS_28;family=ISNCY;cluster=ISNCY_229
NZ_CP159875.1	ISEScan	terminal_inverted_repeat	964931	964956	.	+	.	ID=NZ_CP159875.1_IS_28_TIR;parent=NZ_CP159875.1_IS_28
NZ_CP159875.1	ISEScan	terminal_inverted_repeat	966465	966490	.	+	.	ID=NZ_CP159875.1_IS_28_TIR;parent=NZ_CP159875.1_IS_28
NZ_CP159875.1	ISEScan	insertion_sequence	1034368	1035746	.	+	.	ID=NZ_CP159875.1_IS_29;family=IS110;cluster=IS110_219
NZ_CP159875.1	ISEScan	terminal_inverted_repeat	1034368	1034378	.	+	.	ID=NZ_CP159875.1_IS_29_TIR;parent=NZ_CP159875.1_IS_29
NZ_CP159875.1	ISEScan	terminal_inverted_repeat	1035736	1035746	.	+	.	ID=NZ_CP159875.1_IS_29_TIR;parent=NZ_CP159875.1_IS_29
NZ_CP159875.1	ISEScan	insertion_sequence	1076820	1077777	.	+	.	ID=NZ_CP159875.1_IS_30;family=ISAS1;cluster=ISAS1_192
NZ_CP159875.1	ISEScan	terminal_inverted_repeat	1076820	1076842	.	+	.	ID=NZ_CP159875.1_IS_30_TIR;parent=NZ_CP159875.1_IS_30
NZ_CP159875.1	ISEScan	terminal_inverted_repeat	1077755	1077777	.	+	.	ID=NZ_CP159875.1_IS_30_TIR;parent=NZ_CP159875.1_IS_30
NZ_CP159875.1	ISEScan	insertion_sequence	1077837	1079125	.		.	ID=NZ_CP159875.1_IS_31;family=ISAS1;cluster=ISAS1_192
NZ_CP159875.1	ISEScan	insertion_sequence	1251486	1252743	.	+	.	ID=NZ_CP159875.1_IS_32;family=IS3;cluster=IS3_168
NZ_CP159875.1	ISEScan	terminal_inverted_repeat	1251486	1251524	.	+	.	ID=NZ_CP159875.1_IS_32_TIR;parent=NZ_CP159875.1_IS_32
NZ_CP159875.1	ISEScan	terminal_inverted_repeat	1252705	1252743	.	+	.	ID=NZ_CP159875.1_IS_32_TIR;parent=NZ_CP159875.1_IS_32
NZ_CP159875.1	ISEScan	insertion_sequence	1353147	1354525	.		.	ID=NZ_CP159875.1_IS_33;family=IS110;cluster=IS110_219
NZ_CP159875.1	ISEScan	terminal_inverted_repeat	1353147	1353157	.		.	ID=NZ_CP159875.1_IS_33_TIR;parent=NZ_CP159875.1_IS_33
NZ_CP159875.1	ISEScan	terminal_inverted_repeat	1354515	1354525	.		.	ID=NZ_CP159875.1_IS_33_TIR;parent=NZ_CP159875.1_IS_33
NZ_CP159875.1	ISEScan	insertion_sequence	1392063	1393126	.	-	.	ID=NZ_CP159875.1_IS_34;family=IS481;cluster=IS481_213
NZ_CP159875.1	ISEScan	terminal_inverted_repeat	1392063	1392080	.	-	.	ID=NZ_CP159875.1_IS_34_TIR;parent=NZ_CP159875.1_IS_34
NZ_CP159875.1	ISEScan	terminal_inverted_repeat	1393109	1393126	.	-	.	ID=NZ_CP159875.1_IS_34_TIR;parent=NZ_CP159875.1_IS_34
NZ_CP159875.1	ISEScan	insertion_sequence	1445896	1447204	.		.	ID=NZ_CP159875.1_IS_35;family=IS3;cluster=IS3_168
NZ_CP159875.1	ISEScan	terminal_inverted_repeat	1445896	1445919	.		.	ID=NZ_CP159875.1_IS_35_TIR;parent=NZ_CP159875.1_IS_35
NZ_CP159875.1	ISEScan	terminal_inverted_repeat	1447180	1447204	.		.	ID=NZ_CP159875.1_IS_35_TIR;parent=NZ_CP159875.1_IS_35
NZ_CP159875.1	ISEScan	insertion_sequence	1447220	1447680	.		.	ID=NZ_CP159875.1_IS_36;family=IS3;cluster=IS3_168
NZ_CP159875.1	ISEScan	terminal_inverted_repeat	1447220	1447233	.		.	ID=NZ_CP159875.1_IS_36_TIR;parent=NZ_CP159875.1_IS_36
NZ_CP159875.1	ISEScan	terminal_inverted_repeat	1447667	1447680	.		.	ID=NZ_CP159875.1_IS_36_TIR;parent=NZ_CP159875.1_IS_36
NZ_CP159875.1	ISEScan	insertion_sequence	1452540	1455238	.	-	.	ID=NZ_CP159875.1_IS_37;family=IS66;cluster=IS66_46
NZ_CP159875.1	ISEScan	terminal_inverted_repeat	1452540	1452561	.	-	.	ID=NZ_CP159875.1_IS_37_TIR;parent=NZ_CP159875.1_IS_37
NZ_CP159875.1	ISEScan	terminal_inverted_repeat	1455217	1455238	.	-	.	ID=NZ_CP159875.1_IS_37_TIR;parent=NZ_CP159875.1_IS_37
NZ_CP159875.1	ISEScan	insertion_sequence	1465951	1468281	.		.	ID=NZ_CP159875.1_IS_38;family=IS66;cluster=IS66_393
NZ_CP159875.1	ISEScan	terminal_inverted_repeat	1465951	1465974	.		.	ID=NZ_CP159875.1_IS_38_TIR;parent=NZ_CP159875.1_IS_38
NZ_CP159875.1	ISEScan	terminal_inverted_repeat	1468259	1468281	.		.	ID=NZ_CP159875.1_IS_38_TIR;parent=NZ_CP159875.1_IS_38
NZ_CP159875.1	ISEScan	insertion_sequence	1485258	1486521	.	-	.	ID=NZ_CP159875.1_IS_39;family=ISAS1;cluster=ISAS1_192
NZ_CP159875.1	ISEScan	insertion_sequence	1637157	1637918	.	+	.	ID=NZ_CP159875.1_IS_40;family=ISAS1;cluster=ISAS1_192
NZ_CP159875.1	ISEScan	terminal_inverted_repeat	1637157	1637182	.	+	.	ID=NZ_CP159875.1_IS_40_TIR;parent=NZ_CP159875.1_IS_40
NZ_CP159875.1	ISEScan	terminal_inverted_repeat	1637893	1637918	.	+	.	ID=NZ_CP159875.1_IS_40_TIR;parent=NZ_CP159875.1_IS_40
NZ_CP159875.1	ISEScan	insertion_sequence	1730394	1730967	.		.	ID=NZ_CP159875.1_IS_41;family=IS3;cluster=IS3_168
NZ_CP159875.1	ISEScan	terminal_inverted_repeat	1730394	1730400	.		.	ID=NZ_CP159875.1_IS_41_TIR;parent=NZ_CP159875.1_IS_41
NZ_CP159875.1	ISEScan	terminal_inverted_repeat	1730961	1730967	.		.	ID=NZ_CP159875.1_IS_41_TIR;parent=NZ_CP159875.1_IS_41
NZ_CP159875.1	ISEScan	insertion_sequence	1735504	1737957	.		.	ID=NZ_CP159875.1_IS_42;family=IS66;cluster=IS66_46
NZ_CP159875.1	ISEScan	insertion_sequence	1737967	1741402	.		.	ID=NZ_CP159875.1_IS_43;family=IS66;cluster=IS66_46
NZ_CP159875.1	ISEScan	terminal_inverted_repeat	1737967	1737982	.		.	ID=NZ_CP159875.1_IS_43_TIR;parent=NZ_CP159875.1_IS_43
NZ_CP159875.1	ISEScan	terminal_inverted_repeat	1741387	1741402	.		.	ID=NZ_CP159875.1_IS_43_TIR;parent=NZ_CP159875.1_IS_43
NZ_CP159875.1	ISEScan	insertion_sequence	1748449	1750106	.		.	ID=NZ_CP159875.1_IS_44;family=IS66;cluster=IS66_46
NZ_CP159875.1	ISEScan	insertion_sequence	1753727	1756425	.		.	ID=NZ_CP159875.1_IS_45;family=IS66;cluster=IS66_46
NZ_CP159875.1	ISEScan	terminal_inverted_repeat	1753727	1753748	.		.	ID=NZ_CP159875.1_IS_45_TIR;parent=NZ_CP159875.1_IS_45
NZ_CP159875.1	ISEScan	terminal_inverted_repeat	1756404	1756425	.		.	ID=NZ_CP159875.1_IS_45_TIR;parent=NZ_CP159875.1_IS_45
NZ_CP159875.1	ISEScan	insertion_sequence	1809104	1810475	.		.	ID=NZ_CP159875.1_IS_46;family=IS110;cluster=IS110_219
NZ_CP159875.1	ISEScan	terminal_inverted_repeat	1809104	1809122	.		.	ID=NZ_CP159875.1_IS_46_TIR;parent=NZ_CP159875.1_IS_46
NZ_CP159875.1	ISEScan	terminal_inverted_repeat	1810457	1810475	.		.	ID=NZ_CP159875.1_IS_46_TIR;parent=NZ_CP159875.1_IS_46
NZ_CP159875.1	ISEScan	insertion_sequence	1878580	1885752	.	+	.	ID=NZ_CP159875.1_IS_47;family=IS1;cluster=IS1_316
NZ_CP159875.1	ISEScan	terminal_inverted_repeat	1878580	1878595	.	+	.	ID=NZ_CP159875.1_IS_47_TIR;parent=NZ_CP159875.1_IS_47
NZ_CP159875.1	ISEScan	terminal_inverted_repeat	1885737	1885752	.	+	.	ID=NZ_CP159875.1_IS_47_TIR;parent=NZ_CP159875.1_IS_47
NZ_CP159875.1	ISEScan	insertion_sequence	1913335	1914665	.	+	.	ID=NZ_CP159875.1_IS_48;family=IS4;cluster=IS4_157
NZ_CP159875.1	ISEScan	terminal_inverted_repeat	1913335	1913357	.	+	.	ID=NZ_CP159875.1_IS_48_TIR;parent=NZ_CP159875.1_IS_48
NZ_CP159875.1	ISEScan	terminal_inverted_repeat	1914643	1914665	.	+	.	ID=NZ_CP159875.1_IS_48_TIR;parent=NZ_CP159875.1_IS_48
NZ_CP159875.1	ISEScan	insertion_sequence	1921154	1922482	.		.	ID=NZ_CP159875.1_IS_49;family=IS4;cluster=IS4_157
NZ_CP159875.1	ISEScan	terminal_inverted_repeat	1921154	1921175	.		.	ID=NZ_CP159875.1_IS_49_TIR;parent=NZ_CP159875.1_IS_49
NZ_CP159875.1	ISEScan	terminal_inverted_repeat	1922461	1922482	.		.	ID=NZ_CP159875.1_IS_49_TIR;parent=NZ_CP159875.1_IS_49
NZ_CP159875.1	ISEScan	insertion_sequence	1932275	1934716	.	-	.	ID=NZ_CP159875.1_IS_50;family=IS66;cluster=IS66_46
NZ_CP159875.1	ISEScan	terminal_inverted_repeat	1932275	1932296	.	-	.	ID=NZ_CP159875.1_IS_50_TIR;parent=NZ_CP159875.1_IS_50
NZ_CP159875.1	ISEScan	terminal_inverted_repeat	1934695	1934716	.	-	.	ID=NZ_CP159875.1_IS_50_TIR;parent=NZ_CP159875.1_IS_50
NZ_CP159875.1	ISEScan	insertion_sequence	1934783	1936125	.	-	.	ID=NZ_CP159875.1_IS_51;family=IS66;cluster=IS66_46
NZ_CP159875.1	ISEScan	terminal_inverted_repeat	1934783	1934803	.	-	.	ID=NZ_CP159875.1_IS_51_TIR;parent=NZ_CP159875.1_IS_51
NZ_CP159875.1	ISEScan	terminal_inverted_repeat	1936105	1936125	.	-	.	ID=NZ_CP159875.1_IS_51_TIR;parent=NZ_CP159875.1_IS_51
NZ_CP159875.1	ISEScan	insertion_sequence	1936056	1936878	.		.	ID=NZ_CP159875.1_IS_52;family=new;cluster=new_323
NZ_CP159875.1	ISEScan	terminal_inverted_repeat	1936056	1936067	.		.	ID=NZ_CP159875.1_IS_52_TIR;parent=NZ_CP159875.1_IS_52
NZ_CP159875.1	ISEScan	terminal_inverted_repeat	1936867	1936878	.		.	ID=NZ_CP159875.1_IS_52_TIR;parent=NZ_CP159875.1_IS_52
NZ_CP159875.1	ISEScan	insertion_sequence	1949340	1951553	.		.	ID=NZ_CP159875.1_IS_53;family=IS110;cluster=IS110_208
NZ_CP159875.1	ISEScan	terminal_inverted_repeat	1949340	1949379	.		.	ID=NZ_CP159875.1_IS_53_TIR;parent=NZ_CP159875.1_IS_53
NZ_CP159875.1	ISEScan	terminal_inverted_repeat	1951514	1951553	.		.	ID=NZ_CP159875.1_IS_53_TIR;parent=NZ_CP159875.1_IS_53
NZ_CP159875.1	ISEScan	insertion_sequence	1950654	1952830	.	+	.	ID=NZ_CP159875.1_IS_54;family=IS110;cluster=IS110_208
NZ_CP159875.1	ISEScan	terminal_inverted_repeat	1950654	1950665	.	+	.	ID=NZ_CP159875.1_IS_54_TIR;parent=NZ_CP159875.1_IS_54
NZ_CP159875.1	ISEScan	terminal_inverted_repeat	1952819	1952830	.	+	.	ID=NZ_CP159875.1_IS_54_TIR;parent=NZ_CP159875.1_IS_54
NZ_CP159875.1	ISEScan	insertion_sequence	2011932	2013310	.		.	ID=NZ_CP159875.1_IS_55;family=IS110;cluster=IS110_219
NZ_CP159875.1	ISEScan	terminal_inverted_repeat	2011932	2011947	.		.	ID=NZ_CP159875.1_IS_55_TIR;parent=NZ_CP159875.1_IS_55
NZ_CP159875.1	ISEScan	terminal_inverted_repeat	2013295	2013310	.		.	ID=NZ_CP159875.1_IS_55_TIR;parent=NZ_CP159875.1_IS_55
NZ_CP159875.1	ISEScan	insertion_sequence	2106749	2109032	.		.	ID=NZ_CP159875.1_IS_56;family=IS66;cluster=IS66_46
NZ_CP159875.1	ISEScan	insertion_sequence	2109036	2111734	.		.	ID=NZ_CP159875.1_IS_57;family=IS66;cluster=IS66_46
NZ_CP159875.1	ISEScan	terminal_inverted_repeat	2109036	2109057	.		.	ID=NZ_CP159875.1_IS_57_TIR;parent=NZ_CP159875.1_IS_57
NZ_CP159875.1	ISEScan	terminal_inverted_repeat	2111713	2111734	.		.	ID=NZ_CP159875.1_IS_57_TIR;parent=NZ_CP159875.1_IS_57
NZ_CP159875.1	ISEScan	insertion_sequence	2123371	2124642	.		.	ID=NZ_CP159875.1_IS_58;family=IS110;cluster=IS110_219
NZ_CP159875.1	ISEScan	terminal_inverted_repeat	2123371	2123375	.		.	ID=NZ_CP159875.1_IS_58_TIR;parent=NZ_CP159875.1_IS_58
NZ_CP159875.1	ISEScan	terminal_inverted_repeat	2124638	2124642	.		.	ID=NZ_CP159875.1_IS_58_TIR;parent=NZ_CP159875.1_IS_58
NZ_CP159875.1	ISEScan	insertion_sequence	2187659	2189482	.		.	ID=NZ_CP159875.1_IS_59;family=IS66;cluster=IS66_46
NZ_CP159875.1	ISEScan	insertion_sequence	2224869	2232057	.		.	ID=NZ_CP159875.1_IS_60;family=IS1;cluster=IS1_316
NZ_CP159875.1	ISEScan	insertion_sequence	2236402	2238837	.		.	ID=NZ_CP159875.1_IS_61;family=IS66;cluster=IS66_46
NZ_CP159875.1	ISEScan	terminal_inverted_repeat	2236402	2236423	.		.	ID=NZ_CP159875.1_IS_61_TIR;parent=NZ_CP159875.1_IS_61
NZ_CP159875.1	ISEScan	terminal_inverted_repeat	2238816	2238837	.		.	ID=NZ_CP159875.1_IS_61_TIR;parent=NZ_CP159875.1_IS_61
NZ_CP159875.1	ISEScan	insertion_sequence	2238580	2239257	.	-	.	ID=NZ_CP159875.1_IS_62;family=IS30;cluster=IS30_173
NZ_CP159875.1	ISEScan	terminal_inverted_repeat	2238580	2238594	.	-	.	ID=NZ_CP159875.1_IS_62_TIR;parent=NZ_CP159875.1_IS_62
NZ_CP159875.1	ISEScan	terminal_inverted_repeat	2239243	2239257	.	-	.	ID=NZ_CP159875.1_IS_62_TIR;parent=NZ_CP159875.1_IS_62
NZ_CP159875.1	ISEScan	insertion_sequence	2239182	2240971	.		.	ID=NZ_CP159875.1_IS_63;family=IS3;cluster=IS3_176
NZ_CP159875.1	ISEScan	terminal_inverted_repeat	2239182	2239198	.		.	ID=NZ_CP159875.1_IS_63_TIR;parent=NZ_CP159875.1_IS_63
NZ_CP159875.1	ISEScan	terminal_inverted_repeat	2240955	2240971	.		.	ID=NZ_CP159875.1_IS_63_TIR;parent=NZ_CP159875.1_IS_63
NZ_CP159875.1	ISEScan	insertion_sequence	2249675	2250727	.	-	.	ID=NZ_CP159875.1_IS_64;family=IS3;cluster=IS3_472
NZ_CP159875.1	ISEScan	terminal_inverted_repeat	2249675	2249686	.	-	.	ID=NZ_CP159875.1_IS_64_TIR;parent=NZ_CP159875.1_IS_64
NZ_CP159875.1	ISEScan	terminal_inverted_repeat	2250716	2250727	.	-	.	ID=NZ_CP159875.1_IS_64_TIR;parent=NZ_CP159875.1_IS_64
NZ_CP159875.1	ISEScan	insertion_sequence	2254646	2255797	.	-	.	ID=NZ_CP159875.1_IS_65;family=IS66;cluster=IS66_43
NZ_CP159875.1	ISEScan	terminal_inverted_repeat	2254646	2254670	.	-	.	ID=NZ_CP159875.1_IS_65_TIR;parent=NZ_CP159875.1_IS_65
NZ_CP159875.1	ISEScan	terminal_inverted_repeat	2255774	2255797	.	-	.	ID=NZ_CP159875.1_IS_65_TIR;parent=NZ_CP159875.1_IS_65
NZ_CP159875.1	ISEScan	insertion_sequence	2255473	2257892	.	+	.	ID=NZ_CP159875.1_IS_66;family=IS66;cluster=IS66_46
NZ_CP159875.1	ISEScan	terminal_inverted_repeat	2255473	2255487	.	+	.	ID=NZ_CP159875.1_IS_66_TIR;parent=NZ_CP159875.1_IS_66
NZ_CP159875.1	ISEScan	terminal_inverted_repeat	2257878	2257892	.	+	.	ID=NZ_CP159875.1_IS_66_TIR;parent=NZ_CP159875.1_IS_66
NZ_CP159875.1	ISEScan	insertion_sequence	2257803	2259252	.	-	.	ID=NZ_CP159875.1_IS_67;family=IS66;cluster=IS66_43
NZ_CP159875.1	ISEScan	terminal_inverted_repeat	2257803	2257835	.	-	.	ID=NZ_CP159875.1_IS_67_TIR;parent=NZ_CP159875.1_IS_67
NZ_CP159875.1	ISEScan	terminal_inverted_repeat	2259219	2259252	.	-	.	ID=NZ_CP159875.1_IS_67_TIR;parent=NZ_CP159875.1_IS_67
NZ_CP159875.1	ISEScan	insertion_sequence	2271864	2272374	.	+	.	ID=NZ_CP159875.1_IS_68;family=IS66;cluster=IS66_345
NZ_CP159875.1	ISEScan	terminal_inverted_repeat	2271864	2271874	.	+	.	ID=NZ_CP159875.1_IS_68_TIR;parent=NZ_CP159875.1_IS_68
NZ_CP159875.1	ISEScan	terminal_inverted_repeat	2272364	2272374	.	+	.	ID=NZ_CP159875.1_IS_68_TIR;parent=NZ_CP159875.1_IS_68
NZ_CP159875.1	ISEScan	insertion_sequence	2282038	2282805	.		.	ID=NZ_CP159875.1_IS_69;family=IS1;cluster=IS1_316
NZ_CP159875.1	ISEScan	terminal_inverted_repeat	2282038	2282060	.		.	ID=NZ_CP159875.1_IS_69_TIR;parent=NZ_CP159875.1_IS_69
NZ_CP159875.1	ISEScan	terminal_inverted_repeat	2282783	2282805	.		.	ID=NZ_CP159875.1_IS_69_TIR;parent=NZ_CP159875.1_IS_69
NZ_CP159875.1	ISEScan	insertion_sequence	2294068	2294367	.	+	.	ID=NZ_CP159875.1_IS_70;family=IS481;cluster=IS481_228
NZ_CP159875.1	ISEScan	insertion_sequence	2294365	2295378	.	-	.	ID=NZ_CP159875.1_IS_71;family=IS3;cluster=IS3_168
NZ_CP159875.1	ISEScan	terminal_inverted_repeat	2294365	2294376	.	-	.	ID=NZ_CP159875.1_IS_71_TIR;parent=NZ_CP159875.1_IS_71
NZ_CP159875.1	ISEScan	terminal_inverted_repeat	2295367	2295378	.	-	.	ID=NZ_CP159875.1_IS_71_TIR;parent=NZ_CP159875.1_IS_71
NZ_CP159875.1	ISEScan	insertion_sequence	2305326	2305574	.	-	.	ID=NZ_CP159875.1_IS_72;family=IS3;cluster=IS3_168
NZ_CP159875.1	ISEScan	insertion_sequence	2305578	2306109	.	+	.	ID=NZ_CP159875.1_IS_73;family=new;cluster=new_323
NZ_CP159875.1	ISEScan	terminal_inverted_repeat	2305578	2305592	.	+	.	ID=NZ_CP159875.1_IS_73_TIR;parent=NZ_CP159875.1_IS_73
NZ_CP159875.1	ISEScan	terminal_inverted_repeat	2306095	2306109	.	+	.	ID=NZ_CP159875.1_IS_73_TIR;parent=NZ_CP159875.1_IS_73
NZ_CP159875.1	ISEScan	insertion_sequence	2318513	2320209	.		.	ID=NZ_CP159875.1_IS_74;family=IS110;cluster=IS110_208
NZ_CP159875.1	ISEScan	terminal_inverted_repeat	2318513	2318516	.		.	ID=NZ_CP159875.1_IS_74_TIR;parent=NZ_CP159875.1_IS_74
NZ_CP159875.1	ISEScan	terminal_inverted_repeat	2320206	2320209	.		.	ID=NZ_CP159875.1_IS_74_TIR;parent=NZ_CP159875.1_IS_74
NZ_CP159875.1	ISEScan	insertion_sequence	2415474	2418055	.	+	.	ID=NZ_CP159875.1_IS_75;family=IS21;cluster=IS21_259
NZ_CP159875.1	ISEScan	terminal_inverted_repeat	2415474	2415491	.	+	.	ID=NZ_CP159875.1_IS_75_TIR;parent=NZ_CP159875.1_IS_75
NZ_CP159875.1	ISEScan	terminal_inverted_repeat	2418038	2418055	.	+	.	ID=NZ_CP159875.1_IS_75_TIR;parent=NZ_CP159875.1_IS_75
NZ_CP159875.1	ISEScan	insertion_sequence	2433302	2435370	.		.	ID=NZ_CP159875.1_IS_76;family=IS21;cluster=IS21_259
NZ_CP159875.1	ISEScan	insertion_sequence	2466479	2469298	.		.	ID=NZ_CP159875.1_IS_77;family=IS66;cluster=IS66_46
NZ_CP159875.1	ISEScan	terminal_inverted_repeat	2466479	2466505	.		.	ID=NZ_CP159875.1_IS_77_TIR;parent=NZ_CP159875.1_IS_77
NZ_CP159875.1	ISEScan	terminal_inverted_repeat	2469272	2469298	.		.	ID=NZ_CP159875.1_IS_77_TIR;parent=NZ_CP159875.1_IS_77
NZ_CP159875.1	ISEScan	insertion_sequence	2469476	2471108	.		.	ID=NZ_CP159875.1_IS_78;family=IS66;cluster=IS66_46
NZ_CP159875.1	ISEScan	terminal_inverted_repeat	2469476	2469491	.		.	ID=NZ_CP159875.1_IS_78_TIR;parent=NZ_CP159875.1_IS_78
NZ_CP159875.1	ISEScan	terminal_inverted_repeat	2471093	2471108	.		.	ID=NZ_CP159875.1_IS_78_TIR;parent=NZ_CP159875.1_IS_78
NZ_CP159875.1	ISEScan	insertion_sequence	2586283	2587317	.	-	.	ID=NZ_CP159875.1_IS_79;family=IS4;cluster=IS4_463|IS4||protein:plasmid:123269
NZ_CP159875.1	ISEScan	terminal_inverted_repeat	2586283	2586323	.	-	.	ID=NZ_CP159875.1_IS_79_TIR;parent=NZ_CP159875.1_IS_79
NZ_CP159875.1	ISEScan	terminal_inverted_repeat	2587277	2587317	.	-	.	ID=NZ_CP159875.1_IS_79_TIR;parent=NZ_CP159875.1_IS_79
NZ_CP159875.1	ISEScan	insertion_sequence	2646474	2648932	.		.	ID=NZ_CP159875.1_IS_80;family=IS66;cluster=IS66_46
NZ_CP159875.1	ISEScan	insertion_sequence	2648926	2650663	.		.	ID=NZ_CP159875.1_IS_81;family=IS66;cluster=IS66_46
NZ_CP159875.1	ISEScan	terminal_inverted_repeat	2648926	2648950	.		.	ID=NZ_CP159875.1_IS_81_TIR;parent=NZ_CP159875.1_IS_81
NZ_CP159875.1	ISEScan	terminal_inverted_repeat	2650639	2650663	.		.	ID=NZ_CP159875.1_IS_81_TIR;parent=NZ_CP159875.1_IS_81
NZ_CP159875.1	ISEScan	insertion_sequence	2652097	2654795	.	-	.	ID=NZ_CP159875.1_IS_82;family=IS66;cluster=IS66_46
NZ_CP159875.1	ISEScan	terminal_inverted_repeat	2652097	2652118	.	-	.	ID=NZ_CP159875.1_IS_82_TIR;parent=NZ_CP159875.1_IS_82
NZ_CP159875.1	ISEScan	terminal_inverted_repeat	2654774	2654795	.	-	.	ID=NZ_CP159875.1_IS_82_TIR;parent=NZ_CP159875.1_IS_82
NZ_CP159875.1	ISEScan	insertion_sequence	2660565	2661892	.	-	.	ID=NZ_CP159875.1_IS_83;family=IS256;cluster=IS256_47
NZ_CP159875.1	ISEScan	terminal_inverted_repeat	2660565	2660586	.	-	.	ID=NZ_CP159875.1_IS_83_TIR;parent=NZ_CP159875.1_IS_83
NZ_CP159875.1	ISEScan	terminal_inverted_repeat	2661872	2661892	.	-	.	ID=NZ_CP159875.1_IS_83_TIR;parent=NZ_CP159875.1_IS_83
NZ_CP159875.1	ISEScan	insertion_sequence	2664618	2665750	.	-	.	ID=NZ_CP159875.1_IS_84;family=IS630;cluster=IS630_214
NZ_CP159875.1	ISEScan	terminal_inverted_repeat	2664618	2664638	.	-	.	ID=NZ_CP159875.1_IS_84_TIR;parent=NZ_CP159875.1_IS_84
NZ_CP159875.1	ISEScan	terminal_inverted_repeat	2665730	2665750	.	-	.	ID=NZ_CP159875.1_IS_84_TIR;parent=NZ_CP159875.1_IS_84
NZ_CP159875.1	ISEScan	insertion_sequence	2772256	2774570	.	+	.	ID=NZ_CP159875.1_IS_85;family=IS21;cluster=IS21_259
NZ_CP159875.1	ISEScan	terminal_inverted_repeat	2772256	2772268	.	+	.	ID=NZ_CP159875.1_IS_85_TIR;parent=NZ_CP159875.1_IS_85
NZ_CP159875.1	ISEScan	terminal_inverted_repeat	2774558	2774570	.	+	.	ID=NZ_CP159875.1_IS_85_TIR;parent=NZ_CP159875.1_IS_85
NZ_CP159875.1	ISEScan	insertion_sequence	2796309	2799308	.		.	ID=NZ_CP159875.1_IS_86;family=IS66;cluster=IS66_46
NZ_CP159875.1	ISEScan	terminal_inverted_repeat	2796309	2796320	.		.	ID=NZ_CP159875.1_IS_86_TIR;parent=NZ_CP159875.1_IS_86
NZ_CP159875.1	ISEScan	terminal_inverted_repeat	2799297	2799308	.		.	ID=NZ_CP159875.1_IS_86_TIR;parent=NZ_CP159875.1_IS_86
NZ_CP159875.1	ISEScan	insertion_sequence	2804912	2807072	.		.	ID=NZ_CP159875.1_IS_87;family=IS66;cluster=IS66_46
NZ_CP159875.1	ISEScan	terminal_inverted_repeat	2804912	2804965	.		.	ID=NZ_CP159875.1_IS_87_TIR;parent=NZ_CP159875.1_IS_87
NZ_CP159875.1	ISEScan	terminal_inverted_repeat	2807020	2807072	.		.	ID=NZ_CP159875.1_IS_87_TIR;parent=NZ_CP159875.1_IS_87
NZ_CP159875.1	ISEScan	insertion_sequence	2812063	2815137	.	-	.	ID=NZ_CP159875.1_IS_88;family=IS481;cluster=IS481_30|IS481||protein:vir:99858
NZ_CP159875.1	ISEScan	terminal_inverted_repeat	2812063	2812079	.	-	.	ID=NZ_CP159875.1_IS_88_TIR;parent=NZ_CP159875.1_IS_88
NZ_CP159875.1	ISEScan	terminal_inverted_repeat	2815121	2815137	.	-	.	ID=NZ_CP159875.1_IS_88_TIR;parent=NZ_CP159875.1_IS_88
NZ_CP159875.1	ISEScan	insertion_sequence	2845366	2847640	.		.	ID=NZ_CP159875.1_IS_89;family=IS66;cluster=IS66_46
NZ_CP159875.1	ISEScan	insertion_sequence	2909669	2911416	.		.	ID=NZ_CP159875.1_IS_90;family=IS200/IS605;cluster=IS200/IS605_138
NZ_CP159875.1	ISEScan	insertion_sequence	2942947	2944235	.		.	ID=NZ_CP159875.1_IS_91;family=ISAS1;cluster=ISAS1_192
NZ_CP159875.1	ISEScan	terminal_inverted_repeat	2942947	2942963	.		.	ID=NZ_CP159875.1_IS_91_TIR;parent=NZ_CP159875.1_IS_91
NZ_CP159875.1	ISEScan	terminal_inverted_repeat	2944219	2944235	.		.	ID=NZ_CP159875.1_IS_91_TIR;parent=NZ_CP159875.1_IS_91
NZ_CP159875.1	ISEScan	insertion_sequence	2997227	2998535	.		.	ID=NZ_CP159875.1_IS_92;family=IS3;cluster=IS3_168
NZ_CP159875.1	ISEScan	terminal_inverted_repeat	2997227	2997251	.		.	ID=NZ_CP159875.1_IS_92_TIR;parent=NZ_CP159875.1_IS_92
NZ_CP159875.1	ISEScan	terminal_inverted_repeat	2998512	2998535	.		.	ID=NZ_CP159875.1_IS_92_TIR;parent=NZ_CP159875.1_IS_92
NZ_CP159875.1	ISEScan	insertion_sequence	3042910	3043677	.		.	ID=NZ_CP159875.1_IS_93;family=IS1;cluster=IS1_316
NZ_CP159875.1	ISEScan	terminal_inverted_repeat	3042910	3042932	.		.	ID=NZ_CP159875.1_IS_93_TIR;parent=NZ_CP159875.1_IS_93
NZ_CP159875.1	ISEScan	terminal_inverted_repeat	3043655	3043677	.		.	ID=NZ_CP159875.1_IS_93_TIR;parent=NZ_CP159875.1_IS_93
NZ_CP159875.1	ISEScan	insertion_sequence	3053128	3054328	.	+	.	ID=NZ_CP159875.1_IS_94;family=IS3;cluster=IS3_176
NZ_CP159875.1	ISEScan	insertion_sequence	3056513	3058506	.		.	ID=NZ_CP159875.1_IS_95;family=IS66;cluster=IS66_46
NZ_CP159875.1	ISEScan	terminal_inverted_repeat	3056513	3056526	.		.	ID=NZ_CP159875.1_IS_95_TIR;parent=NZ_CP159875.1_IS_95
NZ_CP159875.1	ISEScan	terminal_inverted_repeat	3058493	3058506	.		.	ID=NZ_CP159875.1_IS_95_TIR;parent=NZ_CP159875.1_IS_95
NZ_CP159875.1	ISEScan	insertion_sequence	3068043	3070662	.		.	ID=NZ_CP159875.1_IS_96;family=IS66;cluster=IS66_46
NZ_CP159875.1	ISEScan	terminal_inverted_repeat	3068043	3068064	.		.	ID=NZ_CP159875.1_IS_96_TIR;parent=NZ_CP159875.1_IS_96
NZ_CP159875.1	ISEScan	terminal_inverted_repeat	3070641	3070662	.		.	ID=NZ_CP159875.1_IS_96_TIR;parent=NZ_CP159875.1_IS_96
NZ_CP159875.1	ISEScan	insertion_sequence	3089680	3091784	.	-	.	ID=NZ_CP159875.1_IS_97;family=IS21;cluster=IS21_259
NZ_CP159875.1	ISEScan	terminal_inverted_repeat	3089680	3089705	.	-	.	ID=NZ_CP159875.1_IS_97_TIR;parent=NZ_CP159875.1_IS_97
NZ_CP159875.1	ISEScan	terminal_inverted_repeat	3091759	3091784	.	-	.	ID=NZ_CP159875.1_IS_97_TIR;parent=NZ_CP159875.1_IS_97
NZ_CP159875.1	ISEScan	insertion_sequence	3263673	3265051	.		.	ID=NZ_CP159875.1_IS_98;family=IS110;cluster=IS110_219
NZ_CP159875.1	ISEScan	terminal_inverted_repeat	3263673	3263683	.		.	ID=NZ_CP159875.1_IS_98_TIR;parent=NZ_CP159875.1_IS_98
NZ_CP159875.1	ISEScan	terminal_inverted_repeat	3265041	3265051	.		.	ID=NZ_CP159875.1_IS_98_TIR;parent=NZ_CP159875.1_IS_98
NZ_CP159875.1	ISEScan	insertion_sequence	3319207	3320959	.		.	ID=NZ_CP159875.1_IS_99;family=IS200/IS605;cluster=IS200/IS605_138
NZ_CP159875.1	ISEScan	insertion_sequence	3367824	3370111	.		.	ID=NZ_CP159875.1_IS_100;family=IS66;cluster=IS66_46
NZ_CP159875.1	ISEScan	insertion_sequence	3379361	3381980	.		.	ID=NZ_CP159875.1_IS_101;family=IS66;cluster=IS66_46
NZ_CP159875.1	ISEScan	terminal_inverted_repeat	3379361	3379382	.		.	ID=NZ_CP159875.1_IS_101_TIR;parent=NZ_CP159875.1_IS_101
NZ_CP159875.1	ISEScan	terminal_inverted_repeat	3381959	3381980	.		.	ID=NZ_CP159875.1_IS_101_TIR;parent=NZ_CP159875.1_IS_101
NZ_CP159875.1	ISEScan	insertion_sequence	3389027	3389599	.		.	ID=NZ_CP159875.1_IS_102;family=IS3;cluster=IS3_168
NZ_CP159875.1	ISEScan	terminal_inverted_repeat	3389027	3389033	.		.	ID=NZ_CP159875.1_IS_102_TIR;parent=NZ_CP159875.1_IS_102
NZ_CP159875.1	ISEScan	terminal_inverted_repeat	3389593	3389599	.		.	ID=NZ_CP159875.1_IS_102_TIR;parent=NZ_CP159875.1_IS_102
NZ_CP159875.1	ISEScan	insertion_sequence	3398354	3401834	.		.	ID=NZ_CP159875.1_IS_103;family=IS21;cluster=IS21_259
NZ_CP159875.1	ISEScan	terminal_inverted_repeat	3398354	3398364	.		.	ID=NZ_CP159875.1_IS_103_TIR;parent=NZ_CP159875.1_IS_103
NZ_CP159875.1	ISEScan	terminal_inverted_repeat	3401824	3401834	.		.	ID=NZ_CP159875.1_IS_103_TIR;parent=NZ_CP159875.1_IS_103
NZ_CP159875.1	ISEScan	insertion_sequence	3401056	3402671	.	-	.	ID=NZ_CP159875.1_IS_104;family=IS21;cluster=IS21_259
NZ_CP159875.1	ISEScan	terminal_inverted_repeat	3401056	3401077	.	-	.	ID=NZ_CP159875.1_IS_104_TIR;parent=NZ_CP159875.1_IS_104
NZ_CP159875.1	ISEScan	terminal_inverted_repeat	3402650	3402671	.	-	.	ID=NZ_CP159875.1_IS_104_TIR;parent=NZ_CP159875.1_IS_104
NZ_CP159875.1	ISEScan	insertion_sequence	3411938	3414483	.		.	ID=NZ_CP159875.1_IS_105;family=new;cluster=new_343
NZ_CP159875.1	ISEScan	insertion_sequence	3442267	3444573	.		.	ID=NZ_CP159875.1_IS_106;family=IS21;cluster=IS21_259
NZ_CP159875.1	ISEScan	terminal_inverted_repeat	3442267	3442293	.		.	ID=NZ_CP159875.1_IS_106_TIR;parent=NZ_CP159875.1_IS_106
NZ_CP159875.1	ISEScan	terminal_inverted_repeat	3444547	3444573	.		.	ID=NZ_CP159875.1_IS_106_TIR;parent=NZ_CP159875.1_IS_106
NZ_CP159875.1	ISEScan	insertion_sequence	3595649	3597296	.		.	ID=NZ_CP159875.1_IS_107;family=IS200/IS605;cluster=IS200/IS605_138
NZ_CP159875.1	ISEScan	insertion_sequence	3620568	3621335	.	+	.	ID=NZ_CP159875.1_IS_108;family=IS1;cluster=IS1_316
NZ_CP159875.1	ISEScan	terminal_inverted_repeat	3620568	3620590	.	+	.	ID=NZ_CP159875.1_IS_108_TIR;parent=NZ_CP159875.1_IS_108
NZ_CP159875.1	ISEScan	terminal_inverted_repeat	3621313	3621335	.	+	.	ID=NZ_CP159875.1_IS_108_TIR;parent=NZ_CP159875.1_IS_108
NZ_CP159875.1	ISEScan	insertion_sequence	3677307	3678316	.		.	ID=NZ_CP159875.1_IS_109;family=IS3;cluster=IS3_168
NZ_CP159875.1	ISEScan	insertion_sequence	3679530	3681295	.		.	ID=NZ_CP159875.1_IS_110;family=IS66;cluster=IS66_46
NZ_CP159875.1	ISEScan	terminal_inverted_repeat	3679530	3679572	.		.	ID=NZ_CP159875.1_IS_110_TIR;parent=NZ_CP159875.1_IS_110
NZ_CP159875.1	ISEScan	terminal_inverted_repeat	3681253	3681295	.		.	ID=NZ_CP159875.1_IS_110_TIR;parent=NZ_CP159875.1_IS_110
NZ_CP159875.1	ISEScan	insertion_sequence	3684985	3687230	.		.	ID=NZ_CP159875.1_IS_111;family=IS66;cluster=IS66_46
NZ_CP159875.1	ISEScan	terminal_inverted_repeat	3684985	3685005	.		.	ID=NZ_CP159875.1_IS_111_TIR;parent=NZ_CP159875.1_IS_111
NZ_CP159875.1	ISEScan	terminal_inverted_repeat	3687210	3687230	.		.	ID=NZ_CP159875.1_IS_111_TIR;parent=NZ_CP159875.1_IS_111
NZ_CP159875.1	ISEScan	insertion_sequence	3833727	3836015	.		.	ID=NZ_CP159875.1_IS_112;family=IS66;cluster=IS66_46
NZ_CP159875.1	ISEScan	terminal_inverted_repeat	3833727	3833748	.		.	ID=NZ_CP159875.1_IS_112_TIR;parent=NZ_CP159875.1_IS_112
NZ_CP159875.1	ISEScan	terminal_inverted_repeat	3835994	3836015	.		.	ID=NZ_CP159875.1_IS_112_TIR;parent=NZ_CP159875.1_IS_112
NZ_CP159875.1	ISEScan	insertion_sequence	3960691	3960966	.	+	.	ID=NZ_CP159875.1_IS_113;family=IS256;cluster=IS256_395
NZ_CP159875.1	ISEScan	insertion_sequence	3961983	3964487	.		.	ID=NZ_CP159875.1_IS_114;family=IS66;cluster=IS66_46
NZ_CP159875.1	ISEScan	terminal_inverted_repeat	3961983	3961997	.		.	ID=NZ_CP159875.1_IS_114_TIR;parent=NZ_CP159875.1_IS_114
NZ_CP159875.1	ISEScan	terminal_inverted_repeat	3964473	3964487	.		.	ID=NZ_CP159875.1_IS_114_TIR;parent=NZ_CP159875.1_IS_114
NZ_CP159875.1	ISEScan	insertion_sequence	3964595	3967052	.		.	ID=NZ_CP159875.1_IS_115;family=IS66;cluster=IS66_46
NZ_CP159875.1	ISEScan	insertion_sequence	3966223	3971314	.	-	.	ID=NZ_CP159875.1_IS_116;family=IS66;cluster=IS66_393
NZ_CP159875.1	ISEScan	insertion_sequence	3974290	3977424	.		.	ID=NZ_CP159875.1_IS_117;family=IS66;cluster=IS66_46
NZ_CP159875.1	ISEScan	insertion_sequence	3985838	3986410	.		.	ID=NZ_CP159875.1_IS_118;family=IS3;cluster=IS3_168
NZ_CP159875.1	ISEScan	terminal_inverted_repeat	3985838	3985844	.		.	ID=NZ_CP159875.1_IS_118_TIR;parent=NZ_CP159875.1_IS_118
NZ_CP159875.1	ISEScan	terminal_inverted_repeat	3986404	3986410	.		.	ID=NZ_CP159875.1_IS_118_TIR;parent=NZ_CP159875.1_IS_118
NZ_CP159875.1	ISEScan	insertion_sequence	4030634	4031641	.	+	.	ID=NZ_CP159875.1_IS_119;family=ISNCY;cluster=ISNCY_229
NZ_CP159875.1	ISEScan	terminal_inverted_repeat	4030634	4030647	.	+	.	ID=NZ_CP159875.1_IS_119_TIR;parent=NZ_CP159875.1_IS_119
NZ_CP159875.1	ISEScan	terminal_inverted_repeat	4031628	4031641	.	+	.	ID=NZ_CP159875.1_IS_119_TIR;parent=NZ_CP159875.1_IS_119
NZ_CP159875.1	ISEScan	insertion_sequence	4089408	4090835	.	-	.	ID=NZ_CP159875.1_IS_120;family=ISNCY;cluster=ISNCY_229
NZ_CP159875.1	ISEScan	terminal_inverted_repeat	4089408	4089417	.	-	.	ID=NZ_CP159875.1_IS_120_TIR;parent=NZ_CP159875.1_IS_120
NZ_CP159875.1	ISEScan	terminal_inverted_repeat	4090826	4090835	.	-	.	ID=NZ_CP159875.1_IS_120_TIR;parent=NZ_CP159875.1_IS_120
NZ_CP159875.1	ISEScan	insertion_sequence	4136428	4137660	.	-	.	ID=NZ_CP159875.1_IS_121;family=IS3;cluster=IS3_168
NZ_CP159875.1	ISEScan	terminal_inverted_repeat	4136428	4136466	.	-	.	ID=NZ_CP159875.1_IS_121_TIR;parent=NZ_CP159875.1_IS_121
NZ_CP159875.1	ISEScan	terminal_inverted_repeat	4137622	4137660	.	-	.	ID=NZ_CP159875.1_IS_121_TIR;parent=NZ_CP159875.1_IS_121
NZ_CP159875.1	ISEScan	insertion_sequence	4142214	4144912	.		.	ID=NZ_CP159875.1_IS_122;family=IS66;cluster=IS66_46
NZ_CP159875.1	ISEScan	terminal_inverted_repeat	4142214	4142235	.		.	ID=NZ_CP159875.1_IS_122_TIR;parent=NZ_CP159875.1_IS_122
NZ_CP159875.1	ISEScan	terminal_inverted_repeat	4144891	4144912	.		.	ID=NZ_CP159875.1_IS_122_TIR;parent=NZ_CP159875.1_IS_122
NZ_CP159875.1	ISEScan	insertion_sequence	4310089	4310855	.		.	ID=NZ_CP159875.1_IS_123;family=IS1;cluster=IS1_316
NZ_CP159875.1	ISEScan	terminal_inverted_repeat	4310089	4310111	.		.	ID=NZ_CP159875.1_IS_123_TIR;parent=NZ_CP159875.1_IS_123
NZ_CP159875.1	ISEScan	terminal_inverted_repeat	4310833	4310855	.		.	ID=NZ_CP159875.1_IS_123_TIR;parent=NZ_CP159875.1_IS_123
NZ_CP159875.1	ISEScan	insertion_sequence	4481153	4483586	.		.	ID=NZ_CP159875.1_IS_124;family=IS66;cluster=IS66_46
NZ_CP159875.1	ISEScan	terminal_inverted_repeat	4481153	4481169	.		.	ID=NZ_CP159875.1_IS_124_TIR;parent=NZ_CP159875.1_IS_124
NZ_CP159875.1	ISEScan	terminal_inverted_repeat	4483570	4483586	.		.	ID=NZ_CP159875.1_IS_124_TIR;parent=NZ_CP159875.1_IS_124
NZ_CP159875.1	ISEScan	insertion_sequence	4530917	4533244	.	-	.	ID=NZ_CP159875.1_IS_125;family=IS3;cluster=IS3_168
NZ_CP159875.1	ISEScan	terminal_inverted_repeat	4530917	4530939	.	-	.	ID=NZ_CP159875.1_IS_125_TIR;parent=NZ_CP159875.1_IS_125
NZ_CP159875.1	ISEScan	terminal_inverted_repeat	4533222	4533244	.	-	.	ID=NZ_CP159875.1_IS_125_TIR;parent=NZ_CP159875.1_IS_125
NZ_CP159875.1	ISEScan	insertion_sequence	4532839	4534096	.		.	ID=NZ_CP159875.1_IS_126;family=IS3;cluster=IS3_168
NZ_CP159875.1	ISEScan	terminal_inverted_repeat	4532839	4532877	.		.	ID=NZ_CP159875.1_IS_126_TIR;parent=NZ_CP159875.1_IS_126
NZ_CP159875.1	ISEScan	terminal_inverted_repeat	4534058	4534096	.		.	ID=NZ_CP159875.1_IS_126_TIR;parent=NZ_CP159875.1_IS_126
NZ_CP159875.1	ISEScan	insertion_sequence	4764276	4766974	.		.	ID=NZ_CP159875.1_IS_127;family=IS66;cluster=IS66_46
NZ_CP159875.1	ISEScan	terminal_inverted_repeat	4764276	4764297	.		.	ID=NZ_CP159875.1_IS_127_TIR;parent=NZ_CP159875.1_IS_127
NZ_CP159875.1	ISEScan	terminal_inverted_repeat	4766953	4766974	.		.	ID=NZ_CP159875.1_IS_127_TIR;parent=NZ_CP159875.1_IS_127
NZ_CP159875.1	ISEScan	insertion_sequence	4814651	4815922	.		.	ID=NZ_CP159875.1_IS_128;family=IS110;cluster=IS110_219
NZ_CP159875.1	ISEScan	terminal_inverted_repeat	4814651	4814655	.		.	ID=NZ_CP159875.1_IS_128_TIR;parent=NZ_CP159875.1_IS_128
NZ_CP159875.1	ISEScan	terminal_inverted_repeat	4815918	4815922	.		.	ID=NZ_CP159875.1_IS_128_TIR;parent=NZ_CP159875.1_IS_128
NZ_CP159875.1	ISEScan	insertion_sequence	4900158	4901183	.	+	.	ID=NZ_CP159875.1_IS_129;family=IS66;cluster=IS66_46
NZ_CP159875.1	ISEScan	terminal_inverted_repeat	4900158	4900177	.	+	.	ID=NZ_CP159875.1_IS_129_TIR;parent=NZ_CP159875.1_IS_129
NZ_CP159875.1	ISEScan	terminal_inverted_repeat	4901164	4901183	.	+	.	ID=NZ_CP159875.1_IS_129_TIR;parent=NZ_CP159875.1_IS_129
NZ_CP159875.1	ISEScan	insertion_sequence	4903700	4904891	.	+	.	ID=NZ_CP159875.1_IS_130;family=IS110;cluster=IS110_139
NZ_CP159875.1	ISEScan	terminal_inverted_repeat	4903700	4903714	.	+	.	ID=NZ_CP159875.1_IS_130_TIR;parent=NZ_CP159875.1_IS_130
NZ_CP159875.1	ISEScan	terminal_inverted_repeat	4904877	4904891	.	+	.	ID=NZ_CP159875.1_IS_130_TIR;parent=NZ_CP159875.1_IS_130
NZ_CP159875.1	ISEScan	insertion_sequence	4904928	4906237	.		.	ID=NZ_CP159875.1_IS_131;family=IS3;cluster=IS3_168
NZ_CP159875.1	ISEScan	terminal_inverted_repeat	4904928	4904952	.		.	ID=NZ_CP159875.1_IS_131_TIR;parent=NZ_CP159875.1_IS_131
NZ_CP159875.1	ISEScan	terminal_inverted_repeat	4906213	4906237	.		.	ID=NZ_CP159875.1_IS_131_TIR;parent=NZ_CP159875.1_IS_131
NZ_CP159875.1	ISEScan	insertion_sequence	4934141	4935412	.		.	ID=NZ_CP159875.1_IS_132;family=IS110;cluster=IS110_219
NZ_CP159875.1	ISEScan	terminal_inverted_repeat	4934141	4934145	.		.	ID=NZ_CP159875.1_IS_132_TIR;parent=NZ_CP159875.1_IS_132
NZ_CP159875.1	ISEScan	terminal_inverted_repeat	4935408	4935412	.		.	ID=NZ_CP159875.1_IS_132_TIR;parent=NZ_CP159875.1_IS_132
NZ_CP159875.1	ISEScan	insertion_sequence	5221646	5222954	.		.	ID=NZ_CP159875.1_IS_133;family=IS3;cluster=IS3_168
NZ_CP159875.1	ISEScan	terminal_inverted_repeat	5221646	5221670	.		.	ID=NZ_CP159875.1_IS_133_TIR;parent=NZ_CP159875.1_IS_133
NZ_CP159875.1	ISEScan	terminal_inverted_repeat	5222931	5222954	.		.	ID=NZ_CP159875.1_IS_133_TIR;parent=NZ_CP159875.1_IS_133
NZ_CP159875.1	ISEScan	insertion_sequence	5330055	5331407	.	+	.	ID=NZ_CP159875.1_IS_134;family=ISNCY;cluster=ISNCY_229
NZ_CP159875.1	ISEScan	terminal_inverted_repeat	5330055	5330081	.	+	.	ID=NZ_CP159875.1_IS_134_TIR;parent=NZ_CP159875.1_IS_134
NZ_CP159875.1	ISEScan	terminal_inverted_repeat	5331381	5331407	.	+	.	ID=NZ_CP159875.1_IS_134_TIR;parent=NZ_CP159875.1_IS_134
NZ_CP159875.1	ISEScan	insertion_sequence	5413762	5415052	.		.	ID=NZ_CP159875.1_IS_135;family=ISAS1;cluster=ISAS1_192
NZ_CP159875.1	ISEScan	terminal_inverted_repeat	5413762	5413779	.		.	ID=NZ_CP159875.1_IS_135_TIR;parent=NZ_CP159875.1_IS_135
NZ_CP159875.1	ISEScan	terminal_inverted_repeat	5415035	5415052	.		.	ID=NZ_CP159875.1_IS_135_TIR;parent=NZ_CP159875.1_IS_135
NZ_CP159875.1	ISEScan	insertion_sequence	5499511	5500852	.		.	ID=NZ_CP159875.1_IS_136;family=IS110;cluster=IS110_219
NZ_CP159875.1	ISEScan	terminal_inverted_repeat	5499511	5499521	.		.	ID=NZ_CP159875.1_IS_136_TIR;parent=NZ_CP159875.1_IS_136
NZ_CP159875.1	ISEScan	terminal_inverted_repeat	5500842	5500852	.		.	ID=NZ_CP159875.1_IS_136_TIR;parent=NZ_CP159875.1_IS_136
NZ_CP159875.1	ISEScan	insertion_sequence	5511461	5512230	.	+	.	ID=NZ_CP159875.1_IS_137;family=IS1;cluster=IS1_316
NZ_CP159875.1	ISEScan	terminal_inverted_repeat	5511461	5511486	.	+	.	ID=NZ_CP159875.1_IS_137_TIR;parent=NZ_CP159875.1_IS_137
NZ_CP159875.1	ISEScan	terminal_inverted_repeat	5512205	5512230	.	+	.	ID=NZ_CP159875.1_IS_137_TIR;parent=NZ_CP159875.1_IS_137
NZ_CP159875.1	ISEScan	insertion_sequence	5544593	5547134	.	-	.	ID=NZ_CP159875.1_IS_138;family=new;cluster=new_343
NZ_CP159875.1	ISEScan	insertion_sequence	5596393	5597771	.		.	ID=NZ_CP159875.1_IS_139;family=IS110;cluster=IS110_219
NZ_CP159875.1	ISEScan	terminal_inverted_repeat	5596393	5596403	.		.	ID=NZ_CP159875.1_IS_139_TIR;parent=NZ_CP159875.1_IS_139
NZ_CP159875.1	ISEScan	terminal_inverted_repeat	5597761	5597771	.		.	ID=NZ_CP159875.1_IS_139_TIR;parent=NZ_CP159875.1_IS_139
12867 (O118:H16)
seqname	source	feature	start	end	score	strand	frame	attribute
NZ_CP159877.1	ISEScan	insertion_sequence	4	1902	.	+	.	ID=NZ_CP159877.1_IS_1;family=IS21;cluster=IS21_259
NZ_CP159877.1	ISEScan	terminal_inverted_repeat	4	16	.	+	.	ID=NZ_CP159877.1_IS_1_TIR;parent=NZ_CP159877.1_IS_1
NZ_CP159877.1	ISEScan	terminal_inverted_repeat	1890	1902	.	+	.	ID=NZ_CP159877.1_IS_1_TIR;parent=NZ_CP159877.1_IS_1
NZ_CP159877.1	ISEScan	insertion_sequence	6062	7403	.		.	ID=NZ_CP159877.1_IS_2;family=IS110;cluster=IS110_219
NZ_CP159877.1	ISEScan	terminal_inverted_repeat	6062	6073	.		.	ID=NZ_CP159877.1_IS_2_TIR;parent=NZ_CP159877.1_IS_2
NZ_CP159877.1	ISEScan	terminal_inverted_repeat	7392	7403	.		.	ID=NZ_CP159877.1_IS_2_TIR;parent=NZ_CP159877.1_IS_2
NZ_CP159877.1	ISEScan	insertion_sequence	52226	54924	.	+	.	ID=NZ_CP159877.1_IS_3;family=IS66;cluster=IS66_46
NZ_CP159877.1	ISEScan	terminal_inverted_repeat	52226	52247	.	+	.	ID=NZ_CP159877.1_IS_3_TIR;parent=NZ_CP159877.1_IS_3
NZ_CP159877.1	ISEScan	terminal_inverted_repeat	54903	54924	.	+	.	ID=NZ_CP159877.1_IS_3_TIR;parent=NZ_CP159877.1_IS_3
NZ_CP159877.1	ISEScan	insertion_sequence	198859	200150	.		.	ID=NZ_CP159877.1_IS_4;family=IS110;cluster=IS110_219
NZ_CP159877.1	ISEScan	terminal_inverted_repeat	198859	198867	.		.	ID=NZ_CP159877.1_IS_4_TIR;parent=NZ_CP159877.1_IS_4
NZ_CP159877.1	ISEScan	terminal_inverted_repeat	200142	200150	.		.	ID=NZ_CP159877.1_IS_4_TIR;parent=NZ_CP159877.1_IS_4
NZ_CP159877.1	ISEScan	insertion_sequence	424847	426512	.	-	.	ID=NZ_CP159877.1_IS_5;family=IS3;cluster=IS3_422
NZ_CP159877.1	ISEScan	terminal_inverted_repeat	424847	424871	.	-	.	ID=NZ_CP159877.1_IS_5_TIR;parent=NZ_CP159877.1_IS_5
NZ_CP159877.1	ISEScan	terminal_inverted_repeat	426488	426512	.	-	.	ID=NZ_CP159877.1_IS_5_TIR;parent=NZ_CP159877.1_IS_5
NZ_CP159877.1	ISEScan	insertion_sequence	461507	461779	.	-	.	ID=NZ_CP159877.1_IS_6;family=IS256;cluster=IS256_395
NZ_CP159877.1	ISEScan	insertion_sequence	472090	473295	.	-	.	ID=NZ_CP159877.1_IS_7;family=IS630;cluster=IS630_214
NZ_CP159877.1	ISEScan	terminal_inverted_repeat	472090	472141	.	-	.	ID=NZ_CP159877.1_IS_7_TIR;parent=NZ_CP159877.1_IS_7
NZ_CP159877.1	ISEScan	terminal_inverted_repeat	473245	473295	.	-	.	ID=NZ_CP159877.1_IS_7_TIR;parent=NZ_CP159877.1_IS_7
NZ_CP159877.1	ISEScan	insertion_sequence	478029	479046	.	-	.	ID=NZ_CP159877.1_IS_8;family=IS4;cluster=IS4_190
NZ_CP159877.1	ISEScan	terminal_inverted_repeat	478029	478056	.	-	.	ID=NZ_CP159877.1_IS_8_TIR;parent=NZ_CP159877.1_IS_8
NZ_CP159877.1	ISEScan	terminal_inverted_repeat	479019	479046	.	-	.	ID=NZ_CP159877.1_IS_8_TIR;parent=NZ_CP159877.1_IS_8
NZ_CP159877.1	ISEScan	insertion_sequence	479132	482357	.	+	.	ID=NZ_CP159877.1_IS_9;family=IS66;cluster=IS66_46
NZ_CP159877.1	ISEScan	insertion_sequence	494560	495902	.		.	ID=NZ_CP159877.1_IS_10;family=IS110;cluster=IS110_219
NZ_CP159877.1	ISEScan	terminal_inverted_repeat	494560	494570	.		.	ID=NZ_CP159877.1_IS_10_TIR;parent=NZ_CP159877.1_IS_10
NZ_CP159877.1	ISEScan	terminal_inverted_repeat	495892	495902	.		.	ID=NZ_CP159877.1_IS_10_TIR;parent=NZ_CP159877.1_IS_10
NZ_CP159877.1	ISEScan	insertion_sequence	550731	552483	.	+	.	ID=NZ_CP159877.1_IS_11;family=IS200/IS605;cluster=IS200/IS605_138
NZ_CP159877.1	ISEScan	insertion_sequence	584908	587361	.	-	.	ID=NZ_CP159877.1_IS_12;family=IS66;cluster=IS66_46
NZ_CP159877.1	ISEScan	insertion_sequence	598218	599549	.		.	ID=NZ_CP159877.1_IS_13;family=IS110;cluster=IS110_219
NZ_CP159877.1	ISEScan	terminal_inverted_repeat	598218	598228	.		.	ID=NZ_CP159877.1_IS_13_TIR;parent=NZ_CP159877.1_IS_13
NZ_CP159877.1	ISEScan	terminal_inverted_repeat	599539	599549	.		.	ID=NZ_CP159877.1_IS_13_TIR;parent=NZ_CP159877.1_IS_13
NZ_CP159877.1	ISEScan	insertion_sequence	624929	627627	.		.	ID=NZ_CP159877.1_IS_14;family=IS66;cluster=IS66_46
NZ_CP159877.1	ISEScan	terminal_inverted_repeat	624929	624950	.		.	ID=NZ_CP159877.1_IS_14_TIR;parent=NZ_CP159877.1_IS_14
NZ_CP159877.1	ISEScan	terminal_inverted_repeat	627606	627627	.		.	ID=NZ_CP159877.1_IS_14_TIR;parent=NZ_CP159877.1_IS_14
NZ_CP159877.1	ISEScan	insertion_sequence	636480	637722	.	+	.	ID=NZ_CP159877.1_IS_15;family=IS3;cluster=IS3_176
NZ_CP159877.1	ISEScan	terminal_inverted_repeat	636480	636502	.	+	.	ID=NZ_CP159877.1_IS_15_TIR;parent=NZ_CP159877.1_IS_15
NZ_CP159877.1	ISEScan	terminal_inverted_repeat	637700	637722	.	+	.	ID=NZ_CP159877.1_IS_15_TIR;parent=NZ_CP159877.1_IS_15
NZ_CP159877.1	ISEScan	insertion_sequence	637475	638014	.	+	.	ID=NZ_CP159877.1_IS_16;family=IS3;cluster=IS3_251
NZ_CP159877.1	ISEScan	terminal_inverted_repeat	637475	637487	.	+	.	ID=NZ_CP159877.1_IS_16_TIR;parent=NZ_CP159877.1_IS_16
NZ_CP159877.1	ISEScan	terminal_inverted_repeat	638002	638014	.	+	.	ID=NZ_CP159877.1_IS_16_TIR;parent=NZ_CP159877.1_IS_16
NZ_CP159877.1	ISEScan	insertion_sequence	646398	647165	.		.	ID=NZ_CP159877.1_IS_17;family=IS1;cluster=IS1_316
NZ_CP159877.1	ISEScan	terminal_inverted_repeat	646398	646420	.		.	ID=NZ_CP159877.1_IS_17_TIR;parent=NZ_CP159877.1_IS_17
NZ_CP159877.1	ISEScan	terminal_inverted_repeat	647143	647165	.		.	ID=NZ_CP159877.1_IS_17_TIR;parent=NZ_CP159877.1_IS_17
NZ_CP159877.1	ISEScan	insertion_sequence	648294	648523	.	-	.	ID=NZ_CP159877.1_IS_18;family=IS66;cluster=IS66_345
NZ_CP159877.1	ISEScan	insertion_sequence	650512	652701	.		.	ID=NZ_CP159877.1_IS_19;family=IS66;cluster=IS66_46
NZ_CP159877.1	ISEScan	terminal_inverted_repeat	650512	650535	.		.	ID=NZ_CP159877.1_IS_19_TIR;parent=NZ_CP159877.1_IS_19
NZ_CP159877.1	ISEScan	terminal_inverted_repeat	652678	652701	.		.	ID=NZ_CP159877.1_IS_19_TIR;parent=NZ_CP159877.1_IS_19
NZ_CP159877.1	ISEScan	insertion_sequence	655281	657979	.		.	ID=NZ_CP159877.1_IS_20;family=IS66;cluster=IS66_46
NZ_CP159877.1	ISEScan	terminal_inverted_repeat	655281	655302	.		.	ID=NZ_CP159877.1_IS_20_TIR;parent=NZ_CP159877.1_IS_20
NZ_CP159877.1	ISEScan	terminal_inverted_repeat	657958	657979	.		.	ID=NZ_CP159877.1_IS_20_TIR;parent=NZ_CP159877.1_IS_20
NZ_CP159877.1	ISEScan	insertion_sequence	659451	661904	.		.	ID=NZ_CP159877.1_IS_21;family=IS66;cluster=IS66_46
NZ_CP159877.1	ISEScan	insertion_sequence	661700	665328	.		.	ID=NZ_CP159877.1_IS_22;family=IS66;cluster=IS66_46
NZ_CP159877.1	ISEScan	terminal_inverted_repeat	661700	661714	.		.	ID=NZ_CP159877.1_IS_22_TIR;parent=NZ_CP159877.1_IS_22
NZ_CP159877.1	ISEScan	terminal_inverted_repeat	665314	665328	.		.	ID=NZ_CP159877.1_IS_22_TIR;parent=NZ_CP159877.1_IS_22
NZ_CP159877.1	ISEScan	insertion_sequence	710089	711242	.	+	.	ID=NZ_CP159877.1_IS_23;family=ISNCY;cluster=ISNCY_229
NZ_CP159877.1	ISEScan	terminal_inverted_repeat	710089	710111	.	+	.	ID=NZ_CP159877.1_IS_23_TIR;parent=NZ_CP159877.1_IS_23
NZ_CP159877.1	ISEScan	terminal_inverted_repeat	711220	711242	.	+	.	ID=NZ_CP159877.1_IS_23_TIR;parent=NZ_CP159877.1_IS_23
NZ_CP159877.1	ISEScan	insertion_sequence	750686	751891	.	-	.	ID=NZ_CP159877.1_IS_24;family=IS21;cluster=IS21_259
NZ_CP159877.1	ISEScan	terminal_inverted_repeat	750686	750706	.	-	.	ID=NZ_CP159877.1_IS_24_TIR;parent=NZ_CP159877.1_IS_24
NZ_CP159877.1	ISEScan	terminal_inverted_repeat	751872	751891	.	-	.	ID=NZ_CP159877.1_IS_24_TIR;parent=NZ_CP159877.1_IS_24
NZ_CP159877.1	ISEScan	insertion_sequence	832184	833455	.		.	ID=NZ_CP159877.1_IS_25;family=IS110;cluster=IS110_219
NZ_CP159877.1	ISEScan	terminal_inverted_repeat	832184	832188	.		.	ID=NZ_CP159877.1_IS_25_TIR;parent=NZ_CP159877.1_IS_25
NZ_CP159877.1	ISEScan	terminal_inverted_repeat	833451	833455	.		.	ID=NZ_CP159877.1_IS_25_TIR;parent=NZ_CP159877.1_IS_25
NZ_CP159877.1	ISEScan	insertion_sequence	905609	906880	.		.	ID=NZ_CP159877.1_IS_26;family=IS110;cluster=IS110_219
NZ_CP159877.1	ISEScan	terminal_inverted_repeat	905609	905613	.		.	ID=NZ_CP159877.1_IS_26_TIR;parent=NZ_CP159877.1_IS_26
NZ_CP159877.1	ISEScan	terminal_inverted_repeat	906876	906880	.		.	ID=NZ_CP159877.1_IS_26_TIR;parent=NZ_CP159877.1_IS_26
NZ_CP159877.1	ISEScan	insertion_sequence	941443	943002	.	+	.	ID=NZ_CP159877.1_IS_27;family=ISNCY;cluster=ISNCY_229
NZ_CP159877.1	ISEScan	terminal_inverted_repeat	941443	941468	.	+	.	ID=NZ_CP159877.1_IS_27_TIR;parent=NZ_CP159877.1_IS_27
NZ_CP159877.1	ISEScan	terminal_inverted_repeat	942977	943002	.	+	.	ID=NZ_CP159877.1_IS_27_TIR;parent=NZ_CP159877.1_IS_27
NZ_CP159877.1	ISEScan	insertion_sequence	1010896	1012237	.	+	.	ID=NZ_CP159877.1_IS_28;family=IS110;cluster=IS110_219
NZ_CP159877.1	ISEScan	terminal_inverted_repeat	1010896	1010906	.	+	.	ID=NZ_CP159877.1_IS_28_TIR;parent=NZ_CP159877.1_IS_28
NZ_CP159877.1	ISEScan	terminal_inverted_repeat	1012227	1012237	.	+	.	ID=NZ_CP159877.1_IS_28_TIR;parent=NZ_CP159877.1_IS_28
NZ_CP159877.1	ISEScan	insertion_sequence	1053338	1054295	.	+	.	ID=NZ_CP159877.1_IS_29;family=ISAS1;cluster=ISAS1_192
NZ_CP159877.1	ISEScan	terminal_inverted_repeat	1053338	1053360	.	+	.	ID=NZ_CP159877.1_IS_29_TIR;parent=NZ_CP159877.1_IS_29
NZ_CP159877.1	ISEScan	terminal_inverted_repeat	1054273	1054295	.	+	.	ID=NZ_CP159877.1_IS_29_TIR;parent=NZ_CP159877.1_IS_29
NZ_CP159877.1	ISEScan	insertion_sequence	1054355	1055643	.		.	ID=NZ_CP159877.1_IS_30;family=ISAS1;cluster=ISAS1_192
NZ_CP159877.1	ISEScan	insertion_sequence	1228033	1229290	.	+	.	ID=NZ_CP159877.1_IS_31;family=IS3;cluster=IS3_168
NZ_CP159877.1	ISEScan	terminal_inverted_repeat	1228033	1228071	.	+	.	ID=NZ_CP159877.1_IS_31_TIR;parent=NZ_CP159877.1_IS_31
NZ_CP159877.1	ISEScan	terminal_inverted_repeat	1229252	1229290	.	+	.	ID=NZ_CP159877.1_IS_31_TIR;parent=NZ_CP159877.1_IS_31
NZ_CP159877.1	ISEScan	insertion_sequence	1329715	1331056	.		.	ID=NZ_CP159877.1_IS_32;family=IS110;cluster=IS110_219
NZ_CP159877.1	ISEScan	terminal_inverted_repeat	1329715	1329720	.		.	ID=NZ_CP159877.1_IS_32_TIR;parent=NZ_CP159877.1_IS_32
NZ_CP159877.1	ISEScan	terminal_inverted_repeat	1331051	1331056	.		.	ID=NZ_CP159877.1_IS_32_TIR;parent=NZ_CP159877.1_IS_32
NZ_CP159877.1	ISEScan	insertion_sequence	1368610	1369673	.	-	.	ID=NZ_CP159877.1_IS_33;family=IS481;cluster=IS481_213
NZ_CP159877.1	ISEScan	terminal_inverted_repeat	1368610	1368627	.	-	.	ID=NZ_CP159877.1_IS_33_TIR;parent=NZ_CP159877.1_IS_33
NZ_CP159877.1	ISEScan	terminal_inverted_repeat	1369656	1369673	.	-	.	ID=NZ_CP159877.1_IS_33_TIR;parent=NZ_CP159877.1_IS_33
NZ_CP159877.1	ISEScan	insertion_sequence	1422444	1423752	.		.	ID=NZ_CP159877.1_IS_34;family=IS3;cluster=IS3_168
NZ_CP159877.1	ISEScan	terminal_inverted_repeat	1422444	1422467	.		.	ID=NZ_CP159877.1_IS_34_TIR;parent=NZ_CP159877.1_IS_34
NZ_CP159877.1	ISEScan	terminal_inverted_repeat	1423728	1423752	.		.	ID=NZ_CP159877.1_IS_34_TIR;parent=NZ_CP159877.1_IS_34
NZ_CP159877.1	ISEScan	insertion_sequence	1423753	1425566	.		.	ID=NZ_CP159877.1_IS_35;family=IS3;cluster=IS3_168
NZ_CP159877.1	ISEScan	insertion_sequence	1429088	1431786	.	-	.	ID=NZ_CP159877.1_IS_36;family=IS66;cluster=IS66_46
NZ_CP159877.1	ISEScan	terminal_inverted_repeat	1429088	1429109	.	-	.	ID=NZ_CP159877.1_IS_36_TIR;parent=NZ_CP159877.1_IS_36
NZ_CP159877.1	ISEScan	terminal_inverted_repeat	1431765	1431786	.	-	.	ID=NZ_CP159877.1_IS_36_TIR;parent=NZ_CP159877.1_IS_36
NZ_CP159877.1	ISEScan	insertion_sequence	1442499	1444829	.		.	ID=NZ_CP159877.1_IS_37;family=IS66;cluster=IS66_393
NZ_CP159877.1	ISEScan	terminal_inverted_repeat	1442499	1442522	.		.	ID=NZ_CP159877.1_IS_37_TIR;parent=NZ_CP159877.1_IS_37
NZ_CP159877.1	ISEScan	terminal_inverted_repeat	1444807	1444829	.		.	ID=NZ_CP159877.1_IS_37_TIR;parent=NZ_CP159877.1_IS_37
NZ_CP159877.1	ISEScan	insertion_sequence	1461806	1463069	.	-	.	ID=NZ_CP159877.1_IS_38;family=ISAS1;cluster=ISAS1_192
NZ_CP159877.1	ISEScan	insertion_sequence	1613717	1614478	.	+	.	ID=NZ_CP159877.1_IS_39;family=ISAS1;cluster=ISAS1_192
NZ_CP159877.1	ISEScan	terminal_inverted_repeat	1613717	1613742	.	+	.	ID=NZ_CP159877.1_IS_39_TIR;parent=NZ_CP159877.1_IS_39
NZ_CP159877.1	ISEScan	terminal_inverted_repeat	1614453	1614478	.	+	.	ID=NZ_CP159877.1_IS_39_TIR;parent=NZ_CP159877.1_IS_39
NZ_CP159877.1	ISEScan	insertion_sequence	1705798	1707552	.		.	ID=NZ_CP159877.1_IS_40;family=IS3;cluster=IS3_168
NZ_CP159877.1	ISEScan	terminal_inverted_repeat	1705798	1705810	.		.	ID=NZ_CP159877.1_IS_40_TIR;parent=NZ_CP159877.1_IS_40
NZ_CP159877.1	ISEScan	terminal_inverted_repeat	1707540	1707552	.		.	ID=NZ_CP159877.1_IS_40_TIR;parent=NZ_CP159877.1_IS_40
NZ_CP159877.1	ISEScan	insertion_sequence	1712064	1714517	.		.	ID=NZ_CP159877.1_IS_41;family=IS66;cluster=IS66_46
NZ_CP159877.1	ISEScan	insertion_sequence	1714527	1717962	.		.	ID=NZ_CP159877.1_IS_42;family=IS66;cluster=IS66_46
NZ_CP159877.1	ISEScan	terminal_inverted_repeat	1714527	1714542	.		.	ID=NZ_CP159877.1_IS_42_TIR;parent=NZ_CP159877.1_IS_42
NZ_CP159877.1	ISEScan	terminal_inverted_repeat	1717947	1717962	.		.	ID=NZ_CP159877.1_IS_42_TIR;parent=NZ_CP159877.1_IS_42
NZ_CP159877.1	ISEScan	insertion_sequence	1724460	1726689	.		.	ID=NZ_CP159877.1_IS_43;family=IS66;cluster=IS66_46
NZ_CP159877.1	ISEScan	insertion_sequence	1730309	1733007	.		.	ID=NZ_CP159877.1_IS_44;family=IS66;cluster=IS66_46
NZ_CP159877.1	ISEScan	terminal_inverted_repeat	1730309	1730330	.		.	ID=NZ_CP159877.1_IS_44_TIR;parent=NZ_CP159877.1_IS_44
NZ_CP159877.1	ISEScan	terminal_inverted_repeat	1732986	1733007	.		.	ID=NZ_CP159877.1_IS_44_TIR;parent=NZ_CP159877.1_IS_44
NZ_CP159877.1	ISEScan	insertion_sequence	1765750	1767091	.		.	ID=NZ_CP159877.1_IS_45;family=IS110;cluster=IS110_219
NZ_CP159877.1	ISEScan	terminal_inverted_repeat	1765750	1765760	.		.	ID=NZ_CP159877.1_IS_45_TIR;parent=NZ_CP159877.1_IS_45
NZ_CP159877.1	ISEScan	terminal_inverted_repeat	1767081	1767091	.		.	ID=NZ_CP159877.1_IS_45_TIR;parent=NZ_CP159877.1_IS_45
NZ_CP159877.1	ISEScan	insertion_sequence	1786986	1788257	.		.	ID=NZ_CP159877.1_IS_46;family=IS110;cluster=IS110_219
NZ_CP159877.1	ISEScan	terminal_inverted_repeat	1786986	1786990	.		.	ID=NZ_CP159877.1_IS_46_TIR;parent=NZ_CP159877.1_IS_46
NZ_CP159877.1	ISEScan	terminal_inverted_repeat	1788253	1788257	.		.	ID=NZ_CP159877.1_IS_46_TIR;parent=NZ_CP159877.1_IS_46
NZ_CP159877.1	ISEScan	insertion_sequence	1856433	1864723	.	+	.	ID=NZ_CP159877.1_IS_47;family=IS1;cluster=IS1_316
NZ_CP159877.1	ISEScan	insertion_sequence	1886967	1887344	.	+	.	ID=NZ_CP159877.1_IS_48;family=IS200/IS605;cluster=IS200/IS605_384
NZ_CP159877.1	ISEScan	insertion_sequence	1891078	1891665	.		.	ID=NZ_CP159877.1_IS_49;family=IS3;cluster=IS3_176
NZ_CP159877.1	ISEScan	terminal_inverted_repeat	1891078	1891084	.		.	ID=NZ_CP159877.1_IS_49_TIR;parent=NZ_CP159877.1_IS_49
NZ_CP159877.1	ISEScan	terminal_inverted_repeat	1891659	1891665	.		.	ID=NZ_CP159877.1_IS_49_TIR;parent=NZ_CP159877.1_IS_49
NZ_CP159877.1	ISEScan	insertion_sequence	1975592	1976933	.		.	ID=NZ_CP159877.1_IS_50;family=IS110;cluster=IS110_219
NZ_CP159877.1	ISEScan	terminal_inverted_repeat	1975592	1975602	.		.	ID=NZ_CP159877.1_IS_50_TIR;parent=NZ_CP159877.1_IS_50
NZ_CP159877.1	ISEScan	terminal_inverted_repeat	1976923	1976933	.		.	ID=NZ_CP159877.1_IS_50_TIR;parent=NZ_CP159877.1_IS_50
NZ_CP159877.1	ISEScan	insertion_sequence	2069715	2072152	.		.	ID=NZ_CP159877.1_IS_51;family=IS66;cluster=IS66_46
NZ_CP159877.1	ISEScan	terminal_inverted_repeat	2069715	2069727	.		.	ID=NZ_CP159877.1_IS_51_TIR;parent=NZ_CP159877.1_IS_51
NZ_CP159877.1	ISEScan	terminal_inverted_repeat	2072140	2072152	.		.	ID=NZ_CP159877.1_IS_51_TIR;parent=NZ_CP159877.1_IS_51
NZ_CP159877.1	ISEScan	insertion_sequence	2106981	2115212	.	+	.	ID=NZ_CP159877.1_IS_52;family=IS1;cluster=IS1_316
NZ_CP159877.1	ISEScan	terminal_inverted_repeat	2106981	2106999	.	+	.	ID=NZ_CP159877.1_IS_52_TIR;parent=NZ_CP159877.1_IS_52
NZ_CP159877.1	ISEScan	terminal_inverted_repeat	2115194	2115212	.	+	.	ID=NZ_CP159877.1_IS_52_TIR;parent=NZ_CP159877.1_IS_52
NZ_CP159877.1	ISEScan	insertion_sequence	2118504	2120939	.		.	ID=NZ_CP159877.1_IS_53;family=IS66;cluster=IS66_46
NZ_CP159877.1	ISEScan	terminal_inverted_repeat	2118504	2118525	.		.	ID=NZ_CP159877.1_IS_53_TIR;parent=NZ_CP159877.1_IS_53
NZ_CP159877.1	ISEScan	terminal_inverted_repeat	2120918	2120939	.		.	ID=NZ_CP159877.1_IS_53_TIR;parent=NZ_CP159877.1_IS_53
NZ_CP159877.1	ISEScan	insertion_sequence	2120682	2121359	.	-	.	ID=NZ_CP159877.1_IS_54;family=IS30;cluster=IS30_173
NZ_CP159877.1	ISEScan	terminal_inverted_repeat	2120682	2120696	.	-	.	ID=NZ_CP159877.1_IS_54_TIR;parent=NZ_CP159877.1_IS_54
NZ_CP159877.1	ISEScan	terminal_inverted_repeat	2121345	2121359	.	-	.	ID=NZ_CP159877.1_IS_54_TIR;parent=NZ_CP159877.1_IS_54
NZ_CP159877.1	ISEScan	insertion_sequence	2121295	2122222	.		.	ID=NZ_CP159877.1_IS_55;family=IS3;cluster=IS3_176
NZ_CP159877.1	ISEScan	terminal_inverted_repeat	2121295	2121302	.		.	ID=NZ_CP159877.1_IS_55_TIR;parent=NZ_CP159877.1_IS_55
NZ_CP159877.1	ISEScan	terminal_inverted_repeat	2122215	2122222	.		.	ID=NZ_CP159877.1_IS_55_TIR;parent=NZ_CP159877.1_IS_55
NZ_CP159877.1	ISEScan	insertion_sequence	2131777	2132829	.	-	.	ID=NZ_CP159877.1_IS_56;family=IS3;cluster=IS3_472
NZ_CP159877.1	ISEScan	terminal_inverted_repeat	2131777	2131788	.	-	.	ID=NZ_CP159877.1_IS_56_TIR;parent=NZ_CP159877.1_IS_56
NZ_CP159877.1	ISEScan	terminal_inverted_repeat	2132818	2132829	.	-	.	ID=NZ_CP159877.1_IS_56_TIR;parent=NZ_CP159877.1_IS_56
NZ_CP159877.1	ISEScan	insertion_sequence	2136748	2137899	.	-	.	ID=NZ_CP159877.1_IS_57;family=IS66;cluster=IS66_43
NZ_CP159877.1	ISEScan	terminal_inverted_repeat	2136748	2136772	.	-	.	ID=NZ_CP159877.1_IS_57_TIR;parent=NZ_CP159877.1_IS_57
NZ_CP159877.1	ISEScan	terminal_inverted_repeat	2137876	2137899	.	-	.	ID=NZ_CP159877.1_IS_57_TIR;parent=NZ_CP159877.1_IS_57
NZ_CP159877.1	ISEScan	insertion_sequence	2138490	2140112	.	+	.	ID=NZ_CP159877.1_IS_58;family=IS66;cluster=IS66_46
NZ_CP159877.1	ISEScan	terminal_inverted_repeat	2138490	2138511	.	+	.	ID=NZ_CP159877.1_IS_58_TIR;parent=NZ_CP159877.1_IS_58
NZ_CP159877.1	ISEScan	terminal_inverted_repeat	2140091	2140112	.	+	.	ID=NZ_CP159877.1_IS_58_TIR;parent=NZ_CP159877.1_IS_58
NZ_CP159877.1	ISEScan	insertion_sequence	2139905	2141354	.	-	.	ID=NZ_CP159877.1_IS_59;family=IS66;cluster=IS66_43
NZ_CP159877.1	ISEScan	terminal_inverted_repeat	2139905	2139937	.	-	.	ID=NZ_CP159877.1_IS_59_TIR;parent=NZ_CP159877.1_IS_59
NZ_CP159877.1	ISEScan	terminal_inverted_repeat	2141321	2141354	.	-	.	ID=NZ_CP159877.1_IS_59_TIR;parent=NZ_CP159877.1_IS_59
NZ_CP159877.1	ISEScan	insertion_sequence	2153966	2154476	.	+	.	ID=NZ_CP159877.1_IS_60;family=IS66;cluster=IS66_345
NZ_CP159877.1	ISEScan	terminal_inverted_repeat	2153966	2153976	.	+	.	ID=NZ_CP159877.1_IS_60_TIR;parent=NZ_CP159877.1_IS_60
NZ_CP159877.1	ISEScan	terminal_inverted_repeat	2154466	2154476	.	+	.	ID=NZ_CP159877.1_IS_60_TIR;parent=NZ_CP159877.1_IS_60
NZ_CP159877.1	ISEScan	insertion_sequence	2164140	2164907	.		.	ID=NZ_CP159877.1_IS_61;family=IS1;cluster=IS1_316
NZ_CP159877.1	ISEScan	terminal_inverted_repeat	2164140	2164162	.		.	ID=NZ_CP159877.1_IS_61_TIR;parent=NZ_CP159877.1_IS_61
NZ_CP159877.1	ISEScan	terminal_inverted_repeat	2164885	2164907	.		.	ID=NZ_CP159877.1_IS_61_TIR;parent=NZ_CP159877.1_IS_61
NZ_CP159877.1	ISEScan	insertion_sequence	2176171	2176470	.	+	.	ID=NZ_CP159877.1_IS_62;family=IS481;cluster=IS481_228
NZ_CP159877.1	ISEScan	insertion_sequence	2176468	2177481	.	-	.	ID=NZ_CP159877.1_IS_63;family=IS3;cluster=IS3_168
NZ_CP159877.1	ISEScan	terminal_inverted_repeat	2176468	2176479	.	-	.	ID=NZ_CP159877.1_IS_63_TIR;parent=NZ_CP159877.1_IS_63
NZ_CP159877.1	ISEScan	terminal_inverted_repeat	2177470	2177481	.	-	.	ID=NZ_CP159877.1_IS_63_TIR;parent=NZ_CP159877.1_IS_63
NZ_CP159877.1	ISEScan	insertion_sequence	2187429	2187677	.	-	.	ID=NZ_CP159877.1_IS_64;family=IS3;cluster=IS3_168
NZ_CP159877.1	ISEScan	insertion_sequence	2297577	2300158	.	+	.	ID=NZ_CP159877.1_IS_65;family=IS21;cluster=IS21_259
NZ_CP159877.1	ISEScan	terminal_inverted_repeat	2297577	2297594	.	+	.	ID=NZ_CP159877.1_IS_65_TIR;parent=NZ_CP159877.1_IS_65
NZ_CP159877.1	ISEScan	terminal_inverted_repeat	2300141	2300158	.	+	.	ID=NZ_CP159877.1_IS_65_TIR;parent=NZ_CP159877.1_IS_65
NZ_CP159877.1	ISEScan	insertion_sequence	2315404	2317472	.	+	.	ID=NZ_CP159877.1_IS_66;family=IS21;cluster=IS21_259
NZ_CP159877.1	ISEScan	insertion_sequence	2351577	2353209	.		.	ID=NZ_CP159877.1_IS_67;family=IS66;cluster=IS66_46
NZ_CP159877.1	ISEScan	terminal_inverted_repeat	2351577	2351592	.		.	ID=NZ_CP159877.1_IS_67_TIR;parent=NZ_CP159877.1_IS_67
NZ_CP159877.1	ISEScan	terminal_inverted_repeat	2353194	2353209	.		.	ID=NZ_CP159877.1_IS_67_TIR;parent=NZ_CP159877.1_IS_67
NZ_CP159877.1	ISEScan	insertion_sequence	2469252	2470286	.	-	.	ID=NZ_CP159877.1_IS_68;family=IS4;cluster=IS4_463|IS4||protein:plasmid:123269
NZ_CP159877.1	ISEScan	terminal_inverted_repeat	2469252	2469292	.	-	.	ID=NZ_CP159877.1_IS_68_TIR;parent=NZ_CP159877.1_IS_68
NZ_CP159877.1	ISEScan	terminal_inverted_repeat	2470246	2470286	.	-	.	ID=NZ_CP159877.1_IS_68_TIR;parent=NZ_CP159877.1_IS_68
NZ_CP159877.1	ISEScan	insertion_sequence	2529443	2531901	.		.	ID=NZ_CP159877.1_IS_69;family=IS66;cluster=IS66_46
NZ_CP159877.1	ISEScan	insertion_sequence	2531897	2533557	.		.	ID=NZ_CP159877.1_IS_70;family=IS66;cluster=IS66_46
NZ_CP159877.1	ISEScan	insertion_sequence	2535065	2537763	.	-	.	ID=NZ_CP159877.1_IS_71;family=IS66;cluster=IS66_46
NZ_CP159877.1	ISEScan	terminal_inverted_repeat	2535065	2535086	.	-	.	ID=NZ_CP159877.1_IS_71_TIR;parent=NZ_CP159877.1_IS_71
NZ_CP159877.1	ISEScan	terminal_inverted_repeat	2537742	2537763	.	-	.	ID=NZ_CP159877.1_IS_71_TIR;parent=NZ_CP159877.1_IS_71
NZ_CP159877.1	ISEScan	insertion_sequence	2543533	2544860	.	-	.	ID=NZ_CP159877.1_IS_72;family=IS256;cluster=IS256_47
NZ_CP159877.1	ISEScan	terminal_inverted_repeat	2543533	2543554	.	-	.	ID=NZ_CP159877.1_IS_72_TIR;parent=NZ_CP159877.1_IS_72
NZ_CP159877.1	ISEScan	terminal_inverted_repeat	2544840	2544860	.	-	.	ID=NZ_CP159877.1_IS_72_TIR;parent=NZ_CP159877.1_IS_72
NZ_CP159877.1	ISEScan	insertion_sequence	2547586	2548718	.	-	.	ID=NZ_CP159877.1_IS_73;family=IS630;cluster=IS630_214
NZ_CP159877.1	ISEScan	terminal_inverted_repeat	2547586	2547606	.	-	.	ID=NZ_CP159877.1_IS_73_TIR;parent=NZ_CP159877.1_IS_73
NZ_CP159877.1	ISEScan	terminal_inverted_repeat	2548698	2548718	.	-	.	ID=NZ_CP159877.1_IS_73_TIR;parent=NZ_CP159877.1_IS_73
NZ_CP159877.1	ISEScan	insertion_sequence	2655275	2656397	.	+	.	ID=NZ_CP159877.1_IS_74;family=IS21;cluster=IS21_259
NZ_CP159877.1	ISEScan	terminal_inverted_repeat	2655275	2655293	.	+	.	ID=NZ_CP159877.1_IS_74_TIR;parent=NZ_CP159877.1_IS_74
NZ_CP159877.1	ISEScan	terminal_inverted_repeat	2656379	2656397	.	+	.	ID=NZ_CP159877.1_IS_74_TIR;parent=NZ_CP159877.1_IS_74
NZ_CP159877.1	ISEScan	insertion_sequence	2677849	2680468	.		.	ID=NZ_CP159877.1_IS_75;family=IS66;cluster=IS66_46
NZ_CP159877.1	ISEScan	terminal_inverted_repeat	2677849	2677870	.		.	ID=NZ_CP159877.1_IS_75_TIR;parent=NZ_CP159877.1_IS_75
NZ_CP159877.1	ISEScan	terminal_inverted_repeat	2680447	2680468	.		.	ID=NZ_CP159877.1_IS_75_TIR;parent=NZ_CP159877.1_IS_75
NZ_CP159877.1	ISEScan	insertion_sequence	2689959	2692426	.		.	ID=NZ_CP159877.1_IS_76;family=IS66;cluster=IS66_46
NZ_CP159877.1	ISEScan	insertion_sequence	2694197	2695124	.	-	.	ID=NZ_CP159877.1_IS_77;family=IS3;cluster=IS3_176
NZ_CP159877.1	ISEScan	terminal_inverted_repeat	2694197	2694204	.	-	.	ID=NZ_CP159877.1_IS_77_TIR;parent=NZ_CP159877.1_IS_77
NZ_CP159877.1	ISEScan	terminal_inverted_repeat	2695117	2695124	.	-	.	ID=NZ_CP159877.1_IS_77_TIR;parent=NZ_CP159877.1_IS_77
NZ_CP159877.1	ISEScan	insertion_sequence	2704834	2705601	.		.	ID=NZ_CP159877.1_IS_78;family=IS1;cluster=IS1_316
NZ_CP159877.1	ISEScan	terminal_inverted_repeat	2704834	2704856	.		.	ID=NZ_CP159877.1_IS_78_TIR;parent=NZ_CP159877.1_IS_78
NZ_CP159877.1	ISEScan	terminal_inverted_repeat	2705579	2705601	.		.	ID=NZ_CP159877.1_IS_78_TIR;parent=NZ_CP159877.1_IS_78
NZ_CP159877.1	ISEScan	insertion_sequence	2749976	2751284	.		.	ID=NZ_CP159877.1_IS_79;family=IS3;cluster=IS3_168
NZ_CP159877.1	ISEScan	terminal_inverted_repeat	2749976	2749999	.		.	ID=NZ_CP159877.1_IS_79_TIR;parent=NZ_CP159877.1_IS_79
NZ_CP159877.1	ISEScan	terminal_inverted_repeat	2751260	2751284	.		.	ID=NZ_CP159877.1_IS_79_TIR;parent=NZ_CP159877.1_IS_79
NZ_CP159877.1	ISEScan	insertion_sequence	2804276	2805564	.		.	ID=NZ_CP159877.1_IS_80;family=ISAS1;cluster=ISAS1_192
NZ_CP159877.1	ISEScan	terminal_inverted_repeat	2804276	2804292	.		.	ID=NZ_CP159877.1_IS_80_TIR;parent=NZ_CP159877.1_IS_80
NZ_CP159877.1	ISEScan	terminal_inverted_repeat	2805548	2805564	.		.	ID=NZ_CP159877.1_IS_80_TIR;parent=NZ_CP159877.1_IS_80
NZ_CP159877.1	ISEScan	insertion_sequence	2837095	2838842	.		.	ID=NZ_CP159877.1_IS_81;family=IS200/IS605;cluster=IS200/IS605_138
NZ_CP159877.1	ISEScan	insertion_sequence	2900927	2903789	.		.	ID=NZ_CP159877.1_IS_82;family=IS66;cluster=IS66_46
NZ_CP159877.1	ISEScan	terminal_inverted_repeat	2900927	2900939	.		.	ID=NZ_CP159877.1_IS_82_TIR;parent=NZ_CP159877.1_IS_82
NZ_CP159877.1	ISEScan	terminal_inverted_repeat	2903777	2903789	.		.	ID=NZ_CP159877.1_IS_82_TIR;parent=NZ_CP159877.1_IS_82
NZ_CP159877.1	ISEScan	insertion_sequence	2910991	2913990	.		.	ID=NZ_CP159877.1_IS_83;family=IS66;cluster=IS66_46
NZ_CP159877.1	ISEScan	terminal_inverted_repeat	2910991	2911002	.		.	ID=NZ_CP159877.1_IS_83_TIR;parent=NZ_CP159877.1_IS_83
NZ_CP159877.1	ISEScan	terminal_inverted_repeat	2913979	2913990	.		.	ID=NZ_CP159877.1_IS_83_TIR;parent=NZ_CP159877.1_IS_83
NZ_CP159877.1	ISEScan	insertion_sequence	2922413	2924176	.		.	ID=NZ_CP159877.1_IS_84;family=IS3;cluster=IS3_168
NZ_CP159877.1	ISEScan	terminal_inverted_repeat	2922413	2922425	.		.	ID=NZ_CP159877.1_IS_84_TIR;parent=NZ_CP159877.1_IS_84
NZ_CP159877.1	ISEScan	terminal_inverted_repeat	2924164	2924176	.		.	ID=NZ_CP159877.1_IS_84_TIR;parent=NZ_CP159877.1_IS_84
NZ_CP159877.1	ISEScan	insertion_sequence	2933220	2935324	.	-	.	ID=NZ_CP159877.1_IS_85;family=IS21;cluster=IS21_259
NZ_CP159877.1	ISEScan	terminal_inverted_repeat	2933220	2933245	.	-	.	ID=NZ_CP159877.1_IS_85_TIR;parent=NZ_CP159877.1_IS_85
NZ_CP159877.1	ISEScan	terminal_inverted_repeat	2935299	2935324	.	-	.	ID=NZ_CP159877.1_IS_85_TIR;parent=NZ_CP159877.1_IS_85
NZ_CP159877.1	ISEScan	insertion_sequence	3161468	3163220	.		.	ID=NZ_CP159877.1_IS_86;family=IS200/IS605;cluster=IS200/IS605_138
NZ_CP159877.1	ISEScan	insertion_sequence	3209822	3212702	.		.	ID=NZ_CP159877.1_IS_87;family=IS66;cluster=IS66_46
NZ_CP159877.1	ISEScan	terminal_inverted_repeat	3209822	3209841	.		.	ID=NZ_CP159877.1_IS_87_TIR;parent=NZ_CP159877.1_IS_87
NZ_CP159877.1	ISEScan	terminal_inverted_repeat	3212683	3212702	.		.	ID=NZ_CP159877.1_IS_87_TIR;parent=NZ_CP159877.1_IS_87
NZ_CP159877.1	ISEScan	insertion_sequence	3221622	3224241	.		.	ID=NZ_CP159877.1_IS_88;family=IS66;cluster=IS66_46
NZ_CP159877.1	ISEScan	terminal_inverted_repeat	3221622	3221643	.		.	ID=NZ_CP159877.1_IS_88_TIR;parent=NZ_CP159877.1_IS_88
NZ_CP159877.1	ISEScan	terminal_inverted_repeat	3224220	3224241	.		.	ID=NZ_CP159877.1_IS_88_TIR;parent=NZ_CP159877.1_IS_88
NZ_CP159877.1	ISEScan	insertion_sequence	3231236	3232999	.		.	ID=NZ_CP159877.1_IS_89;family=IS3;cluster=IS3_168
NZ_CP159877.1	ISEScan	terminal_inverted_repeat	3231236	3231248	.		.	ID=NZ_CP159877.1_IS_89_TIR;parent=NZ_CP159877.1_IS_89
NZ_CP159877.1	ISEScan	terminal_inverted_repeat	3232987	3232999	.		.	ID=NZ_CP159877.1_IS_89_TIR;parent=NZ_CP159877.1_IS_89
NZ_CP159877.1	ISEScan	insertion_sequence	3240615	3244095	.		.	ID=NZ_CP159877.1_IS_90;family=IS21;cluster=IS21_259
NZ_CP159877.1	ISEScan	terminal_inverted_repeat	3240615	3240625	.		.	ID=NZ_CP159877.1_IS_90_TIR;parent=NZ_CP159877.1_IS_90
NZ_CP159877.1	ISEScan	terminal_inverted_repeat	3244085	3244095	.		.	ID=NZ_CP159877.1_IS_90_TIR;parent=NZ_CP159877.1_IS_90
NZ_CP159877.1	ISEScan	insertion_sequence	3243317	3244932	.	-	.	ID=NZ_CP159877.1_IS_91;family=IS21;cluster=IS21_259
NZ_CP159877.1	ISEScan	terminal_inverted_repeat	3243317	3243338	.	-	.	ID=NZ_CP159877.1_IS_91_TIR;parent=NZ_CP159877.1_IS_91
NZ_CP159877.1	ISEScan	terminal_inverted_repeat	3244911	3244932	.	-	.	ID=NZ_CP159877.1_IS_91_TIR;parent=NZ_CP159877.1_IS_91
NZ_CP159877.1	ISEScan	insertion_sequence	3395941	3397588	.		.	ID=NZ_CP159877.1_IS_92;family=IS200/IS605;cluster=IS200/IS605_138
NZ_CP159877.1	ISEScan	insertion_sequence	3420860	3421627	.	+	.	ID=NZ_CP159877.1_IS_93;family=IS1;cluster=IS1_316
NZ_CP159877.1	ISEScan	terminal_inverted_repeat	3420860	3420882	.	+	.	ID=NZ_CP159877.1_IS_93_TIR;parent=NZ_CP159877.1_IS_93
NZ_CP159877.1	ISEScan	terminal_inverted_repeat	3421605	3421627	.	+	.	ID=NZ_CP159877.1_IS_93_TIR;parent=NZ_CP159877.1_IS_93
NZ_CP159877.1	ISEScan	insertion_sequence	3477528	3478537	.		.	ID=NZ_CP159877.1_IS_94;family=IS3;cluster=IS3_168
NZ_CP159877.1	ISEScan	insertion_sequence	3479263	3480250	.	-	.	ID=NZ_CP159877.1_IS_95;family=ISL3;cluster=ISL3_27
NZ_CP159877.1	ISEScan	terminal_inverted_repeat	3479263	3479281	.	-	.	ID=NZ_CP159877.1_IS_95_TIR;parent=NZ_CP159877.1_IS_95
NZ_CP159877.1	ISEScan	terminal_inverted_repeat	3480233	3480250	.	-	.	ID=NZ_CP159877.1_IS_95_TIR;parent=NZ_CP159877.1_IS_95
NZ_CP159877.1	ISEScan	insertion_sequence	3479768	3481499	.		.	ID=NZ_CP159877.1_IS_96;family=IS66;cluster=IS66_46
NZ_CP159877.1	ISEScan	terminal_inverted_repeat	3479768	3479793	.		.	ID=NZ_CP159877.1_IS_96_TIR;parent=NZ_CP159877.1_IS_96
NZ_CP159877.1	ISEScan	terminal_inverted_repeat	3481474	3481499	.		.	ID=NZ_CP159877.1_IS_96_TIR;parent=NZ_CP159877.1_IS_96
NZ_CP159877.1	ISEScan	insertion_sequence	3485206	3487451	.		.	ID=NZ_CP159877.1_IS_97;family=IS66;cluster=IS66_46
NZ_CP159877.1	ISEScan	terminal_inverted_repeat	3485206	3485226	.		.	ID=NZ_CP159877.1_IS_97_TIR;parent=NZ_CP159877.1_IS_97
NZ_CP159877.1	ISEScan	terminal_inverted_repeat	3487431	3487451	.		.	ID=NZ_CP159877.1_IS_97_TIR;parent=NZ_CP159877.1_IS_97
NZ_CP159877.1	ISEScan	insertion_sequence	3502060	3503316	.		.	ID=NZ_CP159877.1_IS_98;family=IS110;cluster=IS110_219
NZ_CP159877.1	ISEScan	terminal_inverted_repeat	3502060	3502068	.		.	ID=NZ_CP159877.1_IS_98_TIR;parent=NZ_CP159877.1_IS_98
NZ_CP159877.1	ISEScan	terminal_inverted_repeat	3503308	3503316	.		.	ID=NZ_CP159877.1_IS_98_TIR;parent=NZ_CP159877.1_IS_98
NZ_CP159877.1	ISEScan	insertion_sequence	3635227	3637515	.		.	ID=NZ_CP159877.1_IS_99;family=IS66;cluster=IS66_46
NZ_CP159877.1	ISEScan	terminal_inverted_repeat	3635227	3635248	.		.	ID=NZ_CP159877.1_IS_99_TIR;parent=NZ_CP159877.1_IS_99
NZ_CP159877.1	ISEScan	terminal_inverted_repeat	3637494	3637515	.		.	ID=NZ_CP159877.1_IS_99_TIR;parent=NZ_CP159877.1_IS_99
NZ_CP159877.1	ISEScan	insertion_sequence	3762192	3762467	.	+	.	ID=NZ_CP159877.1_IS_100;family=IS256;cluster=IS256_395
NZ_CP159877.1	ISEScan	insertion_sequence	3763484	3765988	.		.	ID=NZ_CP159877.1_IS_101;family=IS66;cluster=IS66_46
NZ_CP159877.1	ISEScan	terminal_inverted_repeat	3763484	3763498	.		.	ID=NZ_CP159877.1_IS_101_TIR;parent=NZ_CP159877.1_IS_101
NZ_CP159877.1	ISEScan	terminal_inverted_repeat	3765974	3765988	.		.	ID=NZ_CP159877.1_IS_101_TIR;parent=NZ_CP159877.1_IS_101
NZ_CP159877.1	ISEScan	insertion_sequence	3766096	3768553	.		.	ID=NZ_CP159877.1_IS_102;family=IS66;cluster=IS66_46
NZ_CP159877.1	ISEScan	insertion_sequence	3768605	3770024	.		.	ID=NZ_CP159877.1_IS_103;family=IS66;cluster=IS66_46
NZ_CP159877.1	ISEScan	terminal_inverted_repeat	3768605	3768616	.		.	ID=NZ_CP159877.1_IS_103_TIR;parent=NZ_CP159877.1_IS_103
NZ_CP159877.1	ISEScan	terminal_inverted_repeat	3770013	3770024	.		.	ID=NZ_CP159877.1_IS_103_TIR;parent=NZ_CP159877.1_IS_103
NZ_CP159877.1	ISEScan	insertion_sequence	3775791	3778925	.		.	ID=NZ_CP159877.1_IS_104;family=IS66;cluster=IS66_46
NZ_CP159877.1	ISEScan	insertion_sequence	3787339	3787911	.		.	ID=NZ_CP159877.1_IS_105;family=IS3;cluster=IS3_168
NZ_CP159877.1	ISEScan	terminal_inverted_repeat	3787339	3787345	.		.	ID=NZ_CP159877.1_IS_105_TIR;parent=NZ_CP159877.1_IS_105
NZ_CP159877.1	ISEScan	terminal_inverted_repeat	3787905	3787911	.		.	ID=NZ_CP159877.1_IS_105_TIR;parent=NZ_CP159877.1_IS_105
NZ_CP159877.1	ISEScan	insertion_sequence	3832134	3833141	.	+	.	ID=NZ_CP159877.1_IS_106;family=ISNCY;cluster=ISNCY_229
NZ_CP159877.1	ISEScan	terminal_inverted_repeat	3832134	3832147	.	+	.	ID=NZ_CP159877.1_IS_106_TIR;parent=NZ_CP159877.1_IS_106
NZ_CP159877.1	ISEScan	terminal_inverted_repeat	3833128	3833141	.	+	.	ID=NZ_CP159877.1_IS_106_TIR;parent=NZ_CP159877.1_IS_106
NZ_CP159877.1	ISEScan	insertion_sequence	3890908	3892335	.	-	.	ID=NZ_CP159877.1_IS_107;family=ISNCY;cluster=ISNCY_229
NZ_CP159877.1	ISEScan	terminal_inverted_repeat	3890908	3890917	.	-	.	ID=NZ_CP159877.1_IS_107_TIR;parent=NZ_CP159877.1_IS_107
NZ_CP159877.1	ISEScan	terminal_inverted_repeat	3892326	3892335	.	-	.	ID=NZ_CP159877.1_IS_107_TIR;parent=NZ_CP159877.1_IS_107
NZ_CP159877.1	ISEScan	insertion_sequence	3937928	3939160	.	-	.	ID=NZ_CP159877.1_IS_108;family=IS3;cluster=IS3_168
NZ_CP159877.1	ISEScan	terminal_inverted_repeat	3937928	3937966	.	-	.	ID=NZ_CP159877.1_IS_108_TIR;parent=NZ_CP159877.1_IS_108
NZ_CP159877.1	ISEScan	terminal_inverted_repeat	3939122	3939160	.	-	.	ID=NZ_CP159877.1_IS_108_TIR;parent=NZ_CP159877.1_IS_108
NZ_CP159877.1	ISEScan	insertion_sequence	3943714	3946412	.		.	ID=NZ_CP159877.1_IS_109;family=IS66;cluster=IS66_46
NZ_CP159877.1	ISEScan	terminal_inverted_repeat	3943714	3943735	.		.	ID=NZ_CP159877.1_IS_109_TIR;parent=NZ_CP159877.1_IS_109
NZ_CP159877.1	ISEScan	terminal_inverted_repeat	3946391	3946412	.		.	ID=NZ_CP159877.1_IS_109_TIR;parent=NZ_CP159877.1_IS_109
NZ_CP159877.1	ISEScan	insertion_sequence	4243403	4245836	.		.	ID=NZ_CP159877.1_IS_110;family=IS66;cluster=IS66_46
NZ_CP159877.1	ISEScan	terminal_inverted_repeat	4243403	4243419	.		.	ID=NZ_CP159877.1_IS_110_TIR;parent=NZ_CP159877.1_IS_110
NZ_CP159877.1	ISEScan	terminal_inverted_repeat	4245820	4245836	.		.	ID=NZ_CP159877.1_IS_110_TIR;parent=NZ_CP159877.1_IS_110
NZ_CP159877.1	ISEScan	insertion_sequence	4308771	4310042	.		.	ID=NZ_CP159877.1_IS_111;family=IS110;cluster=IS110_219
NZ_CP159877.1	ISEScan	terminal_inverted_repeat	4308771	4308775	.		.	ID=NZ_CP159877.1_IS_111_TIR;parent=NZ_CP159877.1_IS_111
NZ_CP159877.1	ISEScan	terminal_inverted_repeat	4310038	4310042	.		.	ID=NZ_CP159877.1_IS_111_TIR;parent=NZ_CP159877.1_IS_111
NZ_CP159877.1	ISEScan	insertion_sequence	4321679	4324377	.		.	ID=NZ_CP159877.1_IS_112;family=IS66;cluster=IS66_46
NZ_CP159877.1	ISEScan	terminal_inverted_repeat	4321679	4321700	.		.	ID=NZ_CP159877.1_IS_112_TIR;parent=NZ_CP159877.1_IS_112
NZ_CP159877.1	ISEScan	terminal_inverted_repeat	4324356	4324377	.		.	ID=NZ_CP159877.1_IS_112_TIR;parent=NZ_CP159877.1_IS_112
NZ_CP159877.1	ISEScan	insertion_sequence	4324389	4326568	.		.	ID=NZ_CP159877.1_IS_113;family=IS66;cluster=IS66_46
NZ_CP159877.1	ISEScan	terminal_inverted_repeat	4324389	4324400	.		.	ID=NZ_CP159877.1_IS_113_TIR;parent=NZ_CP159877.1_IS_113
NZ_CP159877.1	ISEScan	terminal_inverted_repeat	4326557	4326568	.		.	ID=NZ_CP159877.1_IS_113_TIR;parent=NZ_CP159877.1_IS_113
NZ_CP159877.1	ISEScan	insertion_sequence	4373657	4375984	.	-	.	ID=NZ_CP159877.1_IS_114;family=IS3;cluster=IS3_168
NZ_CP159877.1	ISEScan	terminal_inverted_repeat	4373657	4373679	.	-	.	ID=NZ_CP159877.1_IS_114_TIR;parent=NZ_CP159877.1_IS_114
NZ_CP159877.1	ISEScan	terminal_inverted_repeat	4375962	4375984	.	-	.	ID=NZ_CP159877.1_IS_114_TIR;parent=NZ_CP159877.1_IS_114
NZ_CP159877.1	ISEScan	insertion_sequence	4375579	4376836	.		.	ID=NZ_CP159877.1_IS_115;family=IS3;cluster=IS3_168
NZ_CP159877.1	ISEScan	terminal_inverted_repeat	4375579	4375617	.		.	ID=NZ_CP159877.1_IS_115_TIR;parent=NZ_CP159877.1_IS_115
NZ_CP159877.1	ISEScan	terminal_inverted_repeat	4376798	4376836	.		.	ID=NZ_CP159877.1_IS_115_TIR;parent=NZ_CP159877.1_IS_115
NZ_CP159877.1	ISEScan	insertion_sequence	4607225	4609923	.		.	ID=NZ_CP159877.1_IS_116;family=IS66;cluster=IS66_46
NZ_CP159877.1	ISEScan	terminal_inverted_repeat	4607225	4607246	.		.	ID=NZ_CP159877.1_IS_116_TIR;parent=NZ_CP159877.1_IS_116
NZ_CP159877.1	ISEScan	terminal_inverted_repeat	4609902	4609923	.		.	ID=NZ_CP159877.1_IS_116_TIR;parent=NZ_CP159877.1_IS_116
NZ_CP159877.1	ISEScan	insertion_sequence	4657600	4658871	.		.	ID=NZ_CP159877.1_IS_117;family=IS110;cluster=IS110_219
NZ_CP159877.1	ISEScan	terminal_inverted_repeat	4657600	4657604	.		.	ID=NZ_CP159877.1_IS_117_TIR;parent=NZ_CP159877.1_IS_117
NZ_CP159877.1	ISEScan	terminal_inverted_repeat	4658867	4658871	.		.	ID=NZ_CP159877.1_IS_117_TIR;parent=NZ_CP159877.1_IS_117
NZ_CP159877.1	ISEScan	insertion_sequence	4743107	4744132	.	+	.	ID=NZ_CP159877.1_IS_118;family=IS66;cluster=IS66_46
NZ_CP159877.1	ISEScan	terminal_inverted_repeat	4743107	4743126	.	+	.	ID=NZ_CP159877.1_IS_118_TIR;parent=NZ_CP159877.1_IS_118
NZ_CP159877.1	ISEScan	terminal_inverted_repeat	4744113	4744132	.	+	.	ID=NZ_CP159877.1_IS_118_TIR;parent=NZ_CP159877.1_IS_118
NZ_CP159877.1	ISEScan	insertion_sequence	4746649	4747840	.	+	.	ID=NZ_CP159877.1_IS_119;family=IS110;cluster=IS110_139
NZ_CP159877.1	ISEScan	terminal_inverted_repeat	4746649	4746663	.	+	.	ID=NZ_CP159877.1_IS_119_TIR;parent=NZ_CP159877.1_IS_119
NZ_CP159877.1	ISEScan	terminal_inverted_repeat	4747826	4747840	.	+	.	ID=NZ_CP159877.1_IS_119_TIR;parent=NZ_CP159877.1_IS_119
NZ_CP159877.1	ISEScan	insertion_sequence	4747877	4749186	.		.	ID=NZ_CP159877.1_IS_120;family=IS3;cluster=IS3_168
NZ_CP159877.1	ISEScan	terminal_inverted_repeat	4747877	4747901	.		.	ID=NZ_CP159877.1_IS_120_TIR;parent=NZ_CP159877.1_IS_120
NZ_CP159877.1	ISEScan	terminal_inverted_repeat	4749162	4749186	.		.	ID=NZ_CP159877.1_IS_120_TIR;parent=NZ_CP159877.1_IS_120
NZ_CP159877.1	ISEScan	insertion_sequence	4777090	4778361	.		.	ID=NZ_CP159877.1_IS_121;family=IS110;cluster=IS110_219
NZ_CP159877.1	ISEScan	terminal_inverted_repeat	4777090	4777094	.		.	ID=NZ_CP159877.1_IS_121_TIR;parent=NZ_CP159877.1_IS_121
NZ_CP159877.1	ISEScan	terminal_inverted_repeat	4778357	4778361	.		.	ID=NZ_CP159877.1_IS_121_TIR;parent=NZ_CP159877.1_IS_121
NZ_CP159877.1	ISEScan	insertion_sequence	5064594	5065902	.		.	ID=NZ_CP159877.1_IS_122;family=IS3;cluster=IS3_168
NZ_CP159877.1	ISEScan	terminal_inverted_repeat	5064594	5064618	.		.	ID=NZ_CP159877.1_IS_122_TIR;parent=NZ_CP159877.1_IS_122
NZ_CP159877.1	ISEScan	terminal_inverted_repeat	5065879	5065902	.		.	ID=NZ_CP159877.1_IS_122_TIR;parent=NZ_CP159877.1_IS_122
NZ_CP159877.1	ISEScan	insertion_sequence	5149205	5151598	.	-	.	ID=NZ_CP159877.1_IS_123;family=IS481;cluster=IS481_21
NZ_CP159877.1	ISEScan	terminal_inverted_repeat	5149205	5149223	.	-	.	ID=NZ_CP159877.1_IS_123_TIR;parent=NZ_CP159877.1_IS_123
NZ_CP159877.1	ISEScan	terminal_inverted_repeat	5151580	5151598	.	-	.	ID=NZ_CP159877.1_IS_123_TIR;parent=NZ_CP159877.1_IS_123
NZ_CP159877.1	ISEScan	insertion_sequence	5211798	5213150	.	+	.	ID=NZ_CP159877.1_IS_124;family=ISNCY;cluster=ISNCY_229
NZ_CP159877.1	ISEScan	terminal_inverted_repeat	5211798	5211824	.	+	.	ID=NZ_CP159877.1_IS_124_TIR;parent=NZ_CP159877.1_IS_124
NZ_CP159877.1	ISEScan	terminal_inverted_repeat	5213124	5213150	.	+	.	ID=NZ_CP159877.1_IS_124_TIR;parent=NZ_CP159877.1_IS_124
NZ_CP159877.1	ISEScan	insertion_sequence	5295505	5296795	.		.	ID=NZ_CP159877.1_IS_125;family=ISAS1;cluster=ISAS1_192
NZ_CP159877.1	ISEScan	terminal_inverted_repeat	5295505	5295522	.		.	ID=NZ_CP159877.1_IS_125_TIR;parent=NZ_CP159877.1_IS_125
NZ_CP159877.1	ISEScan	terminal_inverted_repeat	5296778	5296795	.		.	ID=NZ_CP159877.1_IS_125_TIR;parent=NZ_CP159877.1_IS_125
NZ_CP159877.1	ISEScan	insertion_sequence	5381254	5382595	.		.	ID=NZ_CP159877.1_IS_126;family=IS110;cluster=IS110_219
NZ_CP159877.1	ISEScan	terminal_inverted_repeat	5381254	5381264	.		.	ID=NZ_CP159877.1_IS_126_TIR;parent=NZ_CP159877.1_IS_126
NZ_CP159877.1	ISEScan	terminal_inverted_repeat	5382585	5382595	.		.	ID=NZ_CP159877.1_IS_126_TIR;parent=NZ_CP159877.1_IS_126
NZ_CP159877.1	ISEScan	insertion_sequence	5393204	5393973	.	+	.	ID=NZ_CP159877.1_IS_127;family=IS1;cluster=IS1_316
NZ_CP159877.1	ISEScan	terminal_inverted_repeat	5393204	5393229	.	+	.	ID=NZ_CP159877.1_IS_127_TIR;parent=NZ_CP159877.1_IS_127
NZ_CP159877.1	ISEScan	terminal_inverted_repeat	5393948	5393973	.	+	.	ID=NZ_CP159877.1_IS_127_TIR;parent=NZ_CP159877.1_IS_127
NZ_CP159877.1	ISEScan	insertion_sequence	5478149	5479524	.		.	ID=NZ_CP159877.1_IS_128;family=IS110;cluster=IS110_219
NZ_CP159877.1	ISEScan	terminal_inverted_repeat	5478149	5478162	.		.	ID=NZ_CP159877.1_IS_128_TIR;parent=NZ_CP159877.1_IS_128
NZ_CP159877.1	ISEScan	terminal_inverted_repeat	5479511	5479524	.		.	ID=NZ_CP159877.1_IS_128_TIR;parent=NZ_CP159877.1_IS_128
2013C-4538 (O118:H16)
seqname	source	feature	start	end	score	strand	frame	attribute
NZ_CP027582.1	ISEScan	insertion_sequence	114911	115677	.		.	ID=2013C_4538_IS_1;family=IS1;cluster=IS1_316
NZ_CP027582.2	ISEScan	terminal_inverted_repeat	114911	114933	.		.	ID=2013C_4538_IS_1_TIR;parent=2013C_4538_IS_1
NZ_CP027582.3	ISEScan	terminal_inverted_repeat	115655	115677	.		.	ID=2013C_4538_IS_1_TIR;parent=2013C_4538_IS_1
NZ_CP027582.4	ISEScan	insertion_sequence	280730	283428	.		.	ID=2013C_4538_IS_2;family=IS66;cluster=IS66_46
NZ_CP027582.5	ISEScan	terminal_inverted_repeat	280730	280751	.		.	ID=2013C_4538_IS_2_TIR;parent=2013C_4538_IS_2
NZ_CP027582.6	ISEScan	terminal_inverted_repeat	283407	283428	.		.	ID=2013C_4538_IS_2_TIR;parent=2013C_4538_IS_2
NZ_CP027582.7	ISEScan	insertion_sequence	287982	289214	.	+	.	ID=2013C_4538_IS_3;family=IS3;cluster=IS3_168
NZ_CP027582.8	ISEScan	terminal_inverted_repeat	287982	288020	.	+	.	ID=2013C_4538_IS_3_TIR;parent=2013C_4538_IS_3
NZ_CP027582.9	ISEScan	terminal_inverted_repeat	289176	289214	.	+	.	ID=2013C_4538_IS_3_TIR;parent=2013C_4538_IS_3
NZ_CP027582.10	ISEScan	insertion_sequence	334402	335840	.	+	.	ID=2013C_4538_IS_4;family=ISNCY;cluster=ISNCY_229
NZ_CP027582.11	ISEScan	terminal_inverted_repeat	334402	334411	.	+	.	ID=2013C_4538_IS_4_TIR;parent=2013C_4538_IS_4
NZ_CP027582.12	ISEScan	terminal_inverted_repeat	335831	335840	.	+	.	ID=2013C_4538_IS_4_TIR;parent=2013C_4538_IS_4
NZ_CP027582.13	ISEScan	insertion_sequence	394002	395009	.	-	.	ID=2013C_4538_IS_5;family=ISNCY;cluster=ISNCY_229
NZ_CP027582.14	ISEScan	terminal_inverted_repeat	394002	394015	.	-	.	ID=2013C_4538_IS_5_TIR;parent=2013C_4538_IS_5
NZ_CP027582.15	ISEScan	terminal_inverted_repeat	394996	395009	.	-	.	ID=2013C_4538_IS_5_TIR;parent=2013C_4538_IS_5
NZ_CP027582.16	ISEScan	insertion_sequence	439209	439781	.		.	ID=2013C_4538_IS_6;family=IS3;cluster=IS3_168
NZ_CP027582.17	ISEScan	terminal_inverted_repeat	439209	439215	.		.	ID=2013C_4538_IS_6_TIR;parent=2013C_4538_IS_6
NZ_CP027582.18	ISEScan	terminal_inverted_repeat	439775	439781	.		.	ID=2013C_4538_IS_6_TIR;parent=2013C_4538_IS_6
NZ_CP027582.19	ISEScan	insertion_sequence	448268	451183	.		.	ID=2013C_4538_IS_7;family=IS66;cluster=IS66_46
NZ_CP027582.20	ISEScan	terminal_inverted_repeat	448268	448283	.		.	ID=2013C_4538_IS_7_TIR;parent=2013C_4538_IS_7
NZ_CP027582.21	ISEScan	terminal_inverted_repeat	451168	451183	.		.	ID=2013C_4538_IS_7_TIR;parent=2013C_4538_IS_7
NZ_CP027582.22	ISEScan	insertion_sequence	458567	461020	.	+	.	ID=2013C_4538_IS_8;family=IS66;cluster=IS66_46
NZ_CP027582.23	ISEScan	insertion_sequence	461132	463636	.		.	ID=2013C_4538_IS_9;family=IS66;cluster=IS66_46
NZ_CP027582.24	ISEScan	terminal_inverted_repeat	461132	461146	.		.	ID=2013C_4538_IS_9_TIR;parent=2013C_4538_IS_9
NZ_CP027582.25	ISEScan	terminal_inverted_repeat	463622	463636	.		.	ID=2013C_4538_IS_9_TIR;parent=2013C_4538_IS_9
NZ_CP027582.26	ISEScan	insertion_sequence	464653	464928	.	-	.	ID=2013C_4538_IS_10;family=IS256;cluster=IS256_395
NZ_CP027582.27	ISEScan	insertion_sequence	589604	591892	.		.	ID=2013C_4538_IS_11;family=IS66;cluster=IS66_46
NZ_CP027582.28	ISEScan	terminal_inverted_repeat	589604	589625	.		.	ID=2013C_4538_IS_11_TIR;parent=2013C_4538_IS_11
NZ_CP027582.29	ISEScan	terminal_inverted_repeat	591871	591892	.		.	ID=2013C_4538_IS_11_TIR;parent=2013C_4538_IS_11
NZ_CP027582.30	ISEScan	insertion_sequence	738339	740491	.		.	ID=2013C_4538_IS_12;family=IS66;cluster=IS66_46
NZ_CP027582.31	ISEScan	terminal_inverted_repeat	738339	738357	.		.	ID=2013C_4538_IS_12_TIR;parent=2013C_4538_IS_12
NZ_CP027582.32	ISEScan	terminal_inverted_repeat	740473	740491	.		.	ID=2013C_4538_IS_12_TIR;parent=2013C_4538_IS_12
NZ_CP027582.33	ISEScan	insertion_sequence	744337	746068	.		.	ID=2013C_4538_IS_13;family=IS66;cluster=IS66_46
NZ_CP027582.34	ISEScan	terminal_inverted_repeat	744337	744362	.		.	ID=2013C_4538_IS_13_TIR;parent=2013C_4538_IS_13
NZ_CP027582.35	ISEScan	terminal_inverted_repeat	746043	746068	.		.	ID=2013C_4538_IS_13_TIR;parent=2013C_4538_IS_13
NZ_CP027582.36	ISEScan	insertion_sequence	745586	746573	.	+	.	ID=2013C_4538_IS_14;family=ISL3;cluster=ISL3_27
NZ_CP027582.37	ISEScan	terminal_inverted_repeat	745586	745603	.	+	.	ID=2013C_4538_IS_14_TIR;parent=2013C_4538_IS_14
NZ_CP027582.38	ISEScan	terminal_inverted_repeat	746555	746573	.	+	.	ID=2013C_4538_IS_14_TIR;parent=2013C_4538_IS_14
NZ_CP027582.39	ISEScan	insertion_sequence	747299	748308	.		.	ID=2013C_4538_IS_15;family=IS3;cluster=IS3_168
NZ_CP027582.40	ISEScan	insertion_sequence	804280	805047	.	-	.	ID=2013C_4538_IS_16;family=IS1;cluster=IS1_316
NZ_CP027582.41	ISEScan	terminal_inverted_repeat	804280	804302	.	-	.	ID=2013C_4538_IS_16_TIR;parent=2013C_4538_IS_16
NZ_CP027582.42	ISEScan	terminal_inverted_repeat	805025	805047	.	-	.	ID=2013C_4538_IS_16_TIR;parent=2013C_4538_IS_16
NZ_CP027582.43	ISEScan	insertion_sequence	828317	829965	.		.	ID=2013C_4538_IS_17;family=IS200/IS605;cluster=IS200/IS605_138
NZ_CP027582.44	ISEScan	insertion_sequence	981811	985291	.	+	.	ID=2013C_4538_IS_18;family=IS21;cluster=IS21_259
NZ_CP027582.45	ISEScan	terminal_inverted_repeat	981811	981821	.	+	.	ID=2013C_4538_IS_18_TIR;parent=2013C_4538_IS_18
NZ_CP027582.46	ISEScan	terminal_inverted_repeat	985281	985291	.	+	.	ID=2013C_4538_IS_18_TIR;parent=2013C_4538_IS_18
NZ_CP027582.47	ISEScan	insertion_sequence	992907	994670	.		.	ID=2013C_4538_IS_19;family=IS3;cluster=IS3_168
NZ_CP027582.48	ISEScan	terminal_inverted_repeat	992907	992919	.		.	ID=2013C_4538_IS_19_TIR;parent=2013C_4538_IS_19
NZ_CP027582.49	ISEScan	terminal_inverted_repeat	994658	994670	.		.	ID=2013C_4538_IS_19_TIR;parent=2013C_4538_IS_19
NZ_CP027582.50	ISEScan	insertion_sequence	1001648	1004398	.		.	ID=2013C_4538_IS_20;family=IS66;cluster=IS66_46
NZ_CP027582.51	ISEScan	insertion_sequence	1013204	1016084	.		.	ID=2013C_4538_IS_21;family=IS66;cluster=IS66_46
NZ_CP027582.52	ISEScan	terminal_inverted_repeat	1013204	1013223	.		.	ID=2013C_4538_IS_21_TIR;parent=2013C_4538_IS_21
NZ_CP027582.53	ISEScan	terminal_inverted_repeat	1016065	1016084	.		.	ID=2013C_4538_IS_21_TIR;parent=2013C_4538_IS_21
NZ_CP027582.54	ISEScan	insertion_sequence	1062686	1064438	.		.	ID=2013C_4538_IS_22;family=IS200/IS605;cluster=IS200/IS605_138
NZ_CP027582.55	ISEScan	insertion_sequence	1118610	1119951	.		.	ID=2013C_4538_IS_23;family=IS110;cluster=IS110_219
NZ_CP027582.56	ISEScan	terminal_inverted_repeat	1118610	1118620	.		.	ID=2013C_4538_IS_23_TIR;parent=2013C_4538_IS_23
NZ_CP027582.57	ISEScan	terminal_inverted_repeat	1119941	1119951	.		.	ID=2013C_4538_IS_23_TIR;parent=2013C_4538_IS_23
NZ_CP027582.58	ISEScan	insertion_sequence	1291816	1293320	.	+	.	ID=2013C_4538_IS_24;family=IS21;cluster=IS21_259
NZ_CP027582.59	ISEScan	terminal_inverted_repeat	1291816	1291830	.	+	.	ID=2013C_4538_IS_24_TIR;parent=2013C_4538_IS_24
NZ_CP027582.60	ISEScan	terminal_inverted_repeat	1293305	1293320	.	+	.	ID=2013C_4538_IS_24_TIR;parent=2013C_4538_IS_24
NZ_CP027582.61	ISEScan	insertion_sequence	1303011	1304774	.		.	ID=2013C_4538_IS_25;family=IS3;cluster=IS3_168
NZ_CP027582.62	ISEScan	terminal_inverted_repeat	1303011	1303023	.		.	ID=2013C_4538_IS_25_TIR;parent=2013C_4538_IS_25
NZ_CP027582.63	ISEScan	terminal_inverted_repeat	1304762	1304774	.		.	ID=2013C_4538_IS_25_TIR;parent=2013C_4538_IS_25
NZ_CP027582.64	ISEScan	insertion_sequence	1311752	1314502	.		.	ID=2013C_4538_IS_26;family=IS66;cluster=IS66_46
NZ_CP027582.65	ISEScan	insertion_sequence	1323868	1326336	.		.	ID=2013C_4538_IS_27;family=IS66;cluster=IS66_46
NZ_CP027582.66	ISEScan	insertion_sequence	1328107	1329034	.	-	.	ID=2013C_4538_IS_28;family=IS3;cluster=IS3_176
NZ_CP027582.67	ISEScan	terminal_inverted_repeat	1328107	1328114	.	-	.	ID=2013C_4538_IS_28_TIR;parent=2013C_4538_IS_28
NZ_CP027582.68	ISEScan	terminal_inverted_repeat	1329027	1329034	.	-	.	ID=2013C_4538_IS_28_TIR;parent=2013C_4538_IS_28
NZ_CP027582.69	ISEScan	insertion_sequence	1338744	1339511	.		.	ID=2013C_4538_IS_29;family=IS1;cluster=IS1_316
NZ_CP027582.70	ISEScan	terminal_inverted_repeat	1338744	1338766	.		.	ID=2013C_4538_IS_29_TIR;parent=2013C_4538_IS_29
NZ_CP027582.71	ISEScan	terminal_inverted_repeat	1339489	1339511	.		.	ID=2013C_4538_IS_29_TIR;parent=2013C_4538_IS_29
NZ_CP027582.72	ISEScan	insertion_sequence	1436897	1438185	.		.	ID=2013C_4538_IS_30;family=ISAS1;cluster=ISAS1_192
NZ_CP027582.73	ISEScan	terminal_inverted_repeat	1436897	1436913	.		.	ID=2013C_4538_IS_30_TIR;parent=2013C_4538_IS_30
NZ_CP027582.74	ISEScan	terminal_inverted_repeat	1438169	1438185	.		.	ID=2013C_4538_IS_30_TIR;parent=2013C_4538_IS_30
NZ_CP027582.75	ISEScan	insertion_sequence	1469716	1471463	.		.	ID=2013C_4538_IS_31;family=IS200/IS605;cluster=IS200/IS605_138
NZ_CP027582.76	ISEScan	insertion_sequence	1534357	1538638	.		.	ID=2013C_4538_IS_32;family=IS66;cluster=IS66_46
NZ_CP027582.77	ISEScan	terminal_inverted_repeat	1534357	1534373	.		.	ID=2013C_4538_IS_32_TIR;parent=2013C_4538_IS_32
NZ_CP027582.78	ISEScan	terminal_inverted_repeat	1538622	1538638	.		.	ID=2013C_4538_IS_32_TIR;parent=2013C_4538_IS_32
NZ_CP027582.79	ISEScan	insertion_sequence	1543612	1546611	.		.	ID=2013C_4538_IS_33;family=IS66;cluster=IS66_46
NZ_CP027582.80	ISEScan	terminal_inverted_repeat	1543612	1543623	.		.	ID=2013C_4538_IS_33_TIR;parent=2013C_4538_IS_33
NZ_CP027582.81	ISEScan	terminal_inverted_repeat	1546600	1546611	.		.	ID=2013C_4538_IS_33_TIR;parent=2013C_4538_IS_33
NZ_CP027582.82	ISEScan	insertion_sequence	1568505	1570467	.	-	.	ID=2013C_4538_IS_34;family=IS21;cluster=IS21_259
NZ_CP027582.83	ISEScan	terminal_inverted_repeat	1568505	1568514	.	-	.	ID=2013C_4538_IS_34_TIR;parent=2013C_4538_IS_34
NZ_CP027582.84	ISEScan	terminal_inverted_repeat	1570458	1570467	.	-	.	ID=2013C_4538_IS_34_TIR;parent=2013C_4538_IS_34
NZ_CP027582.85	ISEScan	insertion_sequence	1677170	1678302	.	+	.	ID=2013C_4538_IS_35;family=IS630;cluster=IS630_214
NZ_CP027582.86	ISEScan	terminal_inverted_repeat	1677170	1677190	.	+	.	ID=2013C_4538_IS_35_TIR;parent=2013C_4538_IS_35
NZ_CP027582.87	ISEScan	terminal_inverted_repeat	1678282	1678302	.	+	.	ID=2013C_4538_IS_35_TIR;parent=2013C_4538_IS_35
NZ_CP027582.88	ISEScan	insertion_sequence	1681028	1682355	.	+	.	ID=2013C_4538_IS_36;family=IS256;cluster=IS256_47
NZ_CP027582.89	ISEScan	terminal_inverted_repeat	1681028	1681048	.	+	.	ID=2013C_4538_IS_36_TIR;parent=2013C_4538_IS_36
NZ_CP027582.90	ISEScan	terminal_inverted_repeat	1682334	1682355	.	+	.	ID=2013C_4538_IS_36_TIR;parent=2013C_4538_IS_36
NZ_CP027582.91	ISEScan	insertion_sequence	1688125	1690823	.	+	.	ID=2013C_4538_IS_37;family=IS66;cluster=IS66_46
NZ_CP027582.92	ISEScan	terminal_inverted_repeat	1688125	1688146	.	+	.	ID=2013C_4538_IS_37_TIR;parent=2013C_4538_IS_37
NZ_CP027582.93	ISEScan	terminal_inverted_repeat	1690802	1690823	.	+	.	ID=2013C_4538_IS_37_TIR;parent=2013C_4538_IS_37
NZ_CP027582.94	ISEScan	insertion_sequence	1692331	1693992	.		.	ID=2013C_4538_IS_38;family=IS66;cluster=IS66_46
NZ_CP027582.95	ISEScan	insertion_sequence	1693988	1696446	.		.	ID=2013C_4538_IS_39;family=IS66;cluster=IS66_46
NZ_CP027582.96	ISEScan	insertion_sequence	1755601	1756635	.	+	.	ID=2013C_4538_IS_40;family=IS4;cluster=IS4_463|IS4||protein:plasmid:123269
NZ_CP027582.97	ISEScan	terminal_inverted_repeat	1755601	1755641	.	+	.	ID=2013C_4538_IS_40_TIR;parent=2013C_4538_IS_40
NZ_CP027582.98	ISEScan	terminal_inverted_repeat	1756595	1756635	.	+	.	ID=2013C_4538_IS_40_TIR;parent=2013C_4538_IS_40
NZ_CP027582.99	ISEScan	insertion_sequence	1908339	1910407	.		.	ID=2013C_4538_IS_41;family=IS21;cluster=IS21_259
NZ_CP027582.100	ISEScan	insertion_sequence	1926732	1928219	.		.	ID=2013C_4538_IS_42;family=IS21;cluster=IS21_259
NZ_CP027582.101	ISEScan	terminal_inverted_repeat	1926732	1926739	.		.	ID=2013C_4538_IS_42_TIR;parent=2013C_4538_IS_42
NZ_CP027582.102	ISEScan	terminal_inverted_repeat	1928212	1928219	.		.	ID=2013C_4538_IS_42_TIR;parent=2013C_4538_IS_42
NZ_CP027582.103	ISEScan	insertion_sequence	2038134	2038382	.	+	.	ID=2013C_4538_IS_43;family=IS3;cluster=IS3_168
NZ_CP027582.104	ISEScan	insertion_sequence	2048313	2049325	.	+	.	ID=2013C_4538_IS_44;family=IS3;cluster=IS3_168
NZ_CP027582.105	ISEScan	terminal_inverted_repeat	2048313	2048322	.	+	.	ID=2013C_4538_IS_44_TIR;parent=2013C_4538_IS_44
NZ_CP027582.106	ISEScan	terminal_inverted_repeat	2049316	2049325	.	+	.	ID=2013C_4538_IS_44_TIR;parent=2013C_4538_IS_44
NZ_CP027582.107	ISEScan	insertion_sequence	2049341	2049640	.	-	.	ID=2013C_4538_IS_45;family=IS481;cluster=IS481_228
NZ_CP027582.108	ISEScan	insertion_sequence	2060903	2061670	.		.	ID=2013C_4538_IS_46;family=IS1;cluster=IS1_316
NZ_CP027582.109	ISEScan	terminal_inverted_repeat	2060903	2060925	.		.	ID=2013C_4538_IS_46_TIR;parent=2013C_4538_IS_46
NZ_CP027582.110	ISEScan	terminal_inverted_repeat	2061648	2061670	.		.	ID=2013C_4538_IS_46_TIR;parent=2013C_4538_IS_46
NZ_CP027582.111	ISEScan	insertion_sequence	2065413	2066314	.	+	.	ID=2013C_4538_IS_47;family=IS3;cluster=IS3_97
NZ_CP027582.112	ISEScan	terminal_inverted_repeat	2065413	2065434	.	+	.	ID=2013C_4538_IS_47_TIR;parent=2013C_4538_IS_47
NZ_CP027582.113	ISEScan	terminal_inverted_repeat	2066292	2066314	.	+	.	ID=2013C_4538_IS_47_TIR;parent=2013C_4538_IS_47
NZ_CP027582.114	ISEScan	insertion_sequence	2070934	2072108	.	-	.	ID=2013C_4538_IS_48;family=IS66;cluster=IS66_345
NZ_CP027582.115	ISEScan	terminal_inverted_repeat	2070934	2070954	.	-	.	ID=2013C_4538_IS_48_TIR;parent=2013C_4538_IS_48
NZ_CP027582.116	ISEScan	terminal_inverted_repeat	2072088	2072108	.	-	.	ID=2013C_4538_IS_48_TIR;parent=2013C_4538_IS_48
NZ_CP027582.117	ISEScan	insertion_sequence	2083837	2084916	.	+	.	ID=2013C_4538_IS_49;family=IS66;cluster=IS66_393
NZ_CP027582.118	ISEScan	terminal_inverted_repeat	2083837	2083870	.	+	.	ID=2013C_4538_IS_49_TIR;parent=2013C_4538_IS_49
NZ_CP027582.119	ISEScan	terminal_inverted_repeat	2084883	2084916	.	+	.	ID=2013C_4538_IS_49_TIR;parent=2013C_4538_IS_49
NZ_CP027582.120	ISEScan	insertion_sequence	2084456	2085905	.	+	.	ID=2013C_4538_IS_50;family=IS66;cluster=IS66_43
NZ_CP027582.121	ISEScan	terminal_inverted_repeat	2084456	2084489	.	+	.	ID=2013C_4538_IS_50_TIR;parent=2013C_4538_IS_50
NZ_CP027582.122	ISEScan	terminal_inverted_repeat	2085873	2085905	.	+	.	ID=2013C_4538_IS_50_TIR;parent=2013C_4538_IS_50
NZ_CP027582.123	ISEScan	insertion_sequence	2085698	2087320	.	-	.	ID=2013C_4538_IS_51;family=IS66;cluster=IS66_46
NZ_CP027582.124	ISEScan	terminal_inverted_repeat	2085698	2085719	.	-	.	ID=2013C_4538_IS_51_TIR;parent=2013C_4538_IS_51
NZ_CP027582.125	ISEScan	terminal_inverted_repeat	2087299	2087320	.	-	.	ID=2013C_4538_IS_51_TIR;parent=2013C_4538_IS_51
NZ_CP027582.126	ISEScan	insertion_sequence	2087911	2089062	.	+	.	ID=2013C_4538_IS_52;family=IS66;cluster=IS66_43
NZ_CP027582.127	ISEScan	terminal_inverted_repeat	2087911	2087934	.	+	.	ID=2013C_4538_IS_52_TIR;parent=2013C_4538_IS_52
NZ_CP027582.128	ISEScan	terminal_inverted_repeat	2089038	2089062	.	+	.	ID=2013C_4538_IS_52_TIR;parent=2013C_4538_IS_52
NZ_CP027582.129	ISEScan	insertion_sequence	2092981	2094033	.	+	.	ID=2013C_4538_IS_53;family=IS3;cluster=IS3_472
NZ_CP027582.130	ISEScan	terminal_inverted_repeat	2092981	2092992	.	+	.	ID=2013C_4538_IS_53_TIR;parent=2013C_4538_IS_53
NZ_CP027582.131	ISEScan	terminal_inverted_repeat	2094022	2094033	.	+	.	ID=2013C_4538_IS_53_TIR;parent=2013C_4538_IS_53
NZ_CP027582.132	ISEScan	insertion_sequence	2103588	2104515	.		.	ID=2013C_4538_IS_54;family=IS3;cluster=IS3_176
NZ_CP027582.133	ISEScan	terminal_inverted_repeat	2103588	2103595	.		.	ID=2013C_4538_IS_54_TIR;parent=2013C_4538_IS_54
NZ_CP027582.134	ISEScan	terminal_inverted_repeat	2104508	2104515	.		.	ID=2013C_4538_IS_54_TIR;parent=2013C_4538_IS_54
NZ_CP027582.135	ISEScan	insertion_sequence	2104451	2105128	.	+	.	ID=2013C_4538_IS_55;family=IS30;cluster=IS30_173
NZ_CP027582.136	ISEScan	terminal_inverted_repeat	2104451	2104465	.	+	.	ID=2013C_4538_IS_55_TIR;parent=2013C_4538_IS_55
NZ_CP027582.137	ISEScan	terminal_inverted_repeat	2105114	2105128	.	+	.	ID=2013C_4538_IS_55_TIR;parent=2013C_4538_IS_55
NZ_CP027582.138	ISEScan	insertion_sequence	2104880	2107137	.		.	ID=2013C_4538_IS_56;family=IS66;cluster=IS66_46
NZ_CP027582.139	ISEScan	terminal_inverted_repeat	2104880	2104892	.		.	ID=2013C_4538_IS_56_TIR;parent=2013C_4538_IS_56
NZ_CP027582.140	ISEScan	terminal_inverted_repeat	2107125	2107137	.		.	ID=2013C_4538_IS_56_TIR;parent=2013C_4538_IS_56
NZ_CP027582.141	ISEScan	insertion_sequence	2110598	2118829	.	-	.	ID=2013C_4538_IS_57;family=IS1;cluster=IS1_316
NZ_CP027582.142	ISEScan	terminal_inverted_repeat	2110598	2110616	.	-	.	ID=2013C_4538_IS_57_TIR;parent=2013C_4538_IS_57
NZ_CP027582.143	ISEScan	terminal_inverted_repeat	2118811	2118829	.	-	.	ID=2013C_4538_IS_57_TIR;parent=2013C_4538_IS_57
NZ_CP027582.144	ISEScan	insertion_sequence	2153658	2155996	.		.	ID=2013C_4538_IS_58;family=IS66;cluster=IS66_46
NZ_CP027582.145	ISEScan	terminal_inverted_repeat	2153658	2153670	.		.	ID=2013C_4538_IS_58_TIR;parent=2013C_4538_IS_58
NZ_CP027582.146	ISEScan	terminal_inverted_repeat	2155984	2155996	.		.	ID=2013C_4538_IS_58_TIR;parent=2013C_4538_IS_58
NZ_CP027582.147	ISEScan	insertion_sequence	2219021	2220292	.		.	ID=2013C_4538_IS_59;family=IS110;cluster=IS110_219
NZ_CP027582.148	ISEScan	terminal_inverted_repeat	2219021	2219025	.		.	ID=2013C_4538_IS_59_TIR;parent=2013C_4538_IS_59
NZ_CP027582.149	ISEScan	terminal_inverted_repeat	2220288	2220292	.		.	ID=2013C_4538_IS_59_TIR;parent=2013C_4538_IS_59
NZ_CP027582.150	ISEScan	insertion_sequence	2231929	2234627	.		.	ID=2013C_4538_IS_60;family=IS66;cluster=IS66_46
NZ_CP027582.151	ISEScan	terminal_inverted_repeat	2231929	2231950	.		.	ID=2013C_4538_IS_60_TIR;parent=2013C_4538_IS_60
NZ_CP027582.152	ISEScan	terminal_inverted_repeat	2234606	2234627	.		.	ID=2013C_4538_IS_60_TIR;parent=2013C_4538_IS_60
NZ_CP027582.153	ISEScan	insertion_sequence	2234687	2239419	.		.	ID=2013C_4538_IS_61;family=IS66;cluster=IS66_46
NZ_CP027582.154	ISEScan	terminal_inverted_repeat	2234687	2234699	.		.	ID=2013C_4538_IS_61_TIR;parent=2013C_4538_IS_61
NZ_CP027582.155	ISEScan	terminal_inverted_repeat	2239407	2239419	.		.	ID=2013C_4538_IS_61_TIR;parent=2013C_4538_IS_61
NZ_CP027582.156	ISEScan	insertion_sequence	2329520	2330898	.		.	ID=2013C_4538_IS_62;family=IS110;cluster=IS110_219
NZ_CP027582.157	ISEScan	terminal_inverted_repeat	2329520	2329535	.		.	ID=2013C_4538_IS_62_TIR;parent=2013C_4538_IS_62
NZ_CP027582.158	ISEScan	terminal_inverted_repeat	2330883	2330898	.		.	ID=2013C_4538_IS_62_TIR;parent=2013C_4538_IS_62
NZ_CP027582.159	ISEScan	insertion_sequence	2414804	2415391	.		.	ID=2013C_4538_IS_63;family=IS3;cluster=IS3_176
NZ_CP027582.160	ISEScan	terminal_inverted_repeat	2414804	2414810	.		.	ID=2013C_4538_IS_63_TIR;parent=2013C_4538_IS_63
NZ_CP027582.161	ISEScan	terminal_inverted_repeat	2415385	2415391	.		.	ID=2013C_4538_IS_63_TIR;parent=2013C_4538_IS_63
NZ_CP027582.162	ISEScan	insertion_sequence	2419125	2419502	.	-	.	ID=2013C_4538_IS_64;family=IS200/IS605;cluster=IS200/IS605_384
NZ_CP027582.163	ISEScan	insertion_sequence	2441746	2450027	.	-	.	ID=2013C_4538_IS_65;family=IS1;cluster=IS1_316
NZ_CP027582.164	ISEScan	insertion_sequence	2518125	2519496	.		.	ID=2013C_4538_IS_66;family=IS110;cluster=IS110_219
NZ_CP027582.165	ISEScan	terminal_inverted_repeat	2518125	2518151	.		.	ID=2013C_4538_IS_66_TIR;parent=2013C_4538_IS_66
NZ_CP027582.166	ISEScan	terminal_inverted_repeat	2519470	2519496	.		.	ID=2013C_4538_IS_66_TIR;parent=2013C_4538_IS_66
NZ_CP027582.167	ISEScan	insertion_sequence	2539370	2540711	.		.	ID=2013C_4538_IS_67;family=IS110;cluster=IS110_219
NZ_CP027582.168	ISEScan	terminal_inverted_repeat	2539370	2539380	.		.	ID=2013C_4538_IS_67_TIR;parent=2013C_4538_IS_67
NZ_CP027582.169	ISEScan	terminal_inverted_repeat	2540701	2540711	.		.	ID=2013C_4538_IS_67_TIR;parent=2013C_4538_IS_67
NZ_CP027582.170	ISEScan	insertion_sequence	2573454	2576152	.		.	ID=2013C_4538_IS_68;family=IS66;cluster=IS66_46
NZ_CP027582.171	ISEScan	terminal_inverted_repeat	2573454	2573475	.		.	ID=2013C_4538_IS_68_TIR;parent=2013C_4538_IS_68
NZ_CP027582.172	ISEScan	terminal_inverted_repeat	2576131	2576152	.		.	ID=2013C_4538_IS_68_TIR;parent=2013C_4538_IS_68
NZ_CP027582.173	ISEScan	insertion_sequence	2579774	2584200	.		.	ID=2013C_4538_IS_69;family=IS66;cluster=IS66_46
NZ_CP027582.174	ISEScan	insertion_sequence	2588501	2591936	.		.	ID=2013C_4538_IS_70;family=IS66;cluster=IS66_46
NZ_CP027582.175	ISEScan	terminal_inverted_repeat	2588501	2588516	.		.	ID=2013C_4538_IS_70_TIR;parent=2013C_4538_IS_70
NZ_CP027582.176	ISEScan	terminal_inverted_repeat	2591921	2591936	.		.	ID=2013C_4538_IS_70_TIR;parent=2013C_4538_IS_70
NZ_CP027582.177	ISEScan	insertion_sequence	2591946	2594399	.		.	ID=2013C_4538_IS_71;family=IS66;cluster=IS66_46
NZ_CP027582.178	ISEScan	insertion_sequence	2598916	2600633	.		.	ID=2013C_4538_IS_72;family=IS3;cluster=IS3_168
NZ_CP027582.179	ISEScan	terminal_inverted_repeat	2598916	2598922	.		.	ID=2013C_4538_IS_72_TIR;parent=2013C_4538_IS_72
NZ_CP027582.180	ISEScan	terminal_inverted_repeat	2600627	2600633	.		.	ID=2013C_4538_IS_72_TIR;parent=2013C_4538_IS_72
NZ_CP027582.181	ISEScan	insertion_sequence	2691986	2692747	.	-	.	ID=2013C_4538_IS_73;family=ISAS1;cluster=ISAS1_192
NZ_CP027582.182	ISEScan	terminal_inverted_repeat	2691986	2692011	.	-	.	ID=2013C_4538_IS_73_TIR;parent=2013C_4538_IS_73
NZ_CP027582.183	ISEScan	terminal_inverted_repeat	2692722	2692747	.	-	.	ID=2013C_4538_IS_73_TIR;parent=2013C_4538_IS_73
NZ_CP027582.184	ISEScan	insertion_sequence	2843379	2844665	.	+	.	ID=2013C_4538_IS_74;family=ISAS1;cluster=ISAS1_192
NZ_CP027582.185	ISEScan	terminal_inverted_repeat	2843379	2843400	.	+	.	ID=2013C_4538_IS_74_TIR;parent=2013C_4538_IS_74
NZ_CP027582.186	ISEScan	terminal_inverted_repeat	2844644	2844665	.	+	.	ID=2013C_4538_IS_74_TIR;parent=2013C_4538_IS_74
NZ_CP027582.187	ISEScan	insertion_sequence	2874686	2877384	.	+	.	ID=2013C_4538_IS_75;family=IS66;cluster=IS66_46
NZ_CP027582.188	ISEScan	terminal_inverted_repeat	2874686	2874707	.	+	.	ID=2013C_4538_IS_75_TIR;parent=2013C_4538_IS_75
NZ_CP027582.189	ISEScan	terminal_inverted_repeat	2877363	2877384	.	+	.	ID=2013C_4538_IS_75_TIR;parent=2013C_4538_IS_75
NZ_CP027582.190	ISEScan	insertion_sequence	2880906	2882719	.		.	ID=2013C_4538_IS_76;family=IS3;cluster=IS3_168
NZ_CP027582.191	ISEScan	insertion_sequence	2882720	2884028	.		.	ID=2013C_4538_IS_77;family=IS3;cluster=IS3_168
NZ_CP027582.192	ISEScan	terminal_inverted_repeat	2882720	2882744	.		.	ID=2013C_4538_IS_77_TIR;parent=2013C_4538_IS_77
NZ_CP027582.193	ISEScan	terminal_inverted_repeat	2884005	2884028	.		.	ID=2013C_4538_IS_77_TIR;parent=2013C_4538_IS_77
NZ_CP027582.194	ISEScan	insertion_sequence	2936372	2937711	.	+	.	ID=2013C_4538_IS_78;family=IS481;cluster=IS481_213
NZ_CP027582.195	ISEScan	terminal_inverted_repeat	2936372	2936391	.	+	.	ID=2013C_4538_IS_78_TIR;parent=2013C_4538_IS_78
NZ_CP027582.196	ISEScan	terminal_inverted_repeat	2937692	2937711	.	+	.	ID=2013C_4538_IS_78_TIR;parent=2013C_4538_IS_78
NZ_CP027582.197	ISEScan	insertion_sequence	3075904	3077161	.	-	.	ID=2013C_4538_IS_79;family=IS3;cluster=IS3_168
NZ_CP027582.198	ISEScan	terminal_inverted_repeat	3075904	3075942	.	-	.	ID=2013C_4538_IS_79_TIR;parent=2013C_4538_IS_79
NZ_CP027582.199	ISEScan	terminal_inverted_repeat	3077123	3077161	.	-	.	ID=2013C_4538_IS_79_TIR;parent=2013C_4538_IS_79
NZ_CP027582.200	ISEScan	insertion_sequence	3249574	3250862	.		.	ID=2013C_4538_IS_80;family=ISAS1;cluster=ISAS1_192
NZ_CP027582.201	ISEScan	insertion_sequence	3250922	3251879	.	-	.	ID=2013C_4538_IS_81;family=ISAS1;cluster=ISAS1_192
NZ_CP027582.202	ISEScan	terminal_inverted_repeat	3250922	3250944	.	-	.	ID=2013C_4538_IS_81_TIR;parent=2013C_4538_IS_81
NZ_CP027582.203	ISEScan	terminal_inverted_repeat	3251857	3251879	.	-	.	ID=2013C_4538_IS_81_TIR;parent=2013C_4538_IS_81
NZ_CP027582.204	ISEScan	insertion_sequence	3292968	3294309	.	-	.	ID=2013C_4538_IS_82;family=IS110;cluster=IS110_219
NZ_CP027582.205	ISEScan	terminal_inverted_repeat	3292968	3292977	.	-	.	ID=2013C_4538_IS_82_TIR;parent=2013C_4538_IS_82
NZ_CP027582.206	ISEScan	terminal_inverted_repeat	3294300	3294309	.	-	.	ID=2013C_4538_IS_82_TIR;parent=2013C_4538_IS_82
NZ_CP027582.207	ISEScan	insertion_sequence	3361830	3363454	.	-	.	ID=2013C_4538_IS_83;family=ISNCY;cluster=ISNCY_229
NZ_CP027582.208	ISEScan	terminal_inverted_repeat	3361830	3361845	.	-	.	ID=2013C_4538_IS_83_TIR;parent=2013C_4538_IS_83
NZ_CP027582.209	ISEScan	terminal_inverted_repeat	3363439	3363454	.	-	.	ID=2013C_4538_IS_83_TIR;parent=2013C_4538_IS_83
NZ_CP027582.210	ISEScan	insertion_sequence	3470471	3471742	.		.	ID=2013C_4538_IS_84;family=IS110;cluster=IS110_219
NZ_CP027582.211	ISEScan	terminal_inverted_repeat	3470471	3470475	.		.	ID=2013C_4538_IS_84_TIR;parent=2013C_4538_IS_84
NZ_CP027582.212	ISEScan	terminal_inverted_repeat	3471738	3471742	.		.	ID=2013C_4538_IS_84_TIR;parent=2013C_4538_IS_84
NZ_CP027582.213	ISEScan	insertion_sequence	3552500	3553470	.	+	.	ID=2013C_4538_IS_85;family=IS21;cluster=IS21_259
NZ_CP027582.214	ISEScan	terminal_inverted_repeat	3552500	3552517	.	+	.	ID=2013C_4538_IS_85_TIR;parent=2013C_4538_IS_85
NZ_CP027582.215	ISEScan	terminal_inverted_repeat	3553453	3553470	.	+	.	ID=2013C_4538_IS_85_TIR;parent=2013C_4538_IS_85
NZ_CP027582.216	ISEScan	insertion_sequence	3592683	3593836	.	-	.	ID=2013C_4538_IS_86;family=ISNCY;cluster=ISNCY_229
NZ_CP027582.217	ISEScan	terminal_inverted_repeat	3592683	3592705	.	-	.	ID=2013C_4538_IS_86_TIR;parent=2013C_4538_IS_86
NZ_CP027582.218	ISEScan	terminal_inverted_repeat	3593814	3593836	.	-	.	ID=2013C_4538_IS_86_TIR;parent=2013C_4538_IS_86
NZ_CP027582.219	ISEScan	insertion_sequence	3638597	3642225	.		.	ID=2013C_4538_IS_87;family=IS66;cluster=IS66_46
NZ_CP027582.220	ISEScan	terminal_inverted_repeat	3638597	3638611	.		.	ID=2013C_4538_IS_87_TIR;parent=2013C_4538_IS_87
NZ_CP027582.221	ISEScan	terminal_inverted_repeat	3642211	3642225	.		.	ID=2013C_4538_IS_87_TIR;parent=2013C_4538_IS_87
NZ_CP027582.222	ISEScan	insertion_sequence	3642021	3644474	.		.	ID=2013C_4538_IS_88;family=IS66;cluster=IS66_46
NZ_CP027582.223	ISEScan	insertion_sequence	3645946	3648644	.		.	ID=2013C_4538_IS_89;family=IS66;cluster=IS66_46
NZ_CP027582.224	ISEScan	terminal_inverted_repeat	3645946	3645967	.		.	ID=2013C_4538_IS_89_TIR;parent=2013C_4538_IS_89
NZ_CP027582.225	ISEScan	terminal_inverted_repeat	3648623	3648644	.		.	ID=2013C_4538_IS_89_TIR;parent=2013C_4538_IS_89
NZ_CP027582.226	ISEScan	insertion_sequence	3651224	3653413	.		.	ID=2013C_4538_IS_90;family=IS66;cluster=IS66_46
NZ_CP027582.227	ISEScan	terminal_inverted_repeat	3651224	3651247	.		.	ID=2013C_4538_IS_90_TIR;parent=2013C_4538_IS_90
NZ_CP027582.228	ISEScan	terminal_inverted_repeat	3653390	3653413	.		.	ID=2013C_4538_IS_90_TIR;parent=2013C_4538_IS_90
NZ_CP027582.229	ISEScan	insertion_sequence	3655056	3655865	.	+	.	ID=2013C_4538_IS_91;family=IS3;cluster=IS3_168
NZ_CP027582.230	ISEScan	terminal_inverted_repeat	3655056	3655069	.	+	.	ID=2013C_4538_IS_91_TIR;parent=2013C_4538_IS_91
NZ_CP027582.231	ISEScan	terminal_inverted_repeat	3655852	3655865	.	+	.	ID=2013C_4538_IS_91_TIR;parent=2013C_4538_IS_91
NZ_CP027582.232	ISEScan	insertion_sequence	3656759	3657526	.		.	ID=2013C_4538_IS_92;family=IS1;cluster=IS1_316
NZ_CP027582.233	ISEScan	terminal_inverted_repeat	3656759	3656781	.		.	ID=2013C_4538_IS_92_TIR;parent=2013C_4538_IS_92
NZ_CP027582.234	ISEScan	terminal_inverted_repeat	3657504	3657526	.		.	ID=2013C_4538_IS_92_TIR;parent=2013C_4538_IS_92
NZ_CP027582.235	ISEScan	insertion_sequence	3665883	3667524	.	-	.	ID=2013C_4538_IS_93;family=IS3;cluster=IS3_176
NZ_CP027582.236	ISEScan	terminal_inverted_repeat	3665883	3665930	.	-	.	ID=2013C_4538_IS_93_TIR;parent=2013C_4538_IS_93
NZ_CP027582.237	ISEScan	terminal_inverted_repeat	3667478	3667524	.	-	.	ID=2013C_4538_IS_93_TIR;parent=2013C_4538_IS_93
NZ_CP027582.238	ISEScan	insertion_sequence	3676287	3678985	.		.	ID=2013C_4538_IS_94;family=IS66;cluster=IS66_46
NZ_CP027582.239	ISEScan	terminal_inverted_repeat	3676287	3676308	.		.	ID=2013C_4538_IS_94_TIR;parent=2013C_4538_IS_94
NZ_CP027582.240	ISEScan	terminal_inverted_repeat	3678964	3678985	.		.	ID=2013C_4538_IS_94_TIR;parent=2013C_4538_IS_94
NZ_CP027582.241	ISEScan	insertion_sequence	3704364	3705695	.		.	ID=2013C_4538_IS_95;family=IS110;cluster=IS110_219
NZ_CP027582.242	ISEScan	terminal_inverted_repeat	3704364	3704373	.		.	ID=2013C_4538_IS_95_TIR;parent=2013C_4538_IS_95
NZ_CP027582.243	ISEScan	terminal_inverted_repeat	3705686	3705695	.		.	ID=2013C_4538_IS_95_TIR;parent=2013C_4538_IS_95
NZ_CP027582.244	ISEScan	insertion_sequence	3716552	3719005	.	+	.	ID=2013C_4538_IS_96;family=IS66;cluster=IS66_46
NZ_CP027582.245	ISEScan	insertion_sequence	3751421	3753173	.	-	.	ID=2013C_4538_IS_97;family=IS200/IS605;cluster=IS200/IS605_138
NZ_CP027582.246	ISEScan	insertion_sequence	3807979	3809358	.		.	ID=2013C_4538_IS_98;family=IS110;cluster=IS110_219
NZ_CP027582.247	ISEScan	terminal_inverted_repeat	3807979	3807989	.		.	ID=2013C_4538_IS_98_TIR;parent=2013C_4538_IS_98
NZ_CP027582.248	ISEScan	terminal_inverted_repeat	3809348	3809358	.		.	ID=2013C_4538_IS_98_TIR;parent=2013C_4538_IS_98
NZ_CP027582.249	ISEScan	insertion_sequence	3821545	3824770	.	-	.	ID=2013C_4538_IS_99;family=IS66;cluster=IS66_46
NZ_CP027582.250	ISEScan	insertion_sequence	3824856	3825873	.	+	.	ID=2013C_4538_IS_100;family=IS4;cluster=IS4_190
NZ_CP027582.251	ISEScan	terminal_inverted_repeat	3824856	3824883	.	+	.	ID=2013C_4538_IS_100_TIR;parent=2013C_4538_IS_100
NZ_CP027582.252	ISEScan	terminal_inverted_repeat	3825846	3825873	.	+	.	ID=2013C_4538_IS_100_TIR;parent=2013C_4538_IS_100
NZ_CP027582.253	ISEScan	insertion_sequence	3830607	3831812	.	+	.	ID=2013C_4538_IS_101;family=IS630;cluster=IS630_214
NZ_CP027582.254	ISEScan	terminal_inverted_repeat	3830607	3830657	.	+	.	ID=2013C_4538_IS_101_TIR;parent=2013C_4538_IS_101
NZ_CP027582.255	ISEScan	terminal_inverted_repeat	3831761	3831812	.	+	.	ID=2013C_4538_IS_101_TIR;parent=2013C_4538_IS_101
NZ_CP027582.256	ISEScan	insertion_sequence	3842123	3842395	.	+	.	ID=2013C_4538_IS_102;family=IS256;cluster=IS256_395
NZ_CP027582.257	ISEScan	insertion_sequence	3877990	3878456	.	+	.	ID=2013C_4538_IS_103;family=IS3;cluster=IS3_422
NZ_CP027582.258	ISEScan	terminal_inverted_repeat	3877990	3878006	.	+	.	ID=2013C_4538_IS_103_TIR;parent=2013C_4538_IS_103
NZ_CP027582.259	ISEScan	terminal_inverted_repeat	3878440	3878456	.	+	.	ID=2013C_4538_IS_103_TIR;parent=2013C_4538_IS_103
NZ_CP027582.260	ISEScan	insertion_sequence	4103758	4105050	.		.	ID=2013C_4538_IS_104;family=IS110;cluster=IS110_219
NZ_CP027582.261	ISEScan	terminal_inverted_repeat	4103758	4103762	.		.	ID=2013C_4538_IS_104_TIR;parent=2013C_4538_IS_104
NZ_CP027582.262	ISEScan	terminal_inverted_repeat	4105046	4105050	.		.	ID=2013C_4538_IS_104_TIR;parent=2013C_4538_IS_104
NZ_CP027582.263	ISEScan	insertion_sequence	4247241	4249939	.	-	.	ID=2013C_4538_IS_105;family=IS66;cluster=IS66_46
NZ_CP027582.264	ISEScan	terminal_inverted_repeat	4247241	4247262	.	-	.	ID=2013C_4538_IS_105_TIR;parent=2013C_4538_IS_105
NZ_CP027582.265	ISEScan	terminal_inverted_repeat	4249918	4249939	.	-	.	ID=2013C_4538_IS_105_TIR;parent=2013C_4538_IS_105
NZ_CP027582.266	ISEScan	insertion_sequence	4294762	4296103	.		.	ID=2013C_4538_IS_106;family=IS110;cluster=IS110_219
NZ_CP027582.267	ISEScan	terminal_inverted_repeat	4294762	4294772	.		.	ID=2013C_4538_IS_106_TIR;parent=2013C_4538_IS_106
NZ_CP027582.268	ISEScan	terminal_inverted_repeat	4296093	4296103	.		.	ID=2013C_4538_IS_106_TIR;parent=2013C_4538_IS_106
NZ_CP027582.269	ISEScan	insertion_sequence	4300495	4302615	.	-	.	ID=2013C_4538_IS_107;family=IS21;cluster=IS21_259
NZ_CP027582.270	ISEScan	terminal_inverted_repeat	4300495	4300513	.	-	.	ID=2013C_4538_IS_107_TIR;parent=2013C_4538_IS_107
NZ_CP027582.271	ISEScan	terminal_inverted_repeat	4302597	4302615	.	-	.	ID=2013C_4538_IS_107_TIR;parent=2013C_4538_IS_107
NZ_CP027582.272	ISEScan	insertion_sequence	4604180	4605521	.		.	ID=2013C_4538_IS_108;family=IS110;cluster=IS110_219
NZ_CP027582.273	ISEScan	terminal_inverted_repeat	4604180	4604190	.		.	ID=2013C_4538_IS_108_TIR;parent=2013C_4538_IS_108
NZ_CP027582.274	ISEScan	terminal_inverted_repeat	4605511	4605521	.		.	ID=2013C_4538_IS_108_TIR;parent=2013C_4538_IS_108
NZ_CP027582.275	ISEScan	insertion_sequence	4689980	4691270	.		.	ID=2013C_4538_IS_109;family=ISAS1;cluster=ISAS1_192
NZ_CP027582.276	ISEScan	terminal_inverted_repeat	4689980	4689997	.		.	ID=2013C_4538_IS_109_TIR;parent=2013C_4538_IS_109
NZ_CP027582.277	ISEScan	terminal_inverted_repeat	4691253	4691270	.		.	ID=2013C_4538_IS_109_TIR;parent=2013C_4538_IS_109
NZ_CP027582.278	ISEScan	insertion_sequence	4773626	4774978	.	-	.	ID=2013C_4538_IS_110;family=ISNCY;cluster=ISNCY_229
NZ_CP027582.279	ISEScan	terminal_inverted_repeat	4773626	4773652	.	-	.	ID=2013C_4538_IS_110_TIR;parent=2013C_4538_IS_110
NZ_CP027582.280	ISEScan	terminal_inverted_repeat	4774952	4774978	.	-	.	ID=2013C_4538_IS_110_TIR;parent=2013C_4538_IS_110
NZ_CP027582.281	ISEScan	insertion_sequence	4882084	4883392	.		.	ID=2013C_4538_IS_111;family=IS3;cluster=IS3_168
NZ_CP027582.282	ISEScan	terminal_inverted_repeat	4882084	4882107	.		.	ID=2013C_4538_IS_111_TIR;parent=2013C_4538_IS_111
NZ_CP027582.283	ISEScan	terminal_inverted_repeat	4883368	4883392	.		.	ID=2013C_4538_IS_111_TIR;parent=2013C_4538_IS_111
NZ_CP027582.284	ISEScan	insertion_sequence	5169626	5170897	.		.	ID=2013C_4538_IS_112;family=IS110;cluster=IS110_219
NZ_CP027582.285	ISEScan	terminal_inverted_repeat	5169626	5169630	.		.	ID=2013C_4538_IS_112_TIR;parent=2013C_4538_IS_112
NZ_CP027582.286	ISEScan	terminal_inverted_repeat	5170893	5170897	.		.	ID=2013C_4538_IS_112_TIR;parent=2013C_4538_IS_112
NZ_CP027582.287	ISEScan	insertion_sequence	5198801	5200110	.		.	ID=2013C_4538_IS_113;family=IS3;cluster=IS3_168
NZ_CP027582.288	ISEScan	terminal_inverted_repeat	5198801	5198825	.		.	ID=2013C_4538_IS_113_TIR;parent=2013C_4538_IS_113
NZ_CP027582.289	ISEScan	terminal_inverted_repeat	5200086	5200110	.		.	ID=2013C_4538_IS_113_TIR;parent=2013C_4538_IS_113
NZ_CP027582.290	ISEScan	insertion_sequence	5200147	5201338	.	-	.	ID=2013C_4538_IS_114;family=IS110;cluster=IS110_139
NZ_CP027582.291	ISEScan	terminal_inverted_repeat	5200147	5200161	.	-	.	ID=2013C_4538_IS_114_TIR;parent=2013C_4538_IS_114
NZ_CP027582.292	ISEScan	terminal_inverted_repeat	5201324	5201338	.	-	.	ID=2013C_4538_IS_114_TIR;parent=2013C_4538_IS_114
NZ_CP027582.293	ISEScan	insertion_sequence	5203855	5204880	.	-	.	ID=2013C_4538_IS_115;family=IS66;cluster=IS66_46
NZ_CP027582.294	ISEScan	terminal_inverted_repeat	5203855	5203874	.	-	.	ID=2013C_4538_IS_115_TIR;parent=2013C_4538_IS_115
NZ_CP027582.295	ISEScan	terminal_inverted_repeat	5204861	5204880	.	-	.	ID=2013C_4538_IS_115_TIR;parent=2013C_4538_IS_115
NZ_CP027582.296	ISEScan	insertion_sequence	5289116	5290387	.		.	ID=2013C_4538_IS_116;family=IS110;cluster=IS110_219
NZ_CP027582.297	ISEScan	terminal_inverted_repeat	5289116	5289120	.		.	ID=2013C_4538_IS_116_TIR;parent=2013C_4538_IS_116
NZ_CP027582.298	ISEScan	terminal_inverted_repeat	5290383	5290387	.		.	ID=2013C_4538_IS_116_TIR;parent=2013C_4538_IS_116
NZ_CP027582.299	ISEScan	insertion_sequence	5338063	5340761	.		.	ID=2013C_4538_IS_117;family=IS66;cluster=IS66_46
NZ_CP027582.300	ISEScan	terminal_inverted_repeat	5338063	5338084	.		.	ID=2013C_4538_IS_117_TIR;parent=2013C_4538_IS_117
NZ_CP027582.301	ISEScan	terminal_inverted_repeat	5340740	5340761	.		.	ID=2013C_4538_IS_117_TIR;parent=2013C_4538_IS_117
NZ_CP027582.302	ISEScan	insertion_sequence	5570797	5572054	.		.	ID=2013C_4538_IS_118;family=IS3;cluster=IS3_168
NZ_CP027582.303	ISEScan	terminal_inverted_repeat	5570797	5570835	.		.	ID=2013C_4538_IS_118_TIR;parent=2013C_4538_IS_118
NZ_CP027582.304	ISEScan	terminal_inverted_repeat	5572016	5572054	.		.	ID=2013C_4538_IS_118_TIR;parent=2013C_4538_IS_118
NZ_CP027582.305	ISEScan	insertion_sequence	5618720	5623757	.		.	ID=2013C_4538_IS_119;family=IS66;cluster=IS66_46
NZ_CP027582.306	ISEScan	terminal_inverted_repeat	5618720	5618732	.		.	ID=2013C_4538_IS_119_TIR;parent=2013C_4538_IS_119
NZ_CP027582.307	ISEScan	terminal_inverted_repeat	5623745	5623757	.		.	ID=2013C_4538_IS_119_TIR;parent=2013C_4538_IS_119
2014C-3050 (O118:H16)
seqname	source	feature	start	end	score	strand	frame	attribute
NZ_CP027472.1	ISEScan	insertion_sequence	285991	288689	.		.	ID=NZ_CP027472.1_IS_1;family=IS66;cluster=IS66_46
NZ_CP027472.1	ISEScan	terminal_inverted_repeat	285991	286012	.		.	ID=NZ_CP027472.1_IS_1_TIR;parent=NZ_CP027472.1_IS_1
NZ_CP027472.1	ISEScan	terminal_inverted_repeat	288668	288689	.		.	ID=NZ_CP027472.1_IS_1_TIR;parent=NZ_CP027472.1_IS_1
NZ_CP027472.1	ISEScan	insertion_sequence	293243	294475	.	+	.	ID=NZ_CP027472.1_IS_2;family=IS3;cluster=IS3_168
NZ_CP027472.1	ISEScan	terminal_inverted_repeat	293243	293281	.	+	.	ID=NZ_CP027472.1_IS_2_TIR;parent=NZ_CP027472.1_IS_2
NZ_CP027472.1	ISEScan	terminal_inverted_repeat	294437	294475	.	+	.	ID=NZ_CP027472.1_IS_2_TIR;parent=NZ_CP027472.1_IS_2
NZ_CP027472.1	ISEScan	insertion_sequence	339662	341100	.	+	.	ID=NZ_CP027472.1_IS_3;family=ISNCY;cluster=ISNCY_229
NZ_CP027472.1	ISEScan	terminal_inverted_repeat	339662	339671	.	+	.	ID=NZ_CP027472.1_IS_3_TIR;parent=NZ_CP027472.1_IS_3
NZ_CP027472.1	ISEScan	terminal_inverted_repeat	341091	341100	.	+	.	ID=NZ_CP027472.1_IS_3_TIR;parent=NZ_CP027472.1_IS_3
NZ_CP027472.1	ISEScan	insertion_sequence	399263	400270	.	-	.	ID=NZ_CP027472.1_IS_4;family=ISNCY;cluster=ISNCY_229
NZ_CP027472.1	ISEScan	terminal_inverted_repeat	399263	399276	.	-	.	ID=NZ_CP027472.1_IS_4_TIR;parent=NZ_CP027472.1_IS_4
NZ_CP027472.1	ISEScan	terminal_inverted_repeat	400257	400270	.	-	.	ID=NZ_CP027472.1_IS_4_TIR;parent=NZ_CP027472.1_IS_4
NZ_CP027472.1	ISEScan	insertion_sequence	444482	445054	.		.	ID=NZ_CP027472.1_IS_5;family=IS3;cluster=IS3_168
NZ_CP027472.1	ISEScan	terminal_inverted_repeat	444482	444488	.		.	ID=NZ_CP027472.1_IS_5_TIR;parent=NZ_CP027472.1_IS_5
NZ_CP027472.1	ISEScan	terminal_inverted_repeat	445048	445054	.		.	ID=NZ_CP027472.1_IS_5_TIR;parent=NZ_CP027472.1_IS_5
NZ_CP027472.1	ISEScan	insertion_sequence	453541	456456	.		.	ID=NZ_CP027472.1_IS_6;family=IS66;cluster=IS66_46
NZ_CP027472.1	ISEScan	terminal_inverted_repeat	453541	453556	.		.	ID=NZ_CP027472.1_IS_6_TIR;parent=NZ_CP027472.1_IS_6
NZ_CP027472.1	ISEScan	terminal_inverted_repeat	456441	456456	.		.	ID=NZ_CP027472.1_IS_6_TIR;parent=NZ_CP027472.1_IS_6
NZ_CP027472.1	ISEScan	insertion_sequence	463840	466293	.	+	.	ID=NZ_CP027472.1_IS_7;family=IS66;cluster=IS66_46
NZ_CP027472.1	ISEScan	insertion_sequence	466405	468909	.		.	ID=NZ_CP027472.1_IS_8;family=IS66;cluster=IS66_46
NZ_CP027472.1	ISEScan	terminal_inverted_repeat	466405	466419	.		.	ID=NZ_CP027472.1_IS_8_TIR;parent=NZ_CP027472.1_IS_8
NZ_CP027472.1	ISEScan	terminal_inverted_repeat	468895	468909	.		.	ID=NZ_CP027472.1_IS_8_TIR;parent=NZ_CP027472.1_IS_8
NZ_CP027472.1	ISEScan	insertion_sequence	469926	470201	.	-	.	ID=NZ_CP027472.1_IS_9;family=IS256;cluster=IS256_395
NZ_CP027472.1	ISEScan	insertion_sequence	594882	597170	.		.	ID=NZ_CP027472.1_IS_10;family=IS66;cluster=IS66_46
NZ_CP027472.1	ISEScan	terminal_inverted_repeat	594882	594903	.		.	ID=NZ_CP027472.1_IS_10_TIR;parent=NZ_CP027472.1_IS_10
NZ_CP027472.1	ISEScan	terminal_inverted_repeat	597149	597170	.		.	ID=NZ_CP027472.1_IS_10_TIR;parent=NZ_CP027472.1_IS_10
NZ_CP027472.1	ISEScan	insertion_sequence	743539	745691	.		.	ID=NZ_CP027472.1_IS_11;family=IS66;cluster=IS66_46
NZ_CP027472.1	ISEScan	terminal_inverted_repeat	743539	743557	.		.	ID=NZ_CP027472.1_IS_11_TIR;parent=NZ_CP027472.1_IS_11
NZ_CP027472.1	ISEScan	terminal_inverted_repeat	745673	745691	.		.	ID=NZ_CP027472.1_IS_11_TIR;parent=NZ_CP027472.1_IS_11
NZ_CP027472.1	ISEScan	insertion_sequence	749537	751268	.		.	ID=NZ_CP027472.1_IS_12;family=IS66;cluster=IS66_46
NZ_CP027472.1	ISEScan	terminal_inverted_repeat	749537	749562	.		.	ID=NZ_CP027472.1_IS_12_TIR;parent=NZ_CP027472.1_IS_12
NZ_CP027472.1	ISEScan	terminal_inverted_repeat	751243	751268	.		.	ID=NZ_CP027472.1_IS_12_TIR;parent=NZ_CP027472.1_IS_12
NZ_CP027472.1	ISEScan	insertion_sequence	750786	751773	.	+	.	ID=NZ_CP027472.1_IS_13;family=ISL3;cluster=ISL3_27
NZ_CP027472.1	ISEScan	terminal_inverted_repeat	750786	750803	.	+	.	ID=NZ_CP027472.1_IS_13_TIR;parent=NZ_CP027472.1_IS_13
NZ_CP027472.1	ISEScan	terminal_inverted_repeat	751755	751773	.	+	.	ID=NZ_CP027472.1_IS_13_TIR;parent=NZ_CP027472.1_IS_13
NZ_CP027472.1	ISEScan	insertion_sequence	752499	753508	.		.	ID=NZ_CP027472.1_IS_14;family=IS3;cluster=IS3_168
NZ_CP027472.1	ISEScan	insertion_sequence	809481	810248	.	-	.	ID=NZ_CP027472.1_IS_15;family=IS1;cluster=IS1_316
NZ_CP027472.1	ISEScan	terminal_inverted_repeat	809481	809503	.	-	.	ID=NZ_CP027472.1_IS_15_TIR;parent=NZ_CP027472.1_IS_15
NZ_CP027472.1	ISEScan	terminal_inverted_repeat	810226	810248	.	-	.	ID=NZ_CP027472.1_IS_15_TIR;parent=NZ_CP027472.1_IS_15
NZ_CP027472.1	ISEScan	insertion_sequence	833521	835169	.		.	ID=NZ_CP027472.1_IS_16;family=IS200/IS605;cluster=IS200/IS605_138
NZ_CP027472.1	ISEScan	insertion_sequence	987019	990499	.	+	.	ID=NZ_CP027472.1_IS_17;family=IS21;cluster=IS21_259
NZ_CP027472.1	ISEScan	terminal_inverted_repeat	987019	987029	.	+	.	ID=NZ_CP027472.1_IS_17_TIR;parent=NZ_CP027472.1_IS_17
NZ_CP027472.1	ISEScan	terminal_inverted_repeat	990489	990499	.	+	.	ID=NZ_CP027472.1_IS_17_TIR;parent=NZ_CP027472.1_IS_17
NZ_CP027472.1	ISEScan	insertion_sequence	998115	999878	.		.	ID=NZ_CP027472.1_IS_18;family=IS3;cluster=IS3_168
NZ_CP027472.1	ISEScan	terminal_inverted_repeat	998115	998127	.		.	ID=NZ_CP027472.1_IS_18_TIR;parent=NZ_CP027472.1_IS_18
NZ_CP027472.1	ISEScan	terminal_inverted_repeat	999866	999878	.		.	ID=NZ_CP027472.1_IS_18_TIR;parent=NZ_CP027472.1_IS_18
NZ_CP027472.1	ISEScan	insertion_sequence	1006875	1009494	.		.	ID=NZ_CP027472.1_IS_19;family=IS66;cluster=IS66_46
NZ_CP027472.1	ISEScan	terminal_inverted_repeat	1006875	1006896	.		.	ID=NZ_CP027472.1_IS_19_TIR;parent=NZ_CP027472.1_IS_19
NZ_CP027472.1	ISEScan	terminal_inverted_repeat	1009473	1009494	.		.	ID=NZ_CP027472.1_IS_19_TIR;parent=NZ_CP027472.1_IS_19
NZ_CP027472.1	ISEScan	insertion_sequence	1018414	1021294	.		.	ID=NZ_CP027472.1_IS_20;family=IS66;cluster=IS66_46
NZ_CP027472.1	ISEScan	terminal_inverted_repeat	1018414	1018433	.		.	ID=NZ_CP027472.1_IS_20_TIR;parent=NZ_CP027472.1_IS_20
NZ_CP027472.1	ISEScan	terminal_inverted_repeat	1021275	1021294	.		.	ID=NZ_CP027472.1_IS_20_TIR;parent=NZ_CP027472.1_IS_20
NZ_CP027472.1	ISEScan	insertion_sequence	1067896	1069648	.		.	ID=NZ_CP027472.1_IS_21;family=IS200/IS605;cluster=IS200/IS605_138
NZ_CP027472.1	ISEScan	insertion_sequence	1295596	1297100	.	+	.	ID=NZ_CP027472.1_IS_22;family=IS21;cluster=IS21_259
NZ_CP027472.1	ISEScan	terminal_inverted_repeat	1295596	1295610	.	+	.	ID=NZ_CP027472.1_IS_22_TIR;parent=NZ_CP027472.1_IS_22
NZ_CP027472.1	ISEScan	terminal_inverted_repeat	1297085	1297100	.	+	.	ID=NZ_CP027472.1_IS_22_TIR;parent=NZ_CP027472.1_IS_22
NZ_CP027472.1	ISEScan	insertion_sequence	1306792	1308555	.		.	ID=NZ_CP027472.1_IS_23;family=IS3;cluster=IS3_168
NZ_CP027472.1	ISEScan	terminal_inverted_repeat	1306792	1306804	.		.	ID=NZ_CP027472.1_IS_23_TIR;parent=NZ_CP027472.1_IS_23
NZ_CP027472.1	ISEScan	terminal_inverted_repeat	1308543	1308555	.		.	ID=NZ_CP027472.1_IS_23_TIR;parent=NZ_CP027472.1_IS_23
NZ_CP027472.1	ISEScan	insertion_sequence	1315550	1318169	.		.	ID=NZ_CP027472.1_IS_24;family=IS66;cluster=IS66_46
NZ_CP027472.1	ISEScan	terminal_inverted_repeat	1315550	1315571	.		.	ID=NZ_CP027472.1_IS_24_TIR;parent=NZ_CP027472.1_IS_24
NZ_CP027472.1	ISEScan	terminal_inverted_repeat	1318148	1318169	.		.	ID=NZ_CP027472.1_IS_24_TIR;parent=NZ_CP027472.1_IS_24
NZ_CP027472.1	ISEScan	insertion_sequence	1327660	1330128	.		.	ID=NZ_CP027472.1_IS_25;family=IS66;cluster=IS66_46
NZ_CP027472.1	ISEScan	insertion_sequence	1331899	1332826	.	-	.	ID=NZ_CP027472.1_IS_26;family=IS3;cluster=IS3_176
NZ_CP027472.1	ISEScan	terminal_inverted_repeat	1331899	1331906	.	-	.	ID=NZ_CP027472.1_IS_26_TIR;parent=NZ_CP027472.1_IS_26
NZ_CP027472.1	ISEScan	terminal_inverted_repeat	1332819	1332826	.	-	.	ID=NZ_CP027472.1_IS_26_TIR;parent=NZ_CP027472.1_IS_26
NZ_CP027472.1	ISEScan	insertion_sequence	1342537	1343304	.		.	ID=NZ_CP027472.1_IS_27;family=IS1;cluster=IS1_316
NZ_CP027472.1	ISEScan	terminal_inverted_repeat	1342537	1342559	.		.	ID=NZ_CP027472.1_IS_27_TIR;parent=NZ_CP027472.1_IS_27
NZ_CP027472.1	ISEScan	terminal_inverted_repeat	1343282	1343304	.		.	ID=NZ_CP027472.1_IS_27_TIR;parent=NZ_CP027472.1_IS_27
NZ_CP027472.1	ISEScan	insertion_sequence	1387680	1388988	.		.	ID=NZ_CP027472.1_IS_28;family=IS3;cluster=IS3_168
NZ_CP027472.1	ISEScan	terminal_inverted_repeat	1387680	1387703	.		.	ID=NZ_CP027472.1_IS_28_TIR;parent=NZ_CP027472.1_IS_28
NZ_CP027472.1	ISEScan	terminal_inverted_repeat	1388964	1388988	.		.	ID=NZ_CP027472.1_IS_28_TIR;parent=NZ_CP027472.1_IS_28
NZ_CP027472.1	ISEScan	insertion_sequence	1441980	1443268	.		.	ID=NZ_CP027472.1_IS_29;family=ISAS1;cluster=ISAS1_192
NZ_CP027472.1	ISEScan	terminal_inverted_repeat	1441980	1441996	.		.	ID=NZ_CP027472.1_IS_29_TIR;parent=NZ_CP027472.1_IS_29
NZ_CP027472.1	ISEScan	terminal_inverted_repeat	1443252	1443268	.		.	ID=NZ_CP027472.1_IS_29_TIR;parent=NZ_CP027472.1_IS_29
NZ_CP027472.1	ISEScan	insertion_sequence	1474800	1476547	.		.	ID=NZ_CP027472.1_IS_30;family=IS200/IS605;cluster=IS200/IS605_138
NZ_CP027472.1	ISEScan	insertion_sequence	1539441	1543722	.		.	ID=NZ_CP027472.1_IS_31;family=IS66;cluster=IS66_46
NZ_CP027472.1	ISEScan	terminal_inverted_repeat	1539441	1539457	.		.	ID=NZ_CP027472.1_IS_31_TIR;parent=NZ_CP027472.1_IS_31
NZ_CP027472.1	ISEScan	terminal_inverted_repeat	1543706	1543722	.		.	ID=NZ_CP027472.1_IS_31_TIR;parent=NZ_CP027472.1_IS_31
NZ_CP027472.1	ISEScan	insertion_sequence	1548696	1551696	.		.	ID=NZ_CP027472.1_IS_32;family=IS66;cluster=IS66_46
NZ_CP027472.1	ISEScan	terminal_inverted_repeat	1548696	1548707	.		.	ID=NZ_CP027472.1_IS_32_TIR;parent=NZ_CP027472.1_IS_32
NZ_CP027472.1	ISEScan	terminal_inverted_repeat	1551685	1551696	.		.	ID=NZ_CP027472.1_IS_32_TIR;parent=NZ_CP027472.1_IS_32
NZ_CP027472.1	ISEScan	insertion_sequence	1573590	1575552	.	-	.	ID=NZ_CP027472.1_IS_33;family=IS21;cluster=IS21_259
NZ_CP027472.1	ISEScan	terminal_inverted_repeat	1573590	1573599	.	-	.	ID=NZ_CP027472.1_IS_33_TIR;parent=NZ_CP027472.1_IS_33
NZ_CP027472.1	ISEScan	terminal_inverted_repeat	1575543	1575552	.	-	.	ID=NZ_CP027472.1_IS_33_TIR;parent=NZ_CP027472.1_IS_33
NZ_CP027472.1	ISEScan	insertion_sequence	1682255	1683387	.	+	.	ID=NZ_CP027472.1_IS_34;family=IS630;cluster=IS630_214
NZ_CP027472.1	ISEScan	terminal_inverted_repeat	1682255	1682275	.	+	.	ID=NZ_CP027472.1_IS_34_TIR;parent=NZ_CP027472.1_IS_34
NZ_CP027472.1	ISEScan	terminal_inverted_repeat	1683367	1683387	.	+	.	ID=NZ_CP027472.1_IS_34_TIR;parent=NZ_CP027472.1_IS_34
NZ_CP027472.1	ISEScan	insertion_sequence	1686113	1687440	.	+	.	ID=NZ_CP027472.1_IS_35;family=IS256;cluster=IS256_47
NZ_CP027472.1	ISEScan	terminal_inverted_repeat	1686113	1686133	.	+	.	ID=NZ_CP027472.1_IS_35_TIR;parent=NZ_CP027472.1_IS_35
NZ_CP027472.1	ISEScan	terminal_inverted_repeat	1687419	1687440	.	+	.	ID=NZ_CP027472.1_IS_35_TIR;parent=NZ_CP027472.1_IS_35
NZ_CP027472.1	ISEScan	insertion_sequence	1693210	1695908	.		.	ID=NZ_CP027472.1_IS_36;family=IS66;cluster=IS66_46
NZ_CP027472.1	ISEScan	terminal_inverted_repeat	1693210	1693231	.		.	ID=NZ_CP027472.1_IS_36_TIR;parent=NZ_CP027472.1_IS_36
NZ_CP027472.1	ISEScan	terminal_inverted_repeat	1695887	1695908	.		.	ID=NZ_CP027472.1_IS_36_TIR;parent=NZ_CP027472.1_IS_36
NZ_CP027472.1	ISEScan	insertion_sequence	1697416	1699077	.		.	ID=NZ_CP027472.1_IS_37;family=IS66;cluster=IS66_46
NZ_CP027472.1	ISEScan	insertion_sequence	1699073	1701530	.		.	ID=NZ_CP027472.1_IS_38;family=IS66;cluster=IS66_46
NZ_CP027472.1	ISEScan	insertion_sequence	1760675	1761709	.	+	.	ID=NZ_CP027472.1_IS_39;family=IS4;cluster=IS4_463|IS4||protein:plasmid:123269
NZ_CP027472.1	ISEScan	terminal_inverted_repeat	1760675	1760715	.	+	.	ID=NZ_CP027472.1_IS_39_TIR;parent=NZ_CP027472.1_IS_39
NZ_CP027472.1	ISEScan	terminal_inverted_repeat	1761669	1761709	.	+	.	ID=NZ_CP027472.1_IS_39_TIR;parent=NZ_CP027472.1_IS_39
NZ_CP027472.1	ISEScan	insertion_sequence	1913584	1915652	.		.	ID=NZ_CP027472.1_IS_40;family=IS21;cluster=IS21_259
NZ_CP027472.1	ISEScan	insertion_sequence	1931977	1933464	.		.	ID=NZ_CP027472.1_IS_41;family=IS21;cluster=IS21_259
NZ_CP027472.1	ISEScan	terminal_inverted_repeat	1931977	1931984	.		.	ID=NZ_CP027472.1_IS_41_TIR;parent=NZ_CP027472.1_IS_41
NZ_CP027472.1	ISEScan	terminal_inverted_repeat	1933457	1933464	.		.	ID=NZ_CP027472.1_IS_41_TIR;parent=NZ_CP027472.1_IS_41
NZ_CP027472.1	ISEScan	insertion_sequence	2043384	2043632	.	+	.	ID=NZ_CP027472.1_IS_42;family=IS3;cluster=IS3_168
NZ_CP027472.1	ISEScan	insertion_sequence	2053563	2054575	.	+	.	ID=NZ_CP027472.1_IS_43;family=IS3;cluster=IS3_168
NZ_CP027472.1	ISEScan	terminal_inverted_repeat	2053563	2053572	.	+	.	ID=NZ_CP027472.1_IS_43_TIR;parent=NZ_CP027472.1_IS_43
NZ_CP027472.1	ISEScan	terminal_inverted_repeat	2054566	2054575	.	+	.	ID=NZ_CP027472.1_IS_43_TIR;parent=NZ_CP027472.1_IS_43
NZ_CP027472.1	ISEScan	insertion_sequence	2054591	2054890	.	-	.	ID=NZ_CP027472.1_IS_44;family=IS481;cluster=IS481_228
NZ_CP027472.1	ISEScan	insertion_sequence	2066153	2066920	.		.	ID=NZ_CP027472.1_IS_45;family=IS1;cluster=IS1_316
NZ_CP027472.1	ISEScan	terminal_inverted_repeat	2066153	2066175	.		.	ID=NZ_CP027472.1_IS_45_TIR;parent=NZ_CP027472.1_IS_45
NZ_CP027472.1	ISEScan	terminal_inverted_repeat	2066898	2066920	.		.	ID=NZ_CP027472.1_IS_45_TIR;parent=NZ_CP027472.1_IS_45
NZ_CP027472.1	ISEScan	insertion_sequence	2070663	2071564	.	+	.	ID=NZ_CP027472.1_IS_46;family=IS3;cluster=IS3_97
NZ_CP027472.1	ISEScan	terminal_inverted_repeat	2070663	2070684	.	+	.	ID=NZ_CP027472.1_IS_46_TIR;parent=NZ_CP027472.1_IS_46
NZ_CP027472.1	ISEScan	terminal_inverted_repeat	2071542	2071564	.	+	.	ID=NZ_CP027472.1_IS_46_TIR;parent=NZ_CP027472.1_IS_46
NZ_CP027472.1	ISEScan	insertion_sequence	2076185	2077358	.	-	.	ID=NZ_CP027472.1_IS_47;family=IS66;cluster=IS66_345
NZ_CP027472.1	ISEScan	terminal_inverted_repeat	2076185	2076205	.	-	.	ID=NZ_CP027472.1_IS_47_TIR;parent=NZ_CP027472.1_IS_47
NZ_CP027472.1	ISEScan	terminal_inverted_repeat	2077338	2077358	.	-	.	ID=NZ_CP027472.1_IS_47_TIR;parent=NZ_CP027472.1_IS_47
NZ_CP027472.1	ISEScan	insertion_sequence	2089087	2090166	.	+	.	ID=NZ_CP027472.1_IS_48;family=IS66;cluster=IS66_393
NZ_CP027472.1	ISEScan	terminal_inverted_repeat	2089087	2089120	.	+	.	ID=NZ_CP027472.1_IS_48_TIR;parent=NZ_CP027472.1_IS_48
NZ_CP027472.1	ISEScan	terminal_inverted_repeat	2090133	2090166	.	+	.	ID=NZ_CP027472.1_IS_48_TIR;parent=NZ_CP027472.1_IS_48
NZ_CP027472.1	ISEScan	insertion_sequence	2089706	2091155	.	+	.	ID=NZ_CP027472.1_IS_49;family=IS66;cluster=IS66_43
NZ_CP027472.1	ISEScan	terminal_inverted_repeat	2089706	2089739	.	+	.	ID=NZ_CP027472.1_IS_49_TIR;parent=NZ_CP027472.1_IS_49
NZ_CP027472.1	ISEScan	terminal_inverted_repeat	2091123	2091155	.	+	.	ID=NZ_CP027472.1_IS_49_TIR;parent=NZ_CP027472.1_IS_49
NZ_CP027472.1	ISEScan	insertion_sequence	2090948	2092570	.	-	.	ID=NZ_CP027472.1_IS_50;family=IS66;cluster=IS66_46
NZ_CP027472.1	ISEScan	terminal_inverted_repeat	2090948	2090969	.	-	.	ID=NZ_CP027472.1_IS_50_TIR;parent=NZ_CP027472.1_IS_50
NZ_CP027472.1	ISEScan	terminal_inverted_repeat	2092549	2092570	.	-	.	ID=NZ_CP027472.1_IS_50_TIR;parent=NZ_CP027472.1_IS_50
NZ_CP027472.1	ISEScan	insertion_sequence	2093161	2094312	.	+	.	ID=NZ_CP027472.1_IS_51;family=IS66;cluster=IS66_43
NZ_CP027472.1	ISEScan	terminal_inverted_repeat	2093161	2093184	.	+	.	ID=NZ_CP027472.1_IS_51_TIR;parent=NZ_CP027472.1_IS_51
NZ_CP027472.1	ISEScan	terminal_inverted_repeat	2094288	2094312	.	+	.	ID=NZ_CP027472.1_IS_51_TIR;parent=NZ_CP027472.1_IS_51
NZ_CP027472.1	ISEScan	insertion_sequence	2098232	2099284	.	+	.	ID=NZ_CP027472.1_IS_52;family=IS3;cluster=IS3_472
NZ_CP027472.1	ISEScan	terminal_inverted_repeat	2098232	2098243	.	+	.	ID=NZ_CP027472.1_IS_52_TIR;parent=NZ_CP027472.1_IS_52
NZ_CP027472.1	ISEScan	terminal_inverted_repeat	2099273	2099284	.	+	.	ID=NZ_CP027472.1_IS_52_TIR;parent=NZ_CP027472.1_IS_52
NZ_CP027472.1	ISEScan	insertion_sequence	2108857	2109784	.		.	ID=NZ_CP027472.1_IS_53;family=IS3;cluster=IS3_176
NZ_CP027472.1	ISEScan	terminal_inverted_repeat	2108857	2108864	.		.	ID=NZ_CP027472.1_IS_53_TIR;parent=NZ_CP027472.1_IS_53
NZ_CP027472.1	ISEScan	terminal_inverted_repeat	2109777	2109784	.		.	ID=NZ_CP027472.1_IS_53_TIR;parent=NZ_CP027472.1_IS_53
NZ_CP027472.1	ISEScan	insertion_sequence	2109720	2110397	.	+	.	ID=NZ_CP027472.1_IS_54;family=IS30;cluster=IS30_173
NZ_CP027472.1	ISEScan	terminal_inverted_repeat	2109720	2109734	.	+	.	ID=NZ_CP027472.1_IS_54_TIR;parent=NZ_CP027472.1_IS_54
NZ_CP027472.1	ISEScan	terminal_inverted_repeat	2110383	2110397	.	+	.	ID=NZ_CP027472.1_IS_54_TIR;parent=NZ_CP027472.1_IS_54
NZ_CP027472.1	ISEScan	insertion_sequence	2110245	2112470	.		.	ID=NZ_CP027472.1_IS_55;family=IS66;cluster=IS66_46
NZ_CP027472.1	ISEScan	terminal_inverted_repeat	2110245	2110256	.		.	ID=NZ_CP027472.1_IS_55_TIR;parent=NZ_CP027472.1_IS_55
NZ_CP027472.1	ISEScan	terminal_inverted_repeat	2112459	2112470	.		.	ID=NZ_CP027472.1_IS_55_TIR;parent=NZ_CP027472.1_IS_55
NZ_CP027472.1	ISEScan	insertion_sequence	2115867	2124107	.	-	.	ID=NZ_CP027472.1_IS_56;family=IS1;cluster=IS1_316
NZ_CP027472.1	ISEScan	terminal_inverted_repeat	2115867	2115885	.	-	.	ID=NZ_CP027472.1_IS_56_TIR;parent=NZ_CP027472.1_IS_56
NZ_CP027472.1	ISEScan	terminal_inverted_repeat	2124089	2124107	.	-	.	ID=NZ_CP027472.1_IS_56_TIR;parent=NZ_CP027472.1_IS_56
NZ_CP027472.1	ISEScan	insertion_sequence	2158937	2161374	.		.	ID=NZ_CP027472.1_IS_57;family=IS66;cluster=IS66_46
NZ_CP027472.1	ISEScan	terminal_inverted_repeat	2158937	2158949	.		.	ID=NZ_CP027472.1_IS_57_TIR;parent=NZ_CP027472.1_IS_57
NZ_CP027472.1	ISEScan	terminal_inverted_repeat	2161362	2161374	.		.	ID=NZ_CP027472.1_IS_57_TIR;parent=NZ_CP027472.1_IS_57
NZ_CP027472.1	ISEScan	insertion_sequence	2224386	2225657	.		.	ID=NZ_CP027472.1_IS_58;family=IS110;cluster=IS110_219
NZ_CP027472.1	ISEScan	terminal_inverted_repeat	2224386	2224390	.		.	ID=NZ_CP027472.1_IS_58_TIR;parent=NZ_CP027472.1_IS_58
NZ_CP027472.1	ISEScan	terminal_inverted_repeat	2225653	2225657	.		.	ID=NZ_CP027472.1_IS_58_TIR;parent=NZ_CP027472.1_IS_58
NZ_CP027472.1	ISEScan	insertion_sequence	2237295	2239993	.		.	ID=NZ_CP027472.1_IS_59;family=IS66;cluster=IS66_46
NZ_CP027472.1	ISEScan	terminal_inverted_repeat	2237295	2237316	.		.	ID=NZ_CP027472.1_IS_59_TIR;parent=NZ_CP027472.1_IS_59
NZ_CP027472.1	ISEScan	terminal_inverted_repeat	2239972	2239993	.		.	ID=NZ_CP027472.1_IS_59_TIR;parent=NZ_CP027472.1_IS_59
NZ_CP027472.1	ISEScan	insertion_sequence	2240053	2244785	.		.	ID=NZ_CP027472.1_IS_60;family=IS66;cluster=IS66_46
NZ_CP027472.1	ISEScan	terminal_inverted_repeat	2240053	2240065	.		.	ID=NZ_CP027472.1_IS_60_TIR;parent=NZ_CP027472.1_IS_60
NZ_CP027472.1	ISEScan	terminal_inverted_repeat	2244773	2244785	.		.	ID=NZ_CP027472.1_IS_60_TIR;parent=NZ_CP027472.1_IS_60
NZ_CP027472.1	ISEScan	insertion_sequence	2335040	2336418	.		.	ID=NZ_CP027472.1_IS_61;family=IS110;cluster=IS110_219
NZ_CP027472.1	ISEScan	terminal_inverted_repeat	2335040	2335055	.		.	ID=NZ_CP027472.1_IS_61_TIR;parent=NZ_CP027472.1_IS_61
NZ_CP027472.1	ISEScan	terminal_inverted_repeat	2336403	2336418	.		.	ID=NZ_CP027472.1_IS_61_TIR;parent=NZ_CP027472.1_IS_61
NZ_CP027472.1	ISEScan	insertion_sequence	2420324	2420911	.		.	ID=NZ_CP027472.1_IS_62;family=IS3;cluster=IS3_176
NZ_CP027472.1	ISEScan	terminal_inverted_repeat	2420324	2420330	.		.	ID=NZ_CP027472.1_IS_62_TIR;parent=NZ_CP027472.1_IS_62
NZ_CP027472.1	ISEScan	terminal_inverted_repeat	2420905	2420911	.		.	ID=NZ_CP027472.1_IS_62_TIR;parent=NZ_CP027472.1_IS_62
NZ_CP027472.1	ISEScan	insertion_sequence	2424645	2425022	.	-	.	ID=NZ_CP027472.1_IS_63;family=IS200/IS605;cluster=IS200/IS605_384
NZ_CP027472.1	ISEScan	insertion_sequence	2447275	2455556	.	-	.	ID=NZ_CP027472.1_IS_64;family=IS1;cluster=IS1_316
NZ_CP027472.1	ISEScan	insertion_sequence	2523670	2525011	.		.	ID=NZ_CP027472.1_IS_65;family=IS110;cluster=IS110_219
NZ_CP027472.1	ISEScan	terminal_inverted_repeat	2523670	2523681	.		.	ID=NZ_CP027472.1_IS_65_TIR;parent=NZ_CP027472.1_IS_65
NZ_CP027472.1	ISEScan	terminal_inverted_repeat	2525000	2525011	.		.	ID=NZ_CP027472.1_IS_65_TIR;parent=NZ_CP027472.1_IS_65
NZ_CP027472.1	ISEScan	insertion_sequence	2544899	2546240	.		.	ID=NZ_CP027472.1_IS_66;family=IS110;cluster=IS110_219
NZ_CP027472.1	ISEScan	terminal_inverted_repeat	2544899	2544909	.		.	ID=NZ_CP027472.1_IS_66_TIR;parent=NZ_CP027472.1_IS_66
NZ_CP027472.1	ISEScan	terminal_inverted_repeat	2546230	2546240	.		.	ID=NZ_CP027472.1_IS_66_TIR;parent=NZ_CP027472.1_IS_66
NZ_CP027472.1	ISEScan	insertion_sequence	2578984	2581682	.		.	ID=NZ_CP027472.1_IS_67;family=IS66;cluster=IS66_46
NZ_CP027472.1	ISEScan	terminal_inverted_repeat	2578984	2579005	.		.	ID=NZ_CP027472.1_IS_67_TIR;parent=NZ_CP027472.1_IS_67
NZ_CP027472.1	ISEScan	terminal_inverted_repeat	2581661	2581682	.		.	ID=NZ_CP027472.1_IS_67_TIR;parent=NZ_CP027472.1_IS_67
NZ_CP027472.1	ISEScan	insertion_sequence	2585304	2589730	.		.	ID=NZ_CP027472.1_IS_68;family=IS66;cluster=IS66_46
NZ_CP027472.1	ISEScan	insertion_sequence	2594031	2597466	.		.	ID=NZ_CP027472.1_IS_69;family=IS66;cluster=IS66_46
NZ_CP027472.1	ISEScan	terminal_inverted_repeat	2594031	2594046	.		.	ID=NZ_CP027472.1_IS_69_TIR;parent=NZ_CP027472.1_IS_69
NZ_CP027472.1	ISEScan	terminal_inverted_repeat	2597451	2597466	.		.	ID=NZ_CP027472.1_IS_69_TIR;parent=NZ_CP027472.1_IS_69
NZ_CP027472.1	ISEScan	insertion_sequence	2597476	2599929	.		.	ID=NZ_CP027472.1_IS_70;family=IS66;cluster=IS66_46
NZ_CP027472.1	ISEScan	insertion_sequence	2604446	2606163	.		.	ID=NZ_CP027472.1_IS_71;family=IS3;cluster=IS3_168
NZ_CP027472.1	ISEScan	terminal_inverted_repeat	2604446	2604452	.		.	ID=NZ_CP027472.1_IS_71_TIR;parent=NZ_CP027472.1_IS_71
NZ_CP027472.1	ISEScan	terminal_inverted_repeat	2606157	2606163	.		.	ID=NZ_CP027472.1_IS_71_TIR;parent=NZ_CP027472.1_IS_71
NZ_CP027472.1	ISEScan	insertion_sequence	2697519	2698280	.	-	.	ID=NZ_CP027472.1_IS_72;family=ISAS1;cluster=ISAS1_192
NZ_CP027472.1	ISEScan	terminal_inverted_repeat	2697519	2697544	.	-	.	ID=NZ_CP027472.1_IS_72_TIR;parent=NZ_CP027472.1_IS_72
NZ_CP027472.1	ISEScan	terminal_inverted_repeat	2698255	2698280	.	-	.	ID=NZ_CP027472.1_IS_72_TIR;parent=NZ_CP027472.1_IS_72
NZ_CP027472.1	ISEScan	insertion_sequence	2848906	2850192	.	+	.	ID=NZ_CP027472.1_IS_73;family=ISAS1;cluster=ISAS1_192
NZ_CP027472.1	ISEScan	terminal_inverted_repeat	2848906	2848927	.	+	.	ID=NZ_CP027472.1_IS_73_TIR;parent=NZ_CP027472.1_IS_73
NZ_CP027472.1	ISEScan	terminal_inverted_repeat	2850171	2850192	.	+	.	ID=NZ_CP027472.1_IS_73_TIR;parent=NZ_CP027472.1_IS_73
NZ_CP027472.1	ISEScan	insertion_sequence	2880214	2882912	.	+	.	ID=NZ_CP027472.1_IS_74;family=IS66;cluster=IS66_46
NZ_CP027472.1	ISEScan	terminal_inverted_repeat	2880214	2880235	.	+	.	ID=NZ_CP027472.1_IS_74_TIR;parent=NZ_CP027472.1_IS_74
NZ_CP027472.1	ISEScan	terminal_inverted_repeat	2882891	2882912	.	+	.	ID=NZ_CP027472.1_IS_74_TIR;parent=NZ_CP027472.1_IS_74
NZ_CP027472.1	ISEScan	insertion_sequence	2886434	2888247	.		.	ID=NZ_CP027472.1_IS_75;family=IS3;cluster=IS3_168
NZ_CP027472.1	ISEScan	insertion_sequence	2888248	2889556	.		.	ID=NZ_CP027472.1_IS_76;family=IS3;cluster=IS3_168
NZ_CP027472.1	ISEScan	terminal_inverted_repeat	2888248	2888272	.		.	ID=NZ_CP027472.1_IS_76_TIR;parent=NZ_CP027472.1_IS_76
NZ_CP027472.1	ISEScan	terminal_inverted_repeat	2889533	2889556	.		.	ID=NZ_CP027472.1_IS_76_TIR;parent=NZ_CP027472.1_IS_76
NZ_CP027472.1	ISEScan	insertion_sequence	2941900	2943239	.	+	.	ID=NZ_CP027472.1_IS_77;family=IS481;cluster=IS481_213
NZ_CP027472.1	ISEScan	terminal_inverted_repeat	2941900	2941919	.	+	.	ID=NZ_CP027472.1_IS_77_TIR;parent=NZ_CP027472.1_IS_77
NZ_CP027472.1	ISEScan	terminal_inverted_repeat	2943220	2943239	.	+	.	ID=NZ_CP027472.1_IS_77_TIR;parent=NZ_CP027472.1_IS_77
NZ_CP027472.1	ISEScan	insertion_sequence	2980929	2982307	.		.	ID=NZ_CP027472.1_IS_78;family=IS110;cluster=IS110_219
NZ_CP027472.1	ISEScan	terminal_inverted_repeat	2980929	2980937	.		.	ID=NZ_CP027472.1_IS_78_TIR;parent=NZ_CP027472.1_IS_78
NZ_CP027472.1	ISEScan	terminal_inverted_repeat	2982299	2982307	.		.	ID=NZ_CP027472.1_IS_78_TIR;parent=NZ_CP027472.1_IS_78
NZ_CP027472.1	ISEScan	insertion_sequence	3082711	3083968	.	-	.	ID=NZ_CP027472.1_IS_79;family=IS3;cluster=IS3_168
NZ_CP027472.1	ISEScan	terminal_inverted_repeat	3082711	3082749	.	-	.	ID=NZ_CP027472.1_IS_79_TIR;parent=NZ_CP027472.1_IS_79
NZ_CP027472.1	ISEScan	terminal_inverted_repeat	3083930	3083968	.	-	.	ID=NZ_CP027472.1_IS_79_TIR;parent=NZ_CP027472.1_IS_79
NZ_CP027472.1	ISEScan	insertion_sequence	3256354	3257642	.		.	ID=NZ_CP027472.1_IS_80;family=ISAS1;cluster=ISAS1_192
NZ_CP027472.1	ISEScan	insertion_sequence	3257702	3258659	.	-	.	ID=NZ_CP027472.1_IS_81;family=ISAS1;cluster=ISAS1_192
NZ_CP027472.1	ISEScan	terminal_inverted_repeat	3257702	3257724	.	-	.	ID=NZ_CP027472.1_IS_81_TIR;parent=NZ_CP027472.1_IS_81
NZ_CP027472.1	ISEScan	terminal_inverted_repeat	3258637	3258659	.	-	.	ID=NZ_CP027472.1_IS_81_TIR;parent=NZ_CP027472.1_IS_81
NZ_CP027472.1	ISEScan	insertion_sequence	3299751	3301129	.	-	.	ID=NZ_CP027472.1_IS_82;family=IS110;cluster=IS110_219
NZ_CP027472.1	ISEScan	terminal_inverted_repeat	3299751	3299761	.	-	.	ID=NZ_CP027472.1_IS_82_TIR;parent=NZ_CP027472.1_IS_82
NZ_CP027472.1	ISEScan	terminal_inverted_repeat	3301119	3301129	.	-	.	ID=NZ_CP027472.1_IS_82_TIR;parent=NZ_CP027472.1_IS_82
NZ_CP027472.1	ISEScan	insertion_sequence	3368637	3370261	.	-	.	ID=NZ_CP027472.1_IS_83;family=ISNCY;cluster=ISNCY_229
NZ_CP027472.1	ISEScan	terminal_inverted_repeat	3368637	3368652	.	-	.	ID=NZ_CP027472.1_IS_83_TIR;parent=NZ_CP027472.1_IS_83
NZ_CP027472.1	ISEScan	terminal_inverted_repeat	3370246	3370261	.	-	.	ID=NZ_CP027472.1_IS_83_TIR;parent=NZ_CP027472.1_IS_83
NZ_CP027472.1	ISEScan	insertion_sequence	3405130	3406401	.		.	ID=NZ_CP027472.1_IS_84;family=IS110;cluster=IS110_219
NZ_CP027472.1	ISEScan	terminal_inverted_repeat	3405130	3405134	.		.	ID=NZ_CP027472.1_IS_84_TIR;parent=NZ_CP027472.1_IS_84
NZ_CP027472.1	ISEScan	terminal_inverted_repeat	3406397	3406401	.		.	ID=NZ_CP027472.1_IS_84_TIR;parent=NZ_CP027472.1_IS_84
NZ_CP027472.1	ISEScan	insertion_sequence	3559305	3560275	.	+	.	ID=NZ_CP027472.1_IS_85;family=IS21;cluster=IS21_259
NZ_CP027472.1	ISEScan	terminal_inverted_repeat	3559305	3559322	.	+	.	ID=NZ_CP027472.1_IS_85_TIR;parent=NZ_CP027472.1_IS_85
NZ_CP027472.1	ISEScan	terminal_inverted_repeat	3560258	3560275	.	+	.	ID=NZ_CP027472.1_IS_85_TIR;parent=NZ_CP027472.1_IS_85
NZ_CP027472.1	ISEScan	insertion_sequence	3599488	3600641	.	-	.	ID=NZ_CP027472.1_IS_86;family=ISNCY;cluster=ISNCY_229
NZ_CP027472.1	ISEScan	terminal_inverted_repeat	3599488	3599510	.	-	.	ID=NZ_CP027472.1_IS_86_TIR;parent=NZ_CP027472.1_IS_86
NZ_CP027472.1	ISEScan	terminal_inverted_repeat	3600619	3600641	.	-	.	ID=NZ_CP027472.1_IS_86_TIR;parent=NZ_CP027472.1_IS_86
NZ_CP027472.1	ISEScan	insertion_sequence	3645402	3649030	.		.	ID=NZ_CP027472.1_IS_87;family=IS66;cluster=IS66_46
NZ_CP027472.1	ISEScan	terminal_inverted_repeat	3645402	3645416	.		.	ID=NZ_CP027472.1_IS_87_TIR;parent=NZ_CP027472.1_IS_87
NZ_CP027472.1	ISEScan	terminal_inverted_repeat	3649016	3649030	.		.	ID=NZ_CP027472.1_IS_87_TIR;parent=NZ_CP027472.1_IS_87
NZ_CP027472.1	ISEScan	insertion_sequence	3648826	3651279	.		.	ID=NZ_CP027472.1_IS_88;family=IS66;cluster=IS66_46
NZ_CP027472.1	ISEScan	insertion_sequence	3652751	3655449	.		.	ID=NZ_CP027472.1_IS_89;family=IS66;cluster=IS66_46
NZ_CP027472.1	ISEScan	terminal_inverted_repeat	3652751	3652772	.		.	ID=NZ_CP027472.1_IS_89_TIR;parent=NZ_CP027472.1_IS_89
NZ_CP027472.1	ISEScan	terminal_inverted_repeat	3655428	3655449	.		.	ID=NZ_CP027472.1_IS_89_TIR;parent=NZ_CP027472.1_IS_89
NZ_CP027472.1	ISEScan	insertion_sequence	3658029	3660218	.		.	ID=NZ_CP027472.1_IS_90;family=IS66;cluster=IS66_46
NZ_CP027472.1	ISEScan	terminal_inverted_repeat	3658029	3658052	.		.	ID=NZ_CP027472.1_IS_90_TIR;parent=NZ_CP027472.1_IS_90
NZ_CP027472.1	ISEScan	terminal_inverted_repeat	3660195	3660218	.		.	ID=NZ_CP027472.1_IS_90_TIR;parent=NZ_CP027472.1_IS_90
NZ_CP027472.1	ISEScan	insertion_sequence	3661861	3662670	.	+	.	ID=NZ_CP027472.1_IS_91;family=IS3;cluster=IS3_168
NZ_CP027472.1	ISEScan	terminal_inverted_repeat	3661861	3661874	.	+	.	ID=NZ_CP027472.1_IS_91_TIR;parent=NZ_CP027472.1_IS_91
NZ_CP027472.1	ISEScan	terminal_inverted_repeat	3662657	3662670	.	+	.	ID=NZ_CP027472.1_IS_91_TIR;parent=NZ_CP027472.1_IS_91
NZ_CP027472.1	ISEScan	insertion_sequence	3663565	3664332	.		.	ID=NZ_CP027472.1_IS_92;family=IS1;cluster=IS1_316
NZ_CP027472.1	ISEScan	terminal_inverted_repeat	3663565	3663587	.		.	ID=NZ_CP027472.1_IS_92_TIR;parent=NZ_CP027472.1_IS_92
NZ_CP027472.1	ISEScan	terminal_inverted_repeat	3664310	3664332	.		.	ID=NZ_CP027472.1_IS_92_TIR;parent=NZ_CP027472.1_IS_92
NZ_CP027472.1	ISEScan	insertion_sequence	3672689	3674330	.	-	.	ID=NZ_CP027472.1_IS_93;family=IS3;cluster=IS3_176
NZ_CP027472.1	ISEScan	terminal_inverted_repeat	3672689	3672736	.	-	.	ID=NZ_CP027472.1_IS_93_TIR;parent=NZ_CP027472.1_IS_93
NZ_CP027472.1	ISEScan	terminal_inverted_repeat	3674284	3674330	.	-	.	ID=NZ_CP027472.1_IS_93_TIR;parent=NZ_CP027472.1_IS_93
NZ_CP027472.1	ISEScan	insertion_sequence	3683103	3685801	.		.	ID=NZ_CP027472.1_IS_94;family=IS66;cluster=IS66_46
NZ_CP027472.1	ISEScan	terminal_inverted_repeat	3683103	3683124	.		.	ID=NZ_CP027472.1_IS_94_TIR;parent=NZ_CP027472.1_IS_94
NZ_CP027472.1	ISEScan	terminal_inverted_repeat	3685780	3685801	.		.	ID=NZ_CP027472.1_IS_94_TIR;parent=NZ_CP027472.1_IS_94
NZ_CP027472.1	ISEScan	insertion_sequence	3711164	3712532	.		.	ID=NZ_CP027472.1_IS_95;family=IS110;cluster=IS110_219
NZ_CP027472.1	ISEScan	terminal_inverted_repeat	3711164	3711174	.		.	ID=NZ_CP027472.1_IS_95_TIR;parent=NZ_CP027472.1_IS_95
NZ_CP027472.1	ISEScan	terminal_inverted_repeat	3712522	3712532	.		.	ID=NZ_CP027472.1_IS_95_TIR;parent=NZ_CP027472.1_IS_95
NZ_CP027472.1	ISEScan	insertion_sequence	3723368	3725821	.	+	.	ID=NZ_CP027472.1_IS_96;family=IS66;cluster=IS66_46
NZ_CP027472.1	ISEScan	insertion_sequence	3758237	3759989	.	-	.	ID=NZ_CP027472.1_IS_97;family=IS200/IS605;cluster=IS200/IS605_138
NZ_CP027472.1	ISEScan	insertion_sequence	3814799	3816178	.		.	ID=NZ_CP027472.1_IS_98;family=IS110;cluster=IS110_219
NZ_CP027472.1	ISEScan	terminal_inverted_repeat	3814799	3814809	.		.	ID=NZ_CP027472.1_IS_98_TIR;parent=NZ_CP027472.1_IS_98
NZ_CP027472.1	ISEScan	terminal_inverted_repeat	3816168	3816178	.		.	ID=NZ_CP027472.1_IS_98_TIR;parent=NZ_CP027472.1_IS_98
NZ_CP027472.1	ISEScan	insertion_sequence	3828365	3831590	.	-	.	ID=NZ_CP027472.1_IS_99;family=IS66;cluster=IS66_46
NZ_CP027472.1	ISEScan	insertion_sequence	3831676	3832693	.	+	.	ID=NZ_CP027472.1_IS_100;family=IS4;cluster=IS4_190
NZ_CP027472.1	ISEScan	terminal_inverted_repeat	3831676	3831703	.	+	.	ID=NZ_CP027472.1_IS_100_TIR;parent=NZ_CP027472.1_IS_100
NZ_CP027472.1	ISEScan	terminal_inverted_repeat	3832666	3832693	.	+	.	ID=NZ_CP027472.1_IS_100_TIR;parent=NZ_CP027472.1_IS_100
NZ_CP027472.1	ISEScan	insertion_sequence	3837427	3838632	.	+	.	ID=NZ_CP027472.1_IS_101;family=IS630;cluster=IS630_214
NZ_CP027472.1	ISEScan	terminal_inverted_repeat	3837427	3837477	.	+	.	ID=NZ_CP027472.1_IS_101_TIR;parent=NZ_CP027472.1_IS_101
NZ_CP027472.1	ISEScan	terminal_inverted_repeat	3838581	3838632	.	+	.	ID=NZ_CP027472.1_IS_101_TIR;parent=NZ_CP027472.1_IS_101
NZ_CP027472.1	ISEScan	insertion_sequence	3848944	3849216	.	+	.	ID=NZ_CP027472.1_IS_102;family=IS256;cluster=IS256_395
NZ_CP027472.1	ISEScan	insertion_sequence	3884811	3885277	.	+	.	ID=NZ_CP027472.1_IS_103;family=IS3;cluster=IS3_422
NZ_CP027472.1	ISEScan	terminal_inverted_repeat	3884811	3884827	.	+	.	ID=NZ_CP027472.1_IS_103_TIR;parent=NZ_CP027472.1_IS_103
NZ_CP027472.1	ISEScan	terminal_inverted_repeat	3885261	3885277	.	+	.	ID=NZ_CP027472.1_IS_103_TIR;parent=NZ_CP027472.1_IS_103
NZ_CP027472.1	ISEScan	insertion_sequence	4200683	4203176	.	+	.	ID=NZ_CP027472.1_IS_104;family=IS21;cluster=IS21_259
NZ_CP027472.1	ISEScan	terminal_inverted_repeat	4200683	4200712	.	+	.	ID=NZ_CP027472.1_IS_104_TIR;parent=NZ_CP027472.1_IS_104
NZ_CP027472.1	ISEScan	terminal_inverted_repeat	4203148	4203176	.	+	.	ID=NZ_CP027472.1_IS_104_TIR;parent=NZ_CP027472.1_IS_104
NZ_CP027472.1	ISEScan	insertion_sequence	4207396	4208737	.		.	ID=NZ_CP027472.1_IS_105;family=IS110;cluster=IS110_219
NZ_CP027472.1	ISEScan	terminal_inverted_repeat	4207396	4207406	.		.	ID=NZ_CP027472.1_IS_105_TIR;parent=NZ_CP027472.1_IS_105
NZ_CP027472.1	ISEScan	terminal_inverted_repeat	4208727	4208737	.		.	ID=NZ_CP027472.1_IS_105_TIR;parent=NZ_CP027472.1_IS_105
NZ_CP027472.1	ISEScan	insertion_sequence	4377252	4378518	.		.	ID=NZ_CP027472.1_IS_106;family=IS110;cluster=IS110_219
NZ_CP027472.1	ISEScan	terminal_inverted_repeat	4377252	4377255	.		.	ID=NZ_CP027472.1_IS_106_TIR;parent=NZ_CP027472.1_IS_106
NZ_CP027472.1	ISEScan	terminal_inverted_repeat	4378515	4378518	.		.	ID=NZ_CP027472.1_IS_106_TIR;parent=NZ_CP027472.1_IS_106
NZ_CP027472.1	ISEScan	insertion_sequence	4387473	4388764	.		.	ID=NZ_CP027472.1_IS_107;family=IS110;cluster=IS110_219
NZ_CP027472.1	ISEScan	terminal_inverted_repeat	4387473	4387481	.		.	ID=NZ_CP027472.1_IS_107_TIR;parent=NZ_CP027472.1_IS_107
NZ_CP027472.1	ISEScan	terminal_inverted_repeat	4388756	4388764	.		.	ID=NZ_CP027472.1_IS_107_TIR;parent=NZ_CP027472.1_IS_107
NZ_CP027472.1	ISEScan	insertion_sequence	4504375	4505750	.		.	ID=NZ_CP027472.1_IS_108;family=IS110;cluster=IS110_219
NZ_CP027472.1	ISEScan	terminal_inverted_repeat	4504375	4504388	.		.	ID=NZ_CP027472.1_IS_108_TIR;parent=NZ_CP027472.1_IS_108
NZ_CP027472.1	ISEScan	terminal_inverted_repeat	4505737	4505750	.		.	ID=NZ_CP027472.1_IS_108_TIR;parent=NZ_CP027472.1_IS_108
NZ_CP027472.1	ISEScan	insertion_sequence	4601304	4602645	.		.	ID=NZ_CP027472.1_IS_109;family=IS110;cluster=IS110_219
NZ_CP027472.1	ISEScan	terminal_inverted_repeat	4601304	4601314	.		.	ID=NZ_CP027472.1_IS_109_TIR;parent=NZ_CP027472.1_IS_109
NZ_CP027472.1	ISEScan	terminal_inverted_repeat	4602635	4602645	.		.	ID=NZ_CP027472.1_IS_109_TIR;parent=NZ_CP027472.1_IS_109
NZ_CP027472.1	ISEScan	insertion_sequence	4687103	4688393	.		.	ID=NZ_CP027472.1_IS_110;family=ISAS1;cluster=ISAS1_192
NZ_CP027472.1	ISEScan	terminal_inverted_repeat	4687103	4687120	.		.	ID=NZ_CP027472.1_IS_110_TIR;parent=NZ_CP027472.1_IS_110
NZ_CP027472.1	ISEScan	terminal_inverted_repeat	4688376	4688393	.		.	ID=NZ_CP027472.1_IS_110_TIR;parent=NZ_CP027472.1_IS_110
NZ_CP027472.1	ISEScan	insertion_sequence	4770740	4772092	.	-	.	ID=NZ_CP027472.1_IS_111;family=ISNCY;cluster=ISNCY_229
NZ_CP027472.1	ISEScan	terminal_inverted_repeat	4770740	4770766	.	-	.	ID=NZ_CP027472.1_IS_111_TIR;parent=NZ_CP027472.1_IS_111
NZ_CP027472.1	ISEScan	terminal_inverted_repeat	4772066	4772092	.	-	.	ID=NZ_CP027472.1_IS_111_TIR;parent=NZ_CP027472.1_IS_111
NZ_CP027472.1	ISEScan	insertion_sequence	4796046	4798440	.	+	.	ID=NZ_CP027472.1_IS_112;family=IS481;cluster=IS481_21
NZ_CP027472.1	ISEScan	terminal_inverted_repeat	4796046	4796063	.	+	.	ID=NZ_CP027472.1_IS_112_TIR;parent=NZ_CP027472.1_IS_112
NZ_CP027472.1	ISEScan	terminal_inverted_repeat	4798423	4798440	.	+	.	ID=NZ_CP027472.1_IS_112_TIR;parent=NZ_CP027472.1_IS_112
NZ_CP027472.1	ISEScan	insertion_sequence	4918490	4919798	.		.	ID=NZ_CP027472.1_IS_113;family=IS3;cluster=IS3_168
NZ_CP027472.1	ISEScan	terminal_inverted_repeat	4918490	4918513	.		.	ID=NZ_CP027472.1_IS_113_TIR;parent=NZ_CP027472.1_IS_113
NZ_CP027472.1	ISEScan	terminal_inverted_repeat	4919774	4919798	.		.	ID=NZ_CP027472.1_IS_113_TIR;parent=NZ_CP027472.1_IS_113
NZ_CP027472.1	ISEScan	insertion_sequence	5206029	5207300	.		.	ID=NZ_CP027472.1_IS_114;family=IS110;cluster=IS110_219
NZ_CP027472.1	ISEScan	terminal_inverted_repeat	5206029	5206033	.		.	ID=NZ_CP027472.1_IS_114_TIR;parent=NZ_CP027472.1_IS_114
NZ_CP027472.1	ISEScan	terminal_inverted_repeat	5207296	5207300	.		.	ID=NZ_CP027472.1_IS_114_TIR;parent=NZ_CP027472.1_IS_114
NZ_CP027472.1	ISEScan	insertion_sequence	5235205	5236514	.		.	ID=NZ_CP027472.1_IS_115;family=IS3;cluster=IS3_168
NZ_CP027472.1	ISEScan	terminal_inverted_repeat	5235205	5235229	.		.	ID=NZ_CP027472.1_IS_115_TIR;parent=NZ_CP027472.1_IS_115
NZ_CP027472.1	ISEScan	terminal_inverted_repeat	5236490	5236514	.		.	ID=NZ_CP027472.1_IS_115_TIR;parent=NZ_CP027472.1_IS_115
NZ_CP027472.1	ISEScan	insertion_sequence	5236551	5237742	.	-	.	ID=NZ_CP027472.1_IS_116;family=IS110;cluster=IS110_139
NZ_CP027472.1	ISEScan	terminal_inverted_repeat	5236551	5236565	.	-	.	ID=NZ_CP027472.1_IS_116_TIR;parent=NZ_CP027472.1_IS_116
NZ_CP027472.1	ISEScan	terminal_inverted_repeat	5237728	5237742	.	-	.	ID=NZ_CP027472.1_IS_116_TIR;parent=NZ_CP027472.1_IS_116
NZ_CP027472.1	ISEScan	insertion_sequence	5240259	5241284	.	-	.	ID=NZ_CP027472.1_IS_117;family=IS66;cluster=IS66_46
NZ_CP027472.1	ISEScan	terminal_inverted_repeat	5240259	5240278	.	-	.	ID=NZ_CP027472.1_IS_117_TIR;parent=NZ_CP027472.1_IS_117
NZ_CP027472.1	ISEScan	terminal_inverted_repeat	5241265	5241284	.	-	.	ID=NZ_CP027472.1_IS_117_TIR;parent=NZ_CP027472.1_IS_117
NZ_CP027472.1	ISEScan	insertion_sequence	5325521	5326792	.		.	ID=NZ_CP027472.1_IS_118;family=IS110;cluster=IS110_219
NZ_CP027472.1	ISEScan	terminal_inverted_repeat	5325521	5325525	.		.	ID=NZ_CP027472.1_IS_118_TIR;parent=NZ_CP027472.1_IS_118
NZ_CP027472.1	ISEScan	terminal_inverted_repeat	5326788	5326792	.		.	ID=NZ_CP027472.1_IS_118_TIR;parent=NZ_CP027472.1_IS_118
NZ_CP027472.1	ISEScan	insertion_sequence	5374469	5377167	.		.	ID=NZ_CP027472.1_IS_119;family=IS66;cluster=IS66_46
NZ_CP027472.1	ISEScan	terminal_inverted_repeat	5374469	5374490	.		.	ID=NZ_CP027472.1_IS_119_TIR;parent=NZ_CP027472.1_IS_119
NZ_CP027472.1	ISEScan	terminal_inverted_repeat	5377146	5377167	.		.	ID=NZ_CP027472.1_IS_119_TIR;parent=NZ_CP027472.1_IS_119
NZ_CP027472.1	ISEScan	insertion_sequence	5607743	5609000	.		.	ID=NZ_CP027472.1_IS_120;family=IS3;cluster=IS3_168
NZ_CP027472.1	ISEScan	terminal_inverted_repeat	5607743	5607781	.		.	ID=NZ_CP027472.1_IS_120_TIR;parent=NZ_CP027472.1_IS_120
NZ_CP027472.1	ISEScan	terminal_inverted_repeat	5608962	5609000	.		.	ID=NZ_CP027472.1_IS_120_TIR;parent=NZ_CP027472.1_IS_120
NZ_CP027472.1	ISEScan	insertion_sequence	5655669	5660706	.		.	ID=NZ_CP027472.1_IS_121;family=IS66;cluster=IS66_46
NZ_CP027472.1	ISEScan	terminal_inverted_repeat	5655669	5655681	.		.	ID=NZ_CP027472.1_IS_121_TIR;parent=NZ_CP027472.1_IS_121
NZ_CP027472.1	ISEScan	terminal_inverted_repeat	5660694	5660706	.		.	ID=NZ_CP027472.1_IS_121_TIR;parent=NZ_CP027472.1_IS_121
EC20017429 (O118:H2)
seqname	source	feature	start	end	score	strand	frame	attribute
NZ_CP071711.1	ISEScan	insertion_sequence	13483	15796	.	-	.	ID=EC20017429_IS_1;family=IS66;cluster=IS66_46
NZ_CP071711.2	ISEScan	terminal_inverted_repeat	13483	13496	.	-	.	ID=EC20017429_IS_1_TIR;parent=EC20017429_IS_1
NZ_CP071711.3	ISEScan	terminal_inverted_repeat	15783	15796	.	-	.	ID=EC20017429_IS_1_TIR;parent=EC20017429_IS_1
NZ_CP071711.4	ISEScan	insertion_sequence	82204	83513	.		.	ID=EC20017429_IS_2;family=IS3;cluster=IS3_168
NZ_CP071711.5	ISEScan	terminal_inverted_repeat	82204	82228	.		.	ID=EC20017429_IS_2_TIR;parent=EC20017429_IS_2
NZ_CP071711.6	ISEScan	terminal_inverted_repeat	83489	83513	.		.	ID=EC20017429_IS_2_TIR;parent=EC20017429_IS_2
NZ_CP071711.7	ISEScan	insertion_sequence	138500	139771	.		.	ID=EC20017429_IS_3;family=ISAS1;cluster=ISAS1_192
NZ_CP071711.8	ISEScan	insertion_sequence	171319	173076	.		.	ID=EC20017429_IS_4;family=IS200/IS605;cluster=IS200/IS605_138
NZ_CP071711.9	ISEScan	insertion_sequence	266117	267798	.	-	.	ID=EC20017429_IS_5;family=IS21;cluster=IS21_259
NZ_CP071711.10	ISEScan	terminal_inverted_repeat	266117	266134	.	-	.	ID=EC20017429_IS_5_TIR;parent=EC20017429_IS_5
NZ_CP071711.11	ISEScan	terminal_inverted_repeat	267781	267798	.	-	.	ID=EC20017429_IS_5_TIR;parent=EC20017429_IS_5
NZ_CP071711.12	ISEScan	insertion_sequence	530452	530774	.		.	ID=EC20017429_IS_6;family=IS3;cluster=IS3_176
NZ_CP071711.13	ISEScan	terminal_inverted_repeat	530452	530462	.		.	ID=EC20017429_IS_6_TIR;parent=EC20017429_IS_6
NZ_CP071711.14	ISEScan	terminal_inverted_repeat	530764	530774	.		.	ID=EC20017429_IS_6_TIR;parent=EC20017429_IS_6
NZ_CP071711.15	ISEScan	insertion_sequence	539763	543192	.		.	ID=EC20017429_IS_7;family=IS21;cluster=IS21_259
NZ_CP071711.16	ISEScan	insertion_sequence	639737	641979	.		.	ID=EC20017429_IS_8;family=IS3;cluster=IS3_168
NZ_CP071711.17	ISEScan	insertion_sequence	652019	652267	.	+	.	ID=EC20017429_IS_9;family=IS3;cluster=IS3_168
NZ_CP071711.18	ISEScan	insertion_sequence	662202	662819	.		.	ID=EC20017429_IS_10;family=IS3;cluster=IS3_168
NZ_CP071711.19	ISEScan	terminal_inverted_repeat	662202	662215	.		.	ID=EC20017429_IS_10_TIR;parent=EC20017429_IS_10
NZ_CP071711.20	ISEScan	terminal_inverted_repeat	662806	662819	.		.	ID=EC20017429_IS_10_TIR;parent=EC20017429_IS_10
NZ_CP071711.21	ISEScan	insertion_sequence	662831	664094	.	-	.	ID=EC20017429_IS_11;family=IS3;cluster=IS3_176
NZ_CP071711.22	ISEScan	terminal_inverted_repeat	662831	662857	.	-	.	ID=EC20017429_IS_11_TIR;parent=EC20017429_IS_11
NZ_CP071711.23	ISEScan	terminal_inverted_repeat	664068	664094	.	-	.	ID=EC20017429_IS_11_TIR;parent=EC20017429_IS_11
NZ_CP071711.24	ISEScan	insertion_sequence	663783	664712	.	+	.	ID=EC20017429_IS_12;family=IS3;cluster=IS3_168
NZ_CP071711.25	ISEScan	terminal_inverted_repeat	663783	663798	.	+	.	ID=EC20017429_IS_12_TIR;parent=EC20017429_IS_12
NZ_CP071711.26	ISEScan	terminal_inverted_repeat	664697	664712	.	+	.	ID=EC20017429_IS_12_TIR;parent=EC20017429_IS_12
NZ_CP071711.27	ISEScan	insertion_sequence	676055	676822	.	+	.	ID=EC20017429_IS_13;family=IS1;cluster=IS1_316
NZ_CP071711.28	ISEScan	terminal_inverted_repeat	676055	676077	.	+	.	ID=EC20017429_IS_13_TIR;parent=EC20017429_IS_13
NZ_CP071711.29	ISEScan	terminal_inverted_repeat	676800	676822	.	+	.	ID=EC20017429_IS_13_TIR;parent=EC20017429_IS_13
NZ_CP071711.30	ISEScan	insertion_sequence	680565	681466	.	+	.	ID=EC20017429_IS_14;family=IS3;cluster=IS3_97
NZ_CP071711.31	ISEScan	terminal_inverted_repeat	680565	680586	.	+	.	ID=EC20017429_IS_14_TIR;parent=EC20017429_IS_14
NZ_CP071711.32	ISEScan	terminal_inverted_repeat	681444	681466	.	+	.	ID=EC20017429_IS_14_TIR;parent=EC20017429_IS_14
NZ_CP071711.33	ISEScan	insertion_sequence	686086	687260	.	-	.	ID=EC20017429_IS_15;family=IS66;cluster=IS66_345
NZ_CP071711.34	ISEScan	terminal_inverted_repeat	686086	686106	.	-	.	ID=EC20017429_IS_15_TIR;parent=EC20017429_IS_15
NZ_CP071711.35	ISEScan	terminal_inverted_repeat	687240	687260	.	-	.	ID=EC20017429_IS_15_TIR;parent=EC20017429_IS_15
NZ_CP071711.36	ISEScan	insertion_sequence	698990	700069	.	+	.	ID=EC20017429_IS_16;family=IS66;cluster=IS66_393
NZ_CP071711.37	ISEScan	terminal_inverted_repeat	698990	699023	.	+	.	ID=EC20017429_IS_16_TIR;parent=EC20017429_IS_16
NZ_CP071711.38	ISEScan	terminal_inverted_repeat	700036	700069	.	+	.	ID=EC20017429_IS_16_TIR;parent=EC20017429_IS_16
NZ_CP071711.39	ISEScan	insertion_sequence	699609	701058	.	+	.	ID=EC20017429_IS_17;family=IS66;cluster=IS66_43
NZ_CP071711.40	ISEScan	terminal_inverted_repeat	699609	699642	.	+	.	ID=EC20017429_IS_17_TIR;parent=EC20017429_IS_17
NZ_CP071711.41	ISEScan	terminal_inverted_repeat	701026	701058	.	+	.	ID=EC20017429_IS_17_TIR;parent=EC20017429_IS_17
NZ_CP071711.42	ISEScan	insertion_sequence	700851	702473	.	-	.	ID=EC20017429_IS_18;family=IS66;cluster=IS66_46
NZ_CP071711.43	ISEScan	terminal_inverted_repeat	700851	700872	.	-	.	ID=EC20017429_IS_18_TIR;parent=EC20017429_IS_18
NZ_CP071711.44	ISEScan	terminal_inverted_repeat	702452	702473	.	-	.	ID=EC20017429_IS_18_TIR;parent=EC20017429_IS_18
NZ_CP071711.45	ISEScan	insertion_sequence	703064	704215	.	+	.	ID=EC20017429_IS_19;family=IS66;cluster=IS66_43
NZ_CP071711.46	ISEScan	terminal_inverted_repeat	703064	703087	.	+	.	ID=EC20017429_IS_19_TIR;parent=EC20017429_IS_19
NZ_CP071711.47	ISEScan	terminal_inverted_repeat	704191	704215	.	+	.	ID=EC20017429_IS_19_TIR;parent=EC20017429_IS_19
NZ_CP071711.48	ISEScan	insertion_sequence	708134	709186	.	+	.	ID=EC20017429_IS_20;family=IS3;cluster=IS3_472
NZ_CP071711.49	ISEScan	terminal_inverted_repeat	708134	708145	.	+	.	ID=EC20017429_IS_20_TIR;parent=EC20017429_IS_20
NZ_CP071711.50	ISEScan	terminal_inverted_repeat	709175	709186	.	+	.	ID=EC20017429_IS_20_TIR;parent=EC20017429_IS_20
NZ_CP071711.51	ISEScan	insertion_sequence	718741	719668	.		.	ID=EC20017429_IS_21;family=IS3;cluster=IS3_176
NZ_CP071711.52	ISEScan	terminal_inverted_repeat	718741	718748	.		.	ID=EC20017429_IS_21_TIR;parent=EC20017429_IS_21
NZ_CP071711.53	ISEScan	terminal_inverted_repeat	719661	719668	.		.	ID=EC20017429_IS_21_TIR;parent=EC20017429_IS_21
NZ_CP071711.54	ISEScan	insertion_sequence	719604	720281	.	+	.	ID=EC20017429_IS_22;family=IS30;cluster=IS30_173
NZ_CP071711.55	ISEScan	terminal_inverted_repeat	719604	719618	.	+	.	ID=EC20017429_IS_22_TIR;parent=EC20017429_IS_22
NZ_CP071711.56	ISEScan	terminal_inverted_repeat	720267	720281	.	+	.	ID=EC20017429_IS_22_TIR;parent=EC20017429_IS_22
NZ_CP071711.57	ISEScan	insertion_sequence	720143	721058	.	+	.	ID=EC20017429_IS_23;family=IS66;cluster=IS66_393
NZ_CP071711.58	ISEScan	terminal_inverted_repeat	720143	720185	.	+	.	ID=EC20017429_IS_23_TIR;parent=EC20017429_IS_23
NZ_CP071711.59	ISEScan	terminal_inverted_repeat	721015	721058	.	+	.	ID=EC20017429_IS_23_TIR;parent=EC20017429_IS_23
NZ_CP071711.60	ISEScan	insertion_sequence	720900	722361	.		.	ID=EC20017429_IS_24;family=IS66;cluster=IS66_46
NZ_CP071711.61	ISEScan	terminal_inverted_repeat	720900	720914	.		.	ID=EC20017429_IS_24_TIR;parent=EC20017429_IS_24
NZ_CP071711.62	ISEScan	terminal_inverted_repeat	722347	722361	.		.	ID=EC20017429_IS_24_TIR;parent=EC20017429_IS_24
NZ_CP071711.63	ISEScan	insertion_sequence	726267	727530	.		.	ID=EC20017429_IS_25;family=IS3;cluster=IS3_176
NZ_CP071711.64	ISEScan	terminal_inverted_repeat	726267	726293	.		.	ID=EC20017429_IS_25_TIR;parent=EC20017429_IS_25
NZ_CP071711.65	ISEScan	terminal_inverted_repeat	727504	727530	.		.	ID=EC20017429_IS_25_TIR;parent=EC20017429_IS_25
NZ_CP071711.66	ISEScan	insertion_sequence	730832	731806	.	-	.	ID=EC20017429_IS_26;family=IS1;cluster=IS1_316
NZ_CP071711.67	ISEScan	terminal_inverted_repeat	730832	730872	.	-	.	ID=EC20017429_IS_26_TIR;parent=EC20017429_IS_26
NZ_CP071711.68	ISEScan	terminal_inverted_repeat	731767	731806	.	-	.	ID=EC20017429_IS_26_TIR;parent=EC20017429_IS_26
NZ_CP071711.69	ISEScan	insertion_sequence	736944	738141	.		.	ID=EC20017429_IS_27;family=IS3;cluster=IS3_168
NZ_CP071711.70	ISEScan	terminal_inverted_repeat	736944	736952	.		.	ID=EC20017429_IS_27_TIR;parent=EC20017429_IS_27
NZ_CP071711.71	ISEScan	terminal_inverted_repeat	738133	738141	.		.	ID=EC20017429_IS_27_TIR;parent=EC20017429_IS_27
NZ_CP071711.72	ISEScan	insertion_sequence	803499	804180	.		.	ID=EC20017429_IS_28;family=IS3;cluster=IS3_176
NZ_CP071711.73	ISEScan	terminal_inverted_repeat	803499	803540	.		.	ID=EC20017429_IS_28_TIR;parent=EC20017429_IS_28
NZ_CP071711.74	ISEScan	terminal_inverted_repeat	804138	804180	.		.	ID=EC20017429_IS_28_TIR;parent=EC20017429_IS_28
NZ_CP071711.75	ISEScan	insertion_sequence	804323	805586	.		.	ID=EC20017429_IS_29;family=IS3;cluster=IS3_176
NZ_CP071711.76	ISEScan	terminal_inverted_repeat	804323	804349	.		.	ID=EC20017429_IS_29_TIR;parent=EC20017429_IS_29
NZ_CP071711.77	ISEScan	terminal_inverted_repeat	805560	805586	.		.	ID=EC20017429_IS_29_TIR;parent=EC20017429_IS_29
NZ_CP071711.78	ISEScan	insertion_sequence	893541	894604	.	-	.	ID=EC20017429_IS_30;family=IS21;cluster=IS21_259
NZ_CP071711.79	ISEScan	terminal_inverted_repeat	893541	893551	.	-	.	ID=EC20017429_IS_30_TIR;parent=EC20017429_IS_30
NZ_CP071711.80	ISEScan	terminal_inverted_repeat	894594	894604	.	-	.	ID=EC20017429_IS_30_TIR;parent=EC20017429_IS_30
NZ_CP071711.81	ISEScan	insertion_sequence	899275	900538	.	-	.	ID=EC20017429_IS_31;family=IS3;cluster=IS3_176
NZ_CP071711.82	ISEScan	terminal_inverted_repeat	899275	899301	.	-	.	ID=EC20017429_IS_31_TIR;parent=EC20017429_IS_31
NZ_CP071711.83	ISEScan	terminal_inverted_repeat	900512	900538	.	-	.	ID=EC20017429_IS_31_TIR;parent=EC20017429_IS_31
NZ_CP071711.84	ISEScan	insertion_sequence	952876	954147	.	+	.	ID=EC20017429_IS_32;family=IS110;cluster=IS110_219
NZ_CP071711.85	ISEScan	terminal_inverted_repeat	952876	952880	.	+	.	ID=EC20017429_IS_32_TIR;parent=EC20017429_IS_32
NZ_CP071711.86	ISEScan	terminal_inverted_repeat	954143	954147	.	+	.	ID=EC20017429_IS_32_TIR;parent=EC20017429_IS_32
NZ_CP071711.87	ISEScan	insertion_sequence	1152841	1154150	.		.	ID=EC20017429_IS_33;family=IS3;cluster=IS3_168
NZ_CP071711.88	ISEScan	terminal_inverted_repeat	1152841	1152881	.		.	ID=EC20017429_IS_33_TIR;parent=EC20017429_IS_33
NZ_CP071711.89	ISEScan	terminal_inverted_repeat	1154110	1154150	.		.	ID=EC20017429_IS_33_TIR;parent=EC20017429_IS_33
NZ_CP071711.90	ISEScan	insertion_sequence	1189765	1191074	.		.	ID=EC20017429_IS_34;family=IS3;cluster=IS3_168
NZ_CP071711.91	ISEScan	terminal_inverted_repeat	1189765	1189805	.		.	ID=EC20017429_IS_34_TIR;parent=EC20017429_IS_34
NZ_CP071711.92	ISEScan	terminal_inverted_repeat	1191034	1191074	.		.	ID=EC20017429_IS_34_TIR;parent=EC20017429_IS_34
NZ_CP071711.93	ISEScan	insertion_sequence	1264107	1265248	.	-	.	ID=EC20017429_IS_35;family=ISAS1;cluster=ISAS1_192
NZ_CP071711.94	ISEScan	terminal_inverted_repeat	1264107	1264136	.	-	.	ID=EC20017429_IS_35_TIR;parent=EC20017429_IS_35
NZ_CP071711.95	ISEScan	terminal_inverted_repeat	1265219	1265248	.	-	.	ID=EC20017429_IS_35_TIR;parent=EC20017429_IS_35
NZ_CP071711.96	ISEScan	insertion_sequence	1409012	1410277	.	+	.	ID=EC20017429_IS_36;family=ISAS1;cluster=ISAS1_192
NZ_CP071711.97	ISEScan	insertion_sequence	1455357	1456620	.		.	ID=EC20017429_IS_37;family=IS3;cluster=IS3_176
NZ_CP071711.98	ISEScan	terminal_inverted_repeat	1455357	1455383	.		.	ID=EC20017429_IS_37_TIR;parent=EC20017429_IS_37
NZ_CP071711.99	ISEScan	terminal_inverted_repeat	1456594	1456620	.		.	ID=EC20017429_IS_37_TIR;parent=EC20017429_IS_37
NZ_CP071711.100	ISEScan	insertion_sequence	1499487	1500826	.	+	.	ID=EC20017429_IS_38;family=IS481;cluster=IS481_213
NZ_CP071711.101	ISEScan	terminal_inverted_repeat	1499487	1499506	.	+	.	ID=EC20017429_IS_38_TIR;parent=EC20017429_IS_38
NZ_CP071711.102	ISEScan	terminal_inverted_repeat	1500807	1500826	.	+	.	ID=EC20017429_IS_38_TIR;parent=EC20017429_IS_38
NZ_CP071711.103	ISEScan	insertion_sequence	1764704	1765968	.		.	ID=EC20017429_IS_39;family=ISAS1;cluster=ISAS1_192
NZ_CP071711.104	ISEScan	insertion_sequence	1766052	1767009	.	-	.	ID=EC20017429_IS_40;family=ISAS1;cluster=ISAS1_192
NZ_CP071711.105	ISEScan	terminal_inverted_repeat	1766052	1766074	.	-	.	ID=EC20017429_IS_40_TIR;parent=EC20017429_IS_40
NZ_CP071711.106	ISEScan	terminal_inverted_repeat	1766987	1767009	.	-	.	ID=EC20017429_IS_40_TIR;parent=EC20017429_IS_40
NZ_CP071711.107	ISEScan	insertion_sequence	1886271	1888002	.	-	.	ID=EC20017429_IS_41;family=ISNCY;cluster=ISNCY_229
NZ_CP071711.108	ISEScan	terminal_inverted_repeat	1886271	1886293	.	-	.	ID=EC20017429_IS_41_TIR;parent=EC20017429_IS_41
NZ_CP071711.109	ISEScan	terminal_inverted_repeat	1887980	1888002	.	-	.	ID=EC20017429_IS_41_TIR;parent=EC20017429_IS_41
NZ_CP071711.110	ISEScan	insertion_sequence	2013387	2014700	.	+	.	ID=EC20017429_IS_42;family=IS3;cluster=IS3_255
NZ_CP071711.111	ISEScan	terminal_inverted_repeat	2013387	2013419	.	+	.	ID=EC20017429_IS_42_TIR;parent=EC20017429_IS_42
NZ_CP071711.112	ISEScan	terminal_inverted_repeat	2014668	2014700	.	+	.	ID=EC20017429_IS_42_TIR;parent=EC20017429_IS_42
NZ_CP071711.113	ISEScan	insertion_sequence	2030373	2031672	.	-	.	ID=EC20017429_IS_43;family=IS110;cluster=IS110_219
NZ_CP071711.114	ISEScan	terminal_inverted_repeat	2030373	2030377	.	-	.	ID=EC20017429_IS_43_TIR;parent=EC20017429_IS_43
NZ_CP071711.115	ISEScan	terminal_inverted_repeat	2031668	2031672	.	-	.	ID=EC20017429_IS_43_TIR;parent=EC20017429_IS_43
NZ_CP071711.116	ISEScan	insertion_sequence	2076730	2077700	.	+	.	ID=EC20017429_IS_44;family=IS21;cluster=IS21_259
NZ_CP071711.117	ISEScan	terminal_inverted_repeat	2076730	2076747	.	+	.	ID=EC20017429_IS_44_TIR;parent=EC20017429_IS_44
NZ_CP071711.118	ISEScan	terminal_inverted_repeat	2077683	2077700	.	+	.	ID=EC20017429_IS_44_TIR;parent=EC20017429_IS_44
NZ_CP071711.119	ISEScan	insertion_sequence	2106101	2107254	.	-	.	ID=EC20017429_IS_45;family=ISNCY;cluster=ISNCY_229
NZ_CP071711.120	ISEScan	terminal_inverted_repeat	2106101	2106123	.	-	.	ID=EC20017429_IS_45_TIR;parent=EC20017429_IS_45
NZ_CP071711.121	ISEScan	terminal_inverted_repeat	2107232	2107254	.	-	.	ID=EC20017429_IS_45_TIR;parent=EC20017429_IS_45
NZ_CP071711.122	ISEScan	insertion_sequence	2311470	2312231	.		.	ID=EC20017429_IS_46;family=IS1;cluster=IS1_316
NZ_CP071711.123	ISEScan	terminal_inverted_repeat	2311470	2311492	.		.	ID=EC20017429_IS_46_TIR;parent=EC20017429_IS_46
NZ_CP071711.124	ISEScan	terminal_inverted_repeat	2312209	2312231	.		.	ID=EC20017429_IS_46_TIR;parent=EC20017429_IS_46
NZ_CP071711.125	ISEScan	insertion_sequence	2362250	2365049	.		.	ID=EC20017429_IS_47;family=IS3;cluster=IS3_168
NZ_CP071711.126	ISEScan	terminal_inverted_repeat	2362250	2362256	.		.	ID=EC20017429_IS_47_TIR;parent=EC20017429_IS_47
NZ_CP071711.127	ISEScan	terminal_inverted_repeat	2365043	2365049	.		.	ID=EC20017429_IS_47_TIR;parent=EC20017429_IS_47
NZ_CP071711.128	ISEScan	insertion_sequence	2605738	2606507	.	+	.	ID=EC20017429_IS_48;family=IS1;cluster=IS1_316
NZ_CP071711.129	ISEScan	terminal_inverted_repeat	2605738	2605763	.	+	.	ID=EC20017429_IS_48_TIR;parent=EC20017429_IS_48
NZ_CP071711.130	ISEScan	terminal_inverted_repeat	2606482	2606507	.	+	.	ID=EC20017429_IS_48_TIR;parent=EC20017429_IS_48
NZ_CP071711.131	ISEScan	insertion_sequence	2658122	2659393	.	+	.	ID=EC20017429_IS_49;family=IS110;cluster=IS110_219
NZ_CP071711.132	ISEScan	terminal_inverted_repeat	2658122	2658126	.	+	.	ID=EC20017429_IS_49_TIR;parent=EC20017429_IS_49
NZ_CP071711.133	ISEScan	terminal_inverted_repeat	2659389	2659393	.	+	.	ID=EC20017429_IS_49_TIR;parent=EC20017429_IS_49
NZ_CP071711.134	ISEScan	insertion_sequence	2859808	2862301	.	+	.	ID=EC20017429_IS_50;family=IS21;cluster=IS21_259
NZ_CP071711.135	ISEScan	terminal_inverted_repeat	2859808	2859837	.	+	.	ID=EC20017429_IS_50_TIR;parent=EC20017429_IS_50
NZ_CP071711.136	ISEScan	terminal_inverted_repeat	2862273	2862301	.	+	.	ID=EC20017429_IS_50_TIR;parent=EC20017429_IS_50
NZ_CP071711.137	ISEScan	insertion_sequence	3044155	3045454	.		.	ID=EC20017429_IS_51;family=IS110;cluster=IS110_219
NZ_CP071711.138	ISEScan	terminal_inverted_repeat	3044155	3044159	.		.	ID=EC20017429_IS_51_TIR;parent=EC20017429_IS_51
NZ_CP071711.139	ISEScan	terminal_inverted_repeat	3045450	3045454	.		.	ID=EC20017429_IS_51_TIR;parent=EC20017429_IS_51
NZ_CP071711.140	ISEScan	insertion_sequence	3216428	3217780	.	-	.	ID=EC20017429_IS_52;family=ISNCY;cluster=ISNCY_229
NZ_CP071711.141	ISEScan	terminal_inverted_repeat	3216428	3216454	.	-	.	ID=EC20017429_IS_52_TIR;parent=EC20017429_IS_52
NZ_CP071711.142	ISEScan	terminal_inverted_repeat	3217754	3217780	.	-	.	ID=EC20017429_IS_52_TIR;parent=EC20017429_IS_52
NZ_CP071711.143	ISEScan	insertion_sequence	3601943	3603242	.	-	.	ID=EC20017429_IS_53;family=IS110;cluster=IS110_219
NZ_CP071711.144	ISEScan	terminal_inverted_repeat	3601943	3601947	.	-	.	ID=EC20017429_IS_53_TIR;parent=EC20017429_IS_53
NZ_CP071711.145	ISEScan	terminal_inverted_repeat	3603238	3603242	.	-	.	ID=EC20017429_IS_53_TIR;parent=EC20017429_IS_53
NZ_CP071711.146	ISEScan	insertion_sequence	3652010	3652568	.		.	ID=EC20017429_IS_54;family=IS3;cluster=IS3_168
NZ_CP071711.147	ISEScan	insertion_sequence	3653733	3655042	.		.	ID=EC20017429_IS_55;family=IS3;cluster=IS3_168
NZ_CP071711.148	ISEScan	terminal_inverted_repeat	3653733	3653757	.		.	ID=EC20017429_IS_55_TIR;parent=EC20017429_IS_55
NZ_CP071711.149	ISEScan	terminal_inverted_repeat	3655018	3655042	.		.	ID=EC20017429_IS_55_TIR;parent=EC20017429_IS_55
NZ_CP071711.150	ISEScan	insertion_sequence	3698308	3701107	.		.	ID=EC20017429_IS_56;family=IS3;cluster=IS3_168
NZ_CP071711.151	ISEScan	terminal_inverted_repeat	3698308	3698314	.		.	ID=EC20017429_IS_56_TIR;parent=EC20017429_IS_56
NZ_CP071711.152	ISEScan	terminal_inverted_repeat	3701101	3701107	.		.	ID=EC20017429_IS_56_TIR;parent=EC20017429_IS_56
NZ_CP071711.153	ISEScan	insertion_sequence	3701130	3702439	.		.	ID=EC20017429_IS_57;family=IS3;cluster=IS3_168
NZ_CP071711.154	ISEScan	terminal_inverted_repeat	3701130	3701154	.		.	ID=EC20017429_IS_57_TIR;parent=EC20017429_IS_57
NZ_CP071711.155	ISEScan	terminal_inverted_repeat	3702415	3702439	.		.	ID=EC20017429_IS_57_TIR;parent=EC20017429_IS_57
NZ_CP071711.156	ISEScan	insertion_sequence	3709660	3710969	.		.	ID=EC20017429_IS_58;family=IS3;cluster=IS3_168
NZ_CP071711.157	ISEScan	terminal_inverted_repeat	3709660	3709684	.		.	ID=EC20017429_IS_58_TIR;parent=EC20017429_IS_58
NZ_CP071711.158	ISEScan	terminal_inverted_repeat	3710945	3710969	.		.	ID=EC20017429_IS_58_TIR;parent=EC20017429_IS_58
NZ_CP071711.159	ISEScan	insertion_sequence	3728050	3729362	.	+	.	ID=EC20017429_IS_59;family=IS66;cluster=IS66_393
NZ_CP071711.160	ISEScan	terminal_inverted_repeat	3728050	3728065	.	+	.	ID=EC20017429_IS_59_TIR;parent=EC20017429_IS_59
NZ_CP071711.161	ISEScan	terminal_inverted_repeat	3729347	3729362	.	+	.	ID=EC20017429_IS_59_TIR;parent=EC20017429_IS_59
NZ_CP071711.162	ISEScan	insertion_sequence	3728973	3732875	.	+	.	ID=EC20017429_IS_60;family=IS66;cluster=IS66_43
NZ_CP071711.163	ISEScan	terminal_inverted_repeat	3728973	3728985	.	+	.	ID=EC20017429_IS_60_TIR;parent=EC20017429_IS_60
NZ_CP071711.164	ISEScan	terminal_inverted_repeat	3732863	3732875	.	+	.	ID=EC20017429_IS_60_TIR;parent=EC20017429_IS_60
NZ_CP071711.165	ISEScan	insertion_sequence	3732383	3733692	.		.	ID=EC20017429_IS_61;family=IS3;cluster=IS3_168
NZ_CP071711.166	ISEScan	terminal_inverted_repeat	3732383	3732407	.		.	ID=EC20017429_IS_61_TIR;parent=EC20017429_IS_61
NZ_CP071711.167	ISEScan	terminal_inverted_repeat	3733668	3733692	.		.	ID=EC20017429_IS_61_TIR;parent=EC20017429_IS_61
NZ_CP071711.168	ISEScan	insertion_sequence	3734976	3736221	.	+	.	ID=EC20017429_IS_62;family=IS3;cluster=IS3_176
NZ_CP071711.169	ISEScan	terminal_inverted_repeat	3734976	3735002	.	+	.	ID=EC20017429_IS_62_TIR;parent=EC20017429_IS_62
NZ_CP071711.170	ISEScan	terminal_inverted_repeat	3736195	3736221	.	+	.	ID=EC20017429_IS_62_TIR;parent=EC20017429_IS_62
NZ_CP071711.171	ISEScan	insertion_sequence	3735971	3736508	.	+	.	ID=EC20017429_IS_63;family=IS3;cluster=IS3_251
NZ_CP071711.172	ISEScan	terminal_inverted_repeat	3735971	3735982	.	+	.	ID=EC20017429_IS_63_TIR;parent=EC20017429_IS_63
NZ_CP071711.173	ISEScan	terminal_inverted_repeat	3736497	3736508	.	+	.	ID=EC20017429_IS_63_TIR;parent=EC20017429_IS_63
NZ_CP071711.174	ISEScan	insertion_sequence	3737000	3738309	.	-	.	ID=EC20017429_IS_64;family=IS3;cluster=IS3_168
NZ_CP071711.175	ISEScan	terminal_inverted_repeat	3737000	3737040	.	-	.	ID=EC20017429_IS_64_TIR;parent=EC20017429_IS_64
NZ_CP071711.176	ISEScan	terminal_inverted_repeat	3738269	3738309	.	-	.	ID=EC20017429_IS_64_TIR;parent=EC20017429_IS_64
NZ_CP071711.177	ISEScan	insertion_sequence	3738209	3738654	.	-	.	ID=EC20017429_IS_65;family=IS256;cluster=IS256_395
NZ_CP071711.178	ISEScan	terminal_inverted_repeat	3738209	3738220	.	-	.	ID=EC20017429_IS_65_TIR;parent=EC20017429_IS_65
NZ_CP071711.179	ISEScan	terminal_inverted_repeat	3738643	3738654	.	-	.	ID=EC20017429_IS_65_TIR;parent=EC20017429_IS_65
NZ_CP071711.180	ISEScan	insertion_sequence	3749044	3750249	.	-	.	ID=EC20017429_IS_66;family=IS630;cluster=IS630_214
NZ_CP071711.181	ISEScan	terminal_inverted_repeat	3749044	3749095	.	-	.	ID=EC20017429_IS_66_TIR;parent=EC20017429_IS_66
NZ_CP071711.182	ISEScan	terminal_inverted_repeat	3750199	3750249	.	-	.	ID=EC20017429_IS_66_TIR;parent=EC20017429_IS_66
NZ_CP071711.183	ISEScan	insertion_sequence	3754982	3755999	.	-	.	ID=EC20017429_IS_67;family=IS4;cluster=IS4_190
NZ_CP071711.184	ISEScan	terminal_inverted_repeat	3754982	3755009	.	-	.	ID=EC20017429_IS_67_TIR;parent=EC20017429_IS_67
NZ_CP071711.185	ISEScan	terminal_inverted_repeat	3755972	3755999	.	-	.	ID=EC20017429_IS_67_TIR;parent=EC20017429_IS_67
NZ_CP071711.186	ISEScan	insertion_sequence	3756085	3759310	.	+	.	ID=EC20017429_IS_68;family=IS66;cluster=IS66_46
NZ_CP071711.187	ISEScan	insertion_sequence	3760152	3761461	.		.	ID=EC20017429_IS_69;family=IS3;cluster=IS3_168
NZ_CP071711.188	ISEScan	terminal_inverted_repeat	3760152	3760176	.		.	ID=EC20017429_IS_69_TIR;parent=EC20017429_IS_69
NZ_CP071711.189	ISEScan	terminal_inverted_repeat	3761437	3761461	.		.	ID=EC20017429_IS_69_TIR;parent=EC20017429_IS_69
NZ_CP071711.190	ISEScan	insertion_sequence	3838270	3839569	.	-	.	ID=EC20017429_IS_70;family=IS110;cluster=IS110_219
NZ_CP071711.191	ISEScan	terminal_inverted_repeat	3838270	3838274	.	-	.	ID=EC20017429_IS_70_TIR;parent=EC20017429_IS_70
NZ_CP071711.192	ISEScan	terminal_inverted_repeat	3839565	3839569	.	-	.	ID=EC20017429_IS_70_TIR;parent=EC20017429_IS_70
NZ_CP071711.193	ISEScan	insertion_sequence	3877351	3879516	.	-	.	ID=EC20017429_IS_71;family=IS66;cluster=IS66_46
NZ_CP071711.194	ISEScan	terminal_inverted_repeat	3877351	3877382	.	-	.	ID=EC20017429_IS_71_TIR;parent=EC20017429_IS_71
NZ_CP071711.195	ISEScan	terminal_inverted_repeat	3879485	3879516	.	-	.	ID=EC20017429_IS_71_TIR;parent=EC20017429_IS_71
NZ_CP071711.196	ISEScan	insertion_sequence	4054100	4055409	.		.	ID=EC20017429_IS_72;family=IS3;cluster=IS3_168
NZ_CP071711.197	ISEScan	terminal_inverted_repeat	4054100	4054140	.		.	ID=EC20017429_IS_72_TIR;parent=EC20017429_IS_72
NZ_CP071711.198	ISEScan	terminal_inverted_repeat	4055369	4055409	.		.	ID=EC20017429_IS_72_TIR;parent=EC20017429_IS_72
NZ_CP071711.199	ISEScan	insertion_sequence	4137627	4138824	.		.	ID=EC20017429_IS_73;family=IS3;cluster=IS3_168
NZ_CP071711.200	ISEScan	terminal_inverted_repeat	4137627	4137635	.		.	ID=EC20017429_IS_73_TIR;parent=EC20017429_IS_73
NZ_CP071711.201	ISEScan	terminal_inverted_repeat	4138816	4138824	.		.	ID=EC20017429_IS_73_TIR;parent=EC20017429_IS_73
NZ_CP071711.202	ISEScan	insertion_sequence	4142058	4143367	.		.	ID=EC20017429_IS_74;family=IS3;cluster=IS3_168
NZ_CP071711.203	ISEScan	terminal_inverted_repeat	4142058	4142082	.		.	ID=EC20017429_IS_74_TIR;parent=EC20017429_IS_74
NZ_CP071711.204	ISEScan	terminal_inverted_repeat	4143343	4143367	.		.	ID=EC20017429_IS_74_TIR;parent=EC20017429_IS_74
NZ_CP071711.205	ISEScan	insertion_sequence	4159207	4160516	.		.	ID=EC20017429_IS_75;family=IS3;cluster=IS3_168
NZ_CP071711.206	ISEScan	terminal_inverted_repeat	4159207	4159231	.		.	ID=EC20017429_IS_75_TIR;parent=EC20017429_IS_75
NZ_CP071711.207	ISEScan	terminal_inverted_repeat	4160492	4160516	.		.	ID=EC20017429_IS_75_TIR;parent=EC20017429_IS_75
NZ_CP071711.208	ISEScan	insertion_sequence	4184276	4186010	.	+	.	ID=EC20017429_IS_76;family=new;cluster=new_343
NZ_CP071711.209	ISEScan	insertion_sequence	4232337	4233608	.		.	ID=EC20017429_IS_77;family=IS110;cluster=IS110_219
NZ_CP071711.210	ISEScan	terminal_inverted_repeat	4232337	4232341	.		.	ID=EC20017429_IS_77_TIR;parent=EC20017429_IS_77
NZ_CP071711.211	ISEScan	terminal_inverted_repeat	4233604	4233608	.		.	ID=EC20017429_IS_77_TIR;parent=EC20017429_IS_77
NZ_CP071711.212	ISEScan	insertion_sequence	4287832	4289533	.		.	ID=EC20017429_IS_78;family=new;cluster=new_343
NZ_CP071711.213	ISEScan	insertion_sequence	4469784	4471083	.		.	ID=EC20017429_IS_79;family=IS110;cluster=IS110_219
NZ_CP071711.214	ISEScan	terminal_inverted_repeat	4469784	4469788	.		.	ID=EC20017429_IS_79_TIR;parent=EC20017429_IS_79
NZ_CP071711.215	ISEScan	terminal_inverted_repeat	4471079	4471083	.		.	ID=EC20017429_IS_79_TIR;parent=EC20017429_IS_79
NZ_CP071711.216	ISEScan	insertion_sequence	4531618	4532918	.	+	.	ID=EC20017429_IS_80;family=IS110;cluster=IS110_219
NZ_CP071711.217	ISEScan	terminal_inverted_repeat	4531618	4531622	.	+	.	ID=EC20017429_IS_80_TIR;parent=EC20017429_IS_80
NZ_CP071711.218	ISEScan	terminal_inverted_repeat	4532914	4532918	.	+	.	ID=EC20017429_IS_80_TIR;parent=EC20017429_IS_80
NZ_CP071711.219	ISEScan	insertion_sequence	4552769	4554207	.	+	.	ID=EC20017429_IS_81;family=ISNCY;cluster=ISNCY_229
NZ_CP071711.220	ISEScan	terminal_inverted_repeat	4552769	4552778	.	+	.	ID=EC20017429_IS_81_TIR;parent=EC20017429_IS_81
NZ_CP071711.221	ISEScan	terminal_inverted_repeat	4554198	4554207	.	+	.	ID=EC20017429_IS_81_TIR;parent=EC20017429_IS_81
NZ_CP071711.222	ISEScan	insertion_sequence	4610460	4611467	.	-	.	ID=EC20017429_IS_82;family=ISNCY;cluster=ISNCY_229
NZ_CP071711.223	ISEScan	terminal_inverted_repeat	4610460	4610473	.	-	.	ID=EC20017429_IS_82_TIR;parent=EC20017429_IS_82
NZ_CP071711.224	ISEScan	terminal_inverted_repeat	4611454	4611467	.	-	.	ID=EC20017429_IS_82_TIR;parent=EC20017429_IS_82
NZ_CP071711.225	ISEScan	insertion_sequence	4882486	4885306	.		.	ID=EC20017429_IS_83;family=IS3;cluster=IS3_168
NZ_CP071711.226	ISEScan	terminal_inverted_repeat	4882486	4882492	.		.	ID=EC20017429_IS_83_TIR;parent=EC20017429_IS_83
NZ_CP071711.227	ISEScan	terminal_inverted_repeat	4885300	4885306	.		.	ID=EC20017429_IS_83_TIR;parent=EC20017429_IS_83
NZ_CP071711.228	ISEScan	insertion_sequence	4899946	4901677	.		.	ID=EC20017429_IS_84;family=IS66;cluster=IS66_46
NZ_CP071711.229	ISEScan	terminal_inverted_repeat	4899946	4899971	.		.	ID=EC20017429_IS_84_TIR;parent=EC20017429_IS_84
NZ_CP071711.230	ISEScan	terminal_inverted_repeat	4901652	4901677	.		.	ID=EC20017429_IS_84_TIR;parent=EC20017429_IS_84
NZ_CP071711.231	ISEScan	insertion_sequence	4901195	4902182	.	+	.	ID=EC20017429_IS_85;family=ISL3;cluster=ISL3_27
NZ_CP071711.232	ISEScan	terminal_inverted_repeat	4901195	4901212	.	+	.	ID=EC20017429_IS_85_TIR;parent=EC20017429_IS_85
NZ_CP071711.233	ISEScan	terminal_inverted_repeat	4902164	4902182	.	+	.	ID=EC20017429_IS_85_TIR;parent=EC20017429_IS_85
NZ_CP071711.234	ISEScan	insertion_sequence	4902908	4903917	.	+	.	ID=EC20017429_IS_86;family=IS3;cluster=IS3_168
NZ_CP071711.235	ISEScan	insertion_sequence	4936526	4937695	.	+	.	ID=EC20017429_IS_87;family=IS21;cluster=IS21_259
NZ_CP071711.236	ISEScan	terminal_inverted_repeat	4936526	4936548	.	+	.	ID=EC20017429_IS_87_TIR;parent=EC20017429_IS_87
NZ_CP071711.237	ISEScan	terminal_inverted_repeat	4937671	4937695	.	+	.	ID=EC20017429_IS_87_TIR;parent=EC20017429_IS_87
NZ_CP071711.238	ISEScan	insertion_sequence	5109078	5114686	.	+	.	ID=EC20017429_IS_88;family=IS21;cluster=IS21_259
[truncated: 15 more rows]

## Sheet: Table S2-6 Plasmid Profiling
Strain	Serotype	Pathovar	Plasmid	GenBank Acession	Plasmid length [bp]	Replication type (Plasmid Finder)	Mobility (Mob-typer)
[truncated: 363 more rows]

[truncated: 1 more sheets: Table S2-7 PLSDB of plasmids]
